# Supplementary material for: Construction of high-density genetic linkage maps for orange-spotted grouper Epinephelus coioides using multiplexed shotgun genotyping
Source: BMC Genet. 2013 Dec 1;14:113. doi: 10.1186/1471-2156-14-113 (PMC3890575; doi:10.1186/1471-2156-14-113)
Supplement: Additional file 1 — List of MSG stack sequences, including consensus sequences of MSG loci. [file 1471-2156-14-113-S1.zip]

Archive with 1 entries (1 files):
- Additional file 1-stacks.fasta
