# Supplementary material for: Construction of high-density genetic linkage maps for orange-spotted grouper Epinephelus coioides using multiplexed shotgun genotyping
Source: BMC Genet. 2013 Dec 1;14:113. doi: 10.1186/1471-2156-14-113 (PMC3890575; doi:10.1186/1471-2156-14-113)
Supplement: Additional file 1 — List of MSG stack sequences, including consensus sequences of MSG loci. [file 1471-2156-14-113-S1.zip › Additional file 1-stacks.fasta]

>S.1
CGATGAGGACATCATTGTCGTAGATGTTTCCTGGCTAGTCATGGAGAGATGATTTGTGCTGGTTGTTGCCGGTGTTGTTTCAGT
>S.2
CGAGCCCATGCAGCTGGGAAGGACCCGGCTACACCCCAGCGAACGTCAGCGGCGAGTCAACCTGCGACTGTGCATCTACTGTGG
>S.3
CGACCCGACGTCCGCGGGGAGTTAAAATAGCAGCAATCATCGGGTAAAAGTTCTGTGAAAGCACTGGACTCACCAACAGTCAGC
>S.4
CGAGTATGCGCATCAGGACGCTACAAGGGATCAAATTCTAAAGTTTCAGACCCGGTTGACCTTGGGAAAGGTCAAAGGTCAACC
>S.5
CGATCTCAATGTGTTCTCTATAACAATACGTTCTCTGAGTCTTGCCCTGTTAGGTACGGGGTTCCTCAAGGCTCTGTCCTTGGT
>S.6
CGAGGCGGCTGCTGCGAGCTGTGGCTGCAAGGCCGCGGGGGCCAGTCGCGGCGGTAACCCCCGAACCCGCTGGTGGACACCAGA
>S.7
CGAACCCCGGTCTCCCGTGCGGTAGGCGAGGACGTTACCACAAGACCAACAGGGCAGGCAGGAATCACAGTGAGGCTCGTGAGC
>S.8
CGAAATCATACTGAACCCGCGAGCTAGAGTCACAATGAGGAGACTGAGTCTCCCACCTCACTCAGCAGTCAGTATCGCTTCTCG
>S.9
CGAGGGATACATAGCCGTGGCTGCTGCCCAGTCAAAACAGATCTCCTTTCTCCGGTCATCCGGTCTTGCTGTGACGGCGGCCCG
>S.10
CGACATGAATGTTAAAATCGCCTACAATAATAACTTTATCTGATTTAAGAACTAAACTGGATAAAAACTCTGAGAATTCAGATA
>S.11
CGAAATATCAAACAAGAGACAAGTACTTTTGGATTATTACTAAAAAGAAAAAGAAGCGGTATCAACCATGAACACTATAGAGCT
>S.12
CGATAATGCTGAGGACATTTGGAGGATATTTCTCCTTCCTCTTTGTATTTCTGCCATTTTCTCCTCTGTGAAACTCTGAAGCCT
>S.13
CGAACAGTGACCTCCAGCTCTCGCTGGGACGGTTCGCAGCCGAGTGTGAAGCGGCTGGGATGAGAATCAGCACCTCCAAGTCTG
>S.14
CGACAGAATTTGTGAAAAACGCCATCTTACAGTCAAAGACCGACAGCGCACTTCCTGTTGGAGTTAGGTCAGGGGTTGCAGCGC
>S.15
CGAACGCAAGTAGACTTGGTTATAAGTCTTTCAAAGACTTCTGGTTCCCTCAAAAAACATTACACTTCCACTTTCAGCTCCTGG
>S.16
CGAATTGATGCTGGCTGACATTAAATTTTGTTCACCCAAAGTCATAACACAAATTTAACCAAATATAGCAGAGAGAAAGCTCTG
>S.17
CGACTCTGCTCTACTCTACTCTGCTCTACTCTATTCTGCTCTGCTTTGCTCTACTCTACTATGCTCTGCTTTACTATGCTCTGC
>S.18
CGAAACTTGGGGCCTGTGATGATGTGTGTTTGAGCTTTAACGCTTTTTAATGGGATGGCTGCTTTCAAGCCCACCCTAACTTGC
>S.19
CGAATGTTAAGTTCAACACACTACTGTGTTAATAAACATTACTATGCAGTTTGCACATGTTACTTACTTGAACTGAGAGTATTT
>S.20
CGACAATACTGCCAATAACGGAGAACTCTTGGAATCCTGCAGACCAAAAATTTTCTCTCCCTGTGGGCAACATAAGATATCTTG
>S.21
CGAGAAGCCCCAAGTCATTATGTCATGTATGAGTACAGGCCCCCAGGAACAGGGCTGCTGGGCTGTGAGGCAATTTTGGCATAT
>S.22
CGACAGATCCAGCTTGGCGCAGTGACAGTTTCATGCCAAAAGGCTTCGCCGAAGGTGCGCTAAAAGCTCGCCAGCTGAAACCAC
>S.23
CGAGGCAGCGGCCGAGGAGGGGGAGTTGCAGCCATTTTTAACTCTAGTCTGTTAATCAGCCCTAAACCTAAACTAGATTATAAT
>S.24
CGAGACATGTCCCTTCTCCTCCTCCTTCTTCTTCTCCTTCTTCTTCTTCACATGCAGCGCCTCAAGCGGATTCATATAAGGTGT
>S.25
CGAACAGTGCCCTCCAGCTCTCACTGGGACGGTTCGCAGCCGAGTGTGAAGCGGCTGGGATGAGAATCAGCACCTCCAAGTCTG
>S.26
CGATAGTCTTCCTCCATGGCCTCACCGAACTCCTCCCACGCCCGAGTTTTTGCCTCCACGACTGCCGCCGCCGCGCTCCGCTTG
>S.27
CGACTGTCTGCCCAAGTACTCTACAGACTGCTGGCAGAACTGCAATTTGTTTTTACGGACCTTTGTGTCCCCCCCTTTGCTAAT
>S.28
CGAAATGCCTTTTTTGTATAATCCATCATTCACATATAACAATAAAGTTCTGGTCAGCTCGCATTTAACAAAAGCAGGTTTCAC
>S.29
CGAGTCTTCTTTTGACAGACGGCCATCATTTGAAGACAAGACTGAACGCTGCAAGACAAGAAATCATTAGCTAACTTAGCCAAA
>S.30
CGAATTGAACGAGTATTTCCTACGTGTAAAGAAGGTGTTCTGCTTTGAACTATGTCCTGGTTTTGCCAAGCGCACCTTCCGGTA
>S.31
CGAATGGTTTGGATGTAATGGCGCATTTCAGGTGATGTGCTCCAAAACCTCCTGAAGATTTCTTGTGCCACCTAGACACACTAA
>S.32
CGAGTTTATCACACAAAAGTTAGCTGTACTTATCAAAAAGGTTAAAAAGGCTAACATCAAACACAATACACAGCTAAGAGACAT
>S.33
CGAGGGGTCGCAGCTCCGGCAGGTCCAAAAAGCGTAAAACGACCGTCAAAGTGACACGACGCAGCAGAAAGAAGTCGGCCGCCA
>S.34
CGATTTGCACTGTTCTCCCATCCTTATTGGCGCTCAGATGTTGAAGTCAGAGTGGAAAAGGTTGTTGTGATAGACTACTACTAC
>S.35
CGATGTGTTCACCCTCAGTCACGCCTACTTCACCCAACACTGTGTCACCGTGGCTAAAGCTAAACAAGTGCTCCCCTATCTCAA
>S.36
CGATCTCTTCCTAGGAAGTTTGACCGATCTGCATGAAACTCGGTGAACATAATCTAGGGACCAATATCTAAAGTTCCCTCTTGG
>S.37
CGAAGGCTAACCGTTAGCTGGCTGGTTAGCTAGTTAACGAGCTAAGCTTGTGTTGTATCGTATTGTCTGTGGCTCTGTAACTTG
>S.38
CGACTGGCACTGCCGACAGGTCCGGATATTCCTCCAGAGGCTCCATGGCACCACCTGGTGACAAGGCTGACAGGAGACACTGCG
>S.39
CGAATGGTTTGGATGTAATGGCGCGTTTCAGGTGATGTGCTCCAAAACCTCCTGAGGATTTCTTGTGCCACCTAGACACACTAA
>S.40
CGAATCCCACCCTCGTCGTCATTCAGTTGCCTTTCAGCTGCCCTAAAAAATTACCTTGCCCTCTCAAAGGGATACATGTTACAG
>S.41
CGATAGTTGAACCTCGGATTGAGGAGGAGCAATGTGGTTTTCGTCCTGGACGCGGAACCGTGGACCAGCTCTTTACCCTCGCCA
>S.42
CGACTACGAGTATTGCCTGCCTGCTTTCTGTCCGTCGTCAGTCTGTGGCTGGTTGGCACTCAGCCTGTTCCTGCTCTGCCGGTA
>S.43
CGAACATTAAGTAACTTGTCTTTGCAGTGTATTCAATTGAATATAGGTTGAAAAGGATTTGCAAATCATTGTATTCTGTTTTTA
>S.44
CGAACAGTGACCTCCAGCTCTCGCTGGGACGGTTTGCAGCCGAGTGTGAAGCGGCTGGGATGAGAATCAGCACCTCCAAGTCTG
>S.45
CGACAGAATTTGTCCAAAACGTCACTTTACATTCAAAGTCCGACAGCGCACTTCCTGTTGGAGTTAGGTCAGGGGTTGCAGCGC
>S.46
CGATCGTTCCTCGTGCGTCCTTTGTTACGACAGAGGTGAAGTGGTTAGCGGCTCACAGCGGCTAACGGGTCCTCGGCGAGGGGG
>S.47
CGACTTCAAGACTTCTAGATTCACAAGAGTAGAAGTCACAGAAGTCTCCTTTCTGCACAAAAAGCCAGACGCCTGTCAAAGGAA
>S.48
CGAACAGGTAAACTTTGTAATTTTTTGCAAATATTAGCTCATTTGGAATTTGATGCCTGCAACATGTTTCAAAAAAGCTGGCAC
>S.49
CGACACAGTGGACCATGATATCCTAATTGCTCGCCTGGAGCAGTGGGTGGGCATCAGGGGTCAGGCGCTGGCTTGGTTCAGGTC
>S.50
CGATTAAAATATTTAATCGCGATTAATCGCATGATGGATCATAGTTAATCGCGATTAATCGCAAATTAATCGCATATTTTTAAT
>S.51
CGAGACATGTCCCTTCTCCTCCTCCTTCTTCTTCTTCTCCTTCTTCTTCTTCACATGCAGTGCCTCAAGCGGATTCATATAAGG
>S.52
CGACAGATCCAGCTTGGCGCAGTGACAGTTTCGTGCCAAAAGGCTTCGCTGAAGGTGCGCTAAAAGCTCGCCAGCTGAAACCAG
>S.53
CGAAACCGGTTTGTGTGAGTAGCCTGTACCAGTGAGGCATTAAAGATATCAGAAGGAGTGTTGCTGGCTTCTTGTTCTTTTTAC
>S.54
CGAAGGTCAGCCCTCTACCTCAAAGCGTTGATGAAGAATTAAAGAAAAGACAGTGCTTTTTTAAAAAACGTGTCTCTTTTGCTG
>S.55
CGAATGACTTTGTTTTTAGATGACTTGATTCACCCGGATCAAGCCTGTGCCATACCGGGGAGGAAGATCACCGACAGCCTCCTA
>S.56
CGATTGAAAACAATGGTTCGTGTTTGTGCTTATCCGAATTGCAAGAACAGGATGTCGCGCAACACCCCGTACAGCTTTCATAGG
>S.57
CGAACCTGGGCCGCTGCGGCAACAGCCTTGTACATGGGGCGCCTGCTCTACCACTAAGCCACCGACACCCCAATATAGTGTGTA
>S.58
CGACGTAAGCTTGCACGAGCAGAAGTTGCATCTGATCTTCAAACAGACAATGATGTACCAAAGAAGCGACAAAGAAGGTAATGT
>S.59
CGATTATAATTCATTTGAAAGTCTCGTTCTCAGTCTTTTACATCCGACCTGGAAAACCTCGCAGCCACTTTTATTTGTTATAGT
>S.60
CGAACATTGTTTATATAACATTACCTCCACTGTGTCTGTAGCTCTCTCTACTCGTGGGACAGCCGTTTTCTTGAGGAAGAGGTG
>S.61
CGATATGGCGGTTAGGCCTAGATAAGAAATTAGCTCTCTAGCGCCCCCATTTTGTTTGATGGGGTCAATAATGGAGGGGTCCCC
>S.62
CGAGGAGCACCGACAGCATGTTCGCCTCGTCCTTCAGAGGCTTCTAGAGAACAAGCTCTTCGTGAAACCTGAAAAGTGTGAGTT
>S.63
CGATAGTCTTTCTCCATGGCCTCACCGAACTCCTCCCACGCCCGAGTTTTTGCCTCCGCGACTGCCGCTGCTGCGCTCCGCTTG
>S.64
CGACAGTCGCGCCGGGAGCAGGGGGCCCCGTCCCTCCGGCCCCGGGGAGGGGTGGAGAGAAGGCGCAGAGATACTGTGTCCCGC
>S.65
CGATTAGTCTTTCGCCCCTATACCCAGGTCGGACGACCGATTTGCACGTCAGGACCGCTACGGGCCTCCACCAGAGTTTCCTCT
>S.66
CGAACCATCTAGTAGCTGGTTCCCTCCGAAGTTTCCCTCAGGATAGCTGGCGCTCAGAGTCTCGCAGTTTTATCTGGTAAAGCG
>S.67
CGATAGTCTTTCTCCATGGCCTCACCAAACTCCTCCCACGCCCGAGTTTTTGCCTCCGCGACCGCCGCTGCTGCGCTCCGCTTG
>S.68
CGAGCGTTGTTCGCAGCGAGCCTACGGCGCTATCAACAAAATGATCAATTTGGGAGAGGTTAAAGTCGGCACGGGAAACCTCTG
>S.69
CGACAGATCCAGCTTGGCGCAGTGACAGTTTCGTGCCAAAAGGCTTCGCCGAAGGTGCGCTAAAAGCTCACCAGCTGAAACCAG
>S.70
CGACAGATCCAGCTTGGCGCAGTGACAGTTTCGTGCCAAAAGGCTTCGCCGAAGGTGCGCTAAAAGCTCGCCAACTGAAACCAC
>S.71
CGACAGATCCAGCTTGGCGCAGTGACAGTTTCGTGCCAAAAGGCTTCGCCGAAGGTGCGCTAAAAGCTCGCCATCTGAAACCAG
>S.72
CGAGCCATCCAAGCTTTGACGTCATCCAGACAATTTAGAAGTGGCTTAAGTGCAGAAGAGTCAGCCTTTTTAAGGGGGACATAA
>S.73
CGAATCCGGGTCACGGCATCAGTGTGAAGCTGTGTTTAATTTATGTTGCTTAACTTGCTCCAATCTGGTCACATGGTTTAGAAT
>S.74
CGATGCCTAATGTACAAGTGGTTGATTTAAAGAAATACTGTGACATTTTAAAGGCAGTGCAGTGGATGTGAGCGATGCATTTGA
>S.75
CGACAGATCCAGCTTGGCGCAGTGACAGTTTCGTGCCAAAAGGCTTCGCCAAAGGTGCGCTAAAAGCTCGCCAGCTGAAACCAG
>S.76
CGAACAGTGACCTCCAGCTCTCACTGGAGCGGTTCGCAGCCGAGTGTGAAGCGGCTGGGATGAGAATCAGCACCTCCAAGTCCG
>S.77
CGAAGTGAAATGGTAGAGAGCAGCACAAAACGTCCACCTGAAGACGACCAGGATCCAACATTACCTCTAAAGAAACAACGGTTG
>S.78
CGACACGATCAAAGAGAAGCAGAGAAAGACAGAGAAACAGGCTGAAGGCTTCATCAAAGAGCTGGAACAGGAAATCTCTGAGCT
>S.79
CGAATCCCACCCTCGTCGTCATTCAGTTGCCTTTCAGCTGCCCTAAAAATTACCTTGCCCTCTCAAAGGGATACATGTTACAGC
>S.80
CGATTTGTGTCTTCTGTGGTTGTTTTGTGACTGATGACCTGTAATAACAGGAATATTAATGGTTCAAGTGAACAAAATAATCAT
>S.81
CGAACCTCCGACTTTCGTTCTTGATTAATGAAAACATTCTTGGCAAATGCTTTCGCTTTCGTCCGTCTTGCGCCGGTCCAAGAA
>S.82
CGAGCCATGTTTCACCAGGTGAAGGTTCTAGAAGAGGACCGAGATTTTCTTCGTTTTCTCTGGTGGCCAGGTGGAGATATCACG
>S.83
CGAGTTGTGGTCACGAGCAACTGAGCAAGTGTGCTCTGTGTCAGCGGCTGCAATTCCCGGTTCTCCCCTGTCCACAGTGGCGGC
>S.84
CGAGACCATGAATATTGGGCAACAGGTCCCACTCGTTGCAACACAGACATTCTTCCTCTGTGGGCATGGAGTCACAGCAACCAC
>S.85
CGACATGAATGTTAAAATCACCTACAATAATAACTTTATCTGATTTAAGAACTAAACTGGATAAAAACTCTGAGAATTCAGATA
>S.86
CGACAGGTATGTCATTTTTGTTTTTATTTAGAGAATATACTGCAACTTGTTAGACGTTGTTTCACTTCAATATATGACGACATG
>S.87
CGACAGGTATGTAATTTTTGTTTTTATTTAGAGAATATACCGCAACTTGTTAGACGTTGTTTCACTTCAATATATGACGACATG
>S.88
CGACCAATGAAGATGAGTTTACATATCACCTTGGGTTCGTCCTTCACCTTCTCAAAATGATCCCACACTTTGGATTTCCTGCCC
>S.89
CGAATCACTTTGCACATTCAAGATGCATTAAGTGTGTCCACACCTGTATTTAAAGCTGTCCACTTGTGATCCAGTCACAAAAAA
>S.90
CGAACAACGCCCGCACGCGCTGCAAATGAGAATGCCAAGTGTCGCTGTATATTACCAAATCGTCCAAGTAAACTGAACAGCCCT
>S.91
CGAGCAGCTTCTGAATACAATGGAAACAGAACTGGATATTTTAAGACGATGGTTCAACACAACTGAGTTATTTATTTATTTAAC
>S.92
CGATCTAGTTCTGACGTATGGAATTGAAATTGATAACCTAACAGTCTTTCCACAGAATCCCTTGCTATCAGATCATTATCTGAT
>S.93
CGATTTTTACTAAACTTGGTAGATATGTAGAACAGGACGCCTCAAGGTGACTGGAGAAATTTAACTCTAATTGGCAACTGGGTG
>S.94
CGAGAGCCTGCTGGCTTATGTGTGACCATGGCCAATTTAGTAAGATATTGTTTGTAATGTTAACTGGGTGACCCTTAACGCCTG
>S.95
CGACCCGGTATTGCAGCGCCGCTGGAAATGGCGCACCCTTCTCCTGCCTTGTGGACAACCAAATATCAACGCAAACGGAGCAGC
>S.96
CGATGGAGCTAGGAGGACCACGTCATCCGCAAATAGCAGGGACGAGATCCTCCTGTCACCAAACCTGACACCCTCCACCCCTCG
>S.97
CGACATCCCATTGTTCCGACCATATTAAACTCATTGTTCCGAAGTCCGTTCCGAAATCATCATGATGCCCTGTGGTTAAGGTCT
>S.98
CGACACTTTAGGTTGCACTCCTTGCACATCACGATCCTTGACCTCTTTGGGTTTCTCCTTGGGCTTCACTTCCACCATGGCCTT
>S.99
CGATATAGAGATACATTTATGTGCTGATTGCAGATAGTTGCATTGAATAGTGGTTTTGTGGCTATTTATTGCATCGTTAATGTG
>S.100
CGATATAGAGATACATTTATGTGCTGATTGCAGATAGTTGCATTGAATAGTGGTTTTGTGGCTATTTATTGCATTATTAATGTG
>S.101
CGACTTTGTGAATTAGTGTGTTCAACTTGTTAACTTTGTTACTTAGGAGGGCTTTTGAACCAGTTTTGAGTTTGTGAATATAAG
>S.102
CGAAAAACGTCATATGAACTCTGTTTTTAGCCTCACTGTAGCCTGTAGCTCTGACTGCTTCTCTGTGCTCCGCGCTCACGTGTG
>S.103
CGAGCTCATCTAACGGCTCTACAGCTTTATCCAGATGTTTCATGGAGCAACAGCTGGTTATCTTGTGTTTCCTGAGCTCTACTA
>S.104
CGAACACCTTCTTCATCTCTTGAATGAAACTATCCAGGGAGGCACAGACAGGTGAATTGGCTTCCCACACTGAAGTTCCCCACT
>S.105
CGATTCACAAACGTCCAAATTTCAATTATTTAAATCTGTTAATTAGAGTAATACAGAAGGTTCTAAATAATGCGGAACTAAGAA
>S.106
CGACCACCACGTGCTGCAACAGAAGATTGAGATGCTGAGGGGATCAGGTGGCGTCCTACCAGCGCCTGCGGATGACTGGCACAT
>S.107
CGATATAGAGATACATTTATGTGCTGATTGCAGATAGTTGCATTGAATAGTGGTTTTGTGGGTATTTATTGCATTGTTAATGTG
>S.108
CGAGTTTATCAAACAAAAGTTGGCTGTACTTATCTGACAAGCTAATTCACTCAAGCCAAACATCAAACGAAGCTAACAGCTAAC
>S.109
CGAAAGGGAGTCGGGTTCAGATCCCCGAATCTGGAGTGGCGGAGATAGGCGCCGCGAGGCGTCCAGTGCGGTAACGCAAACGAT
>S.110
CGACTACTGATAAAGCCTAGGTTAGCATAACTTTTGTATTTTTTGTCTTTTTTAAATTATGATAAACGGTGTATAAGATTTTAA
>S.111
CGATGATTAACAATATTCGGTGATAGGCCATTGTAGGCTCATATTTGATTGTGCTTCCCTAAACTTATGTGTATGCATACCTGT
>S.112
CGAATAATGTCTCGTCATCATTGGTATATTGTTAGAAGGAGTAAAATTGTGCCTAAAACAATGAGTGTTGTGGAGTGGAAGTGG
>S.113
CGAGTGAAAGTTGAGCTGCTGCTTTTCTCTCCGACAGAAAGTTTGTTTTGGTTCAAATGATTAAATGTGTGAAATGATGGCTTA
>S.114
CGATCACCCACCACTTCATCAGCCATATGTCACACACATACTTATTTTTCGTCTTATTATTATTTTTCTTCCGCCAGATTTCGG
>S.115
CGATATAGAGATACATTTATGTGCTGATTGCAGATAGTTGCATTGAATAGTGGTTTTTGTGGCTATTTATTGCATTGTTAATGT
>S.116
CGACGTCTAATGCACAAGTGGTTGATTAAAAGAAATACTGTGAAATGTGAAACGAATTGCTGTGCATGTGAGATGGATTATTAC
>S.117
CGATATAGAGATACATTTATGTGCTGATTGCAGATAGTTGCATTGAATAGTGGTTTTTGTGGGTATTTATTGCATCGTTAATGT
>S.118
CGATCTCTTCCTAGGAAGTTTGACTGATCTGCATGAAACTGGGTGAACATAATCTAGGGACCAATATCTAAAGTTCCCTCTTGG
>S.119
CGAGGGCAGAAGGCAGTTTAGGGAGTGGCACATAGTGAACAGACTTAGAGAAACGATCCACAATAGTCAATACCACAGTGTTAC
>S.120
CGATCGCCCCAGCACACTGGGGGAACCCCCACCTCTGTCTGAAGCCCTGCAGCACCTCCTGGAGATCGTCTCCCTGGGGTAGTT
>S.121
CGAGCCGATCTCCTCTCCTCTCCCTCACTCTGTGCGCCGAGGAACACAGAGTAGCCCGGTACGAGACCACGGATTGACCCTCTC
>S.122
CGATTGTGCTGTAGTTTAACTGCTGCCTGTTGAATTTTTTTGAAAAGTAACAGACAGGGTGGTCAATAGCCTGATCGTCTTCCT
>S.123
CGACTCTGAGGTAAGTGGCTGAGTTAGCTTTATGCTAGCTTAGTGTCAGCTTGTTGCGTGATGACTGTGTGCTCCTAACATTAA
>S.124
CGATCAGCCGGCGTTTCAGCCTACGGAGCGCCTGCCTCGCCACCTTCGGCTGCCGTAAGCTACATCTCTTCTCCTCTCTGTGAA
>S.125
CGATCAATCCCAAACAAATTAGGCGGAGTCTTAGCACTACTAGCCTCAATCCTAGTTTTAATACTAGTTCCAATCCTCCACACC
>S.126
CGATGTGTTACCCACTAGATTTCTAAAGTCTGTGCTGAGCAGTTTGTTACCACCACTCGCTCACATAGCTAACATGTCACTACA
>S.127
CGAACAGTGACCTCCAGCTCTCGCTGGGACGGTTCGCAGCCGAGTGTGAAGCGGCTGGGGTGAGAATCAGCACCTCCAAGTCTG
>S.128
CGAGGAGCAGAGACGAATGAGTGCTCGGAGGTCAGCAATTTTGCAACAACTTCTCCCTCCAACACGAAGAGTTGTTCCACGTCG
>S.129
CGATGAAGGTGGCGAGGGTGTGGGACCCCCCTACCAGCAGGAGCTGGACGTGGAACAGAGGTCGTGGGCTAGGGGCAGAGTTCT
>S.130
CGATGTGGGTGTGAATGGAATCATGGAAAAAAAATAGTTAATTTGGGGTAGAATTTTCATTTTAACTGTGGCTATTCGTCCCAG
>S.131
CGACGCCGAATGCACAAGTGGTTGATTAGAAGAAATACTGTGAAATGTAAAATGCATTGCTGTGCATGTGAGATAGATTTGTAC
>S.132
CGAACTTGATGTCTTTCGTATGGAAGTTGATGACTTCAGAATGGAACTTGATGATTTCAGAATGGAACTTGATGACTTTGTAAT
>S.133
CGATATGTCTGCTGCCAGCTGTCTGCTGACTGAAGATCAGTTTCTGTGCTCCATCTGTCTGGATGTGTTCACTGATCCAGTCAG
>S.134
CGACAAGGTCAACTGGTCCTTCCTATTTGCCACCCTGAGTGGATTTGGCTTTGGAGAGTCATTTATCCAGTGGGTATCAGCCTT
>S.135
CGATATAGAGATACATTTATGTGCTGATTGCAGATAGTTGCATTGAATAGTGGTTTTTGGGGTATTTATTGCATCGTTAATGTG
>S.136
CGAGGCGACGCAGACCCAGCGCAGACCGAGAGGGCTGTGATTGGTTTGCTTGGTAGCAACGCATTTCCGGTTCCGTATTTCCAG
>S.137
CGATATAGAGATACATTTATGTGCTGATTGCAGATAGTTGCATTGAATAGTGGTTTTTGGGTATTTATTGCATCGTTAATGTGC
>S.138
CGAGCACTGGAAACCTGGTGGTGTAGTTGTTTCAAATGCAAAGCAATGCCAACGGATGAGGAAAGTCTTTGCTGCTCAGACTGG
>S.139
CGACTAACCGCTAACCTAACAGCTGGTCACTTACTTATTCAATTAATTTCCACAGCTGCCTTTGTACTCCTACCACTTATGCCA
>S.140
CGAAGCTCTCCCGGAGGTGGGAGTTGAAGATCATCTTGACAGGCTCTTCCGCCAGGCGTTCCCAGCAGACCCTCACTGCTCGTT
>S.141
CGACTGACTTCTCCACCCTCTGCTTCCTACTCAACCTGACGCTATCCATAACCCTCTGTTTGTGCTGGGTGTCTTGTCTATATT
>S.142
CGATGGCTGTGCACTGGGTCAATTATGCCTCCTGTGGCAATTTGCGCTTCCAGGAGACGAATTCCATGATCTTTGACAATAAGA
>S.143
CGACTCCCAGCCCCTCCTGTCCCACCTCCTGAACCCATACATGGAGGGGCGGAGCCCATGCAGGTGGGGCGGACCAGCCTAACG
>S.144
CGAGAGCTGTGACACTGGGTCAGAGTTTCTGATCATGCAGGGTTGCTTTTCAGCCACGATGTGGATGGAGCCTCTCCTATTTTT
>S.145
CGAGAAAAATCAACGTGTGATGGCCACAGGTAGGATGGCTGAATGTTTAAGCGGTGGATTGTAGCCCCATGGACAGAGGTTTAA
>S.146
CGAAGCTTACGTGTCACCCTGGCTTTCACCGTACTCTCAAGTTCCTCCGTCAAAGCTTCTGGTGGCCCAGCATGTACCGGGACA
>S.147
CGACCACGAACTGCCGCTCAGGATCTGGGTGCACAAGAACAGGGGCATTAATAAACATATTCTTAAGCTTTTCAAAAGCTAGTT
>S.148
CGACCAATGAAGATGAGTTTACATATCACCTTGGGTTCATCCTTCACCTTCTCAAAATGATCCCACACTTTGGATTTCCTGCCC
>S.149
CGAGGAACAAGACTTCCAACACCAACATTTAATACGTCAACATTGTGTGCAAAGTTGCCCCTATTTCTCAGATGCTCCAGATGC
>S.150
CGAGAATAAAGTCGTAATTTAACGAGATTGAAGTCATAATATTACGAGAATAAAGTCGTAGTTTAACGAGATTAAAGTCATAAT
>S.151
CGAATCCACTGAAGGACTGTCTTAATGTTAGCAGCCACTGAGTTCTACCCAGAACTGAGTCCTTCCCTCAGAGAATTTTCAAGG
>S.152
CGAATTTCCTGAGTTTTGTGGCTCTTGGCTGAGGCTAAAAGATTAAACCAGCGTCATAAATGTTTTTCTCTCCCCATTGTTCAT
>S.153
CGACCAACACCTTTTCTGGGGTCTGATGAGCGTCGGCATCGGGCGCCTTAACCCGGCGTTCGGTTCATCCCGCAGCGCCAGTTC
>S.154
CGACAGTGTCAAAAGCAGCACTCAGATCTAGCAGGACTAAAACTGAGACTTTGCCTGCGTCAGTGTTCAGGCGGATGTCATTTG
>S.155
CGACTGTTATGCGAGCCTTATTCTGTGCTGCTGGACCAGTCCTGTGATGTCAGTGATGAATGTGTGCAGGACTCCTTCCGCCTC
>S.156
CGAAGTAAGCATACAGCTAGGAAAGTTGAACCAATAATAACGTGTAGACCGTGGAATCCGGTAGCTACAAAGAAGGTTGAGCCA
>S.157
CGAGAGCTTCGCTTTCTGGCTAAGCTCCCTTTTCACCACAACGGACCGGTTAAGCGTCTGCATCACTGCTGACGCCGCCCCAAT
>S.158
CGACTTGGACAAAGACTGGACTAACTGACTTAAAGCACCTCTCTGAACGGATCAAGAAGCACGAGAGATCCAAAGTTCATATGG
>S.159
CGAGAGCGCCAGTGAAAGCCCTAGCTCTGAGTTCTCCGACCTGCTGACTCCCGGTCAGAGAGTCAGCAGCACCCCTCTCCAGCT
>S.160
CGACTCTGAGGTAAGTGGCCGTGTTAGCTTTATGCTAGCTTAGTGTCAGCTTGTTGCATGATGACTTTGTGCTGCTAACATTAA
>S.161
CGAGGTCTGTGCACCTGATAAATGTCTCACGATAAATTAGACAGGCCTTGCGAAGCACTTCTACGTCGTTAACACAGTAGTGGC
>S.162
CGAGATATGTGCTCTGCTCATGCGCAGCTCAGTATTAAACGAGCACTGGCTGGAGCAAGACACTAGCTTTTGGTCCTCTCTCTT
>S.163
CGACATGAATGTTAAAATTGCCTACAATAATAACTTTATCTGATTTAAGAACTAAACTGGATAAAAACTCTGAGAATTCTGATA
>S.164
CGACAAAGTTCCTCCTCGTACTCTGCTATCGTTCTTTCAAACAGCCCAAATATCTCTTCAGCAGCCGCAGTTAGTCGCTGCTTC
>S.165
CGATAGCATCGTTAATGTGGTCTGTAGGATCTGTAGCGGTCGCCATTGTTGCTATCCTCACCAGTTACCCACCGGCGTACAGCT
>S.166
CGATTGGTTTGGATGTAATGGCGCGTTTCAGGTGATGTGCTCCATAACCTCCTGAGGATTTGTTGTGCCACCTAGACACACTAA
>S.167
CGAAAAAATTACTGACCCCCCTCACGAACATGATTAAAGAAGCGCTTGAAAATAAAAAATTACCAGAATCATTGGAAATTGCAA
>S.168
CGAGAGGAGCCAGTTGAGGTGGTTCGGGCATCTGGTAAGGATGCCTCCCGGACGCCTCCCTTGGGAGGTATTCCGGGCATGTCC
>S.169
CGATCCCGGGCGTGGGAGCCCTTCTGTGCGGAGTTTGCATGTTCTCCCCGTGTCAGCGTGGGTTCTCTCCGGGCACTCCGGCTT
>S.170
CGAGTTTAATGGACACTGACGTTTTGTGACGGAAAATAAATGGACGAAGTGTTCAACTGGCAAGTTTGACTCCGACTTTGATTC
>S.171
CGAACAAATGCTTCCCATGCCCAAACCGTTGGTCCAATCAAGAAAATAAAGTGATTGTGAGAGACAGCCACTTCTCGTGAACAC
>S.172
CGAAGTCTGGCAAAAAGTCAGCCATTATTCTATAAATCTTTCATAAAATAAATGAATGAACCTTTCAGGCTACTGTCCGGTTCT
>S.173
CGACTGACACAGAACCGGCACGGTGCAGGTTCCTGAACCTTATTAAGTAGGCTACTTACAAAGGCATGAAAGACAATCTGATAT
>S.174
CGACATAGCGACATGTGCCTAACGTTACTGTAACACTAATTAAAACAGACATTTGACTTTATGTTGTACCTGTCCAGGAGAAGA
>S.175
CGATTGTCACATATCACATGTCACAATTTGCCTCAGAGGGCTTTACATCATACGACATCCCTCTGTCCTTGGACCCTCACAGCG
>S.176
CGATTTGGGGGTTGTGAAGCAGCAACCAAGGGAGACCCAGGACCAGGGGAACATGGGGGGAAGGAATGACCAGCAACTGAATGT
>S.177
CGATTTGTGTTCAGCCTTTTTCAGTGTACCGCTACACCCAGACTCTCAATATTTGTTTGCATTCACTTATGAAGGTCAGCAATA
>S.178
CGAGAGTCCAACACCATAGCTCCTCCGAAAGCAACCTGTGGTAGGACTATCATATTTCATGCATAAACCATTTCCCAACACAAG
>S.179
CGACCACGAACTGTAAGGAGGGGTCAGGGTGTCTTAGGACAGGGGCGGATGTGAAGAGCCTCTTGAGATTGGAGAAGGCCTGCT
>S.180
CGAGGTAGACAAAAACGAAGCGGTTCAGCATGTCTCTCAACACGTCATTGATTAAGGCCTGGAAAACAGCAGGGGCGTTGGTTA
>S.181
CGAATACGACCTCAGATCAGACGAGACAACCCGCTGAATTTAAGCATATTACTAAGCGGAGGAAAAGAAACTAACCAGGATTCC
>S.182
CGACTTTGACTTCAAGCACCACTGCTGCACTTCCAGTTACTACTACCCAAGTCTGCTGCACATACTCACATAATAGACAAATTA
>S.183
CGAAGTCGCGTTTGTTTGGTAATGCTATGAATGAATAGACATCAGACGTGTTTATCCAACACGAGTCAAATAACAGTTCGTCAC
>S.184
CGAGGACAGTTTCCTTAAGGAGTTTATTTTCCTTTTTGAGGAGATCTACATCTGACGTGACCGCCGCTAAGGTGGAGCGGAGTT
>S.185
CGACATAATTTGTGAAAAACGCCATCTTACAGTCAAAGACCGACAGCGCACTTCCTGTTGGAGTTAGGTCAGGGGTTGCAGCGC
>S.186
CGACAGACAGAGGGACATTTATTCAGACAGACAGACAGAAATTCAGACAGATATTCAGACAGACAGACACACAGACAGACCTTT
>S.187
CGATCTGAACCAACTGCAGTCACATGACACATTGTTTGGGTTAAACATGAGCATGTTACAGTCCTGGAGGATTATTAATGTGCA
>S.188
CGAAGAGTTCATTTGTTGAGCAGTCTCATGGCCTGAGGAAAAAAACTATTTTTCCTTCTGTCAGTCTTGGTCTTGATATGTTCA
>S.189
CGACACGCTGCAGCAACAGTTCCTGAATAAACAAACAACAAATGATATCAGTGAGTGGATCCTACAGAAAATCAGAGAATTGAA
>S.190
CGACAACGCAACCTACATCTCCTACGACAGTAAAACCCACATCAAGTACTGAATTACCTTCCTCAGTCTCAACTCTCACCACAA
>S.191
CGATATGCAGCTGCAGCAGCACTTGGTCCACACGGTGAAGGCGTTGCGTAAAGCGGTCTCGTGCTTGTGGTCCTCCACCGTCTC
>S.192
CGACCGGTAAATTGAGAGCTTCGCTTTCTGGCTAAGCTCCCTCTTCACCACAACGGACCGGTTAAGCGCCTGCATCACTGCTGA
>S.193
CGAGGAAAAGTCCTTGATAAGGTCATCAAAGTCCAACTCTCGGACCAGTTCGGCCTCTATGGCCATGAGTGACAAACTGTTAAA
>S.194
CGAGTAGAGGTGATAAACCTACCGAACTTAGTAATAGCTGGTTGCCCAATAACTGGATAAAAGTTCAGCCTCCCGGCTTCTTCC
>S.195
CGATGTATTTTCTAAATATGCATGGGTTAGGTGTCTTAAAAACAAGACCGGTACATCTGTTGCAAAGGCGTTTGAAGACATTTT
>S.196
CGAACTGGGGACCTTTCGCGTGTGAGGCGAACGTGATGACCACTACACTACGGAAACTGACGATGACAACTGTTATACGTGTGC
>S.197
CGAGAGTCAGAGGGAGGATGAGGAGGTGTTGGAGGGTGAGGATGAGGAGCAGAGGAGGAGCAGCAGAGAGGCATTTCTGAAGAT
>S.198
CGAGGATGGAGGAGCCAAGGAGGGATCTTGGGATGAATCCATGCATAGGTGGATGAGTTGCAGGAAACCCATGTGAACACATGA
>S.199
CGAATTCTCCGCGGTTAATTTCATTCACTATATAGTGGACTATAAAATACCCACAATGCACAGCAAATGTGAGTGAACAAACGA
>S.200
CGAAGCTCTCCCGGAGGTGGGAGTTGAAGATCGTCTTGACAGGCTCCTCCGCCAGGCGTTCCCAGCAGACCCTCACTGCTCGTT
>S.201
CGACTGTAAAGACTGTGGGAAGAAATTCAACGACAAGAGCAACCTCACCAAACACATCCGTATTCACACAGGAGAGAAACCGTT
>S.202
CGACTACAAACATGACGTATCATCTGAAACATGGAAGTAGCTACATGCCCATTAGCCCACAGCGTCATTAACAGGCGGCTCGCT
>S.203
CGACAATCAGCTCACGCATTTGTTCACTAAGTGGTGACCCTCGCCCCATCCTTGTTTGTGAATGACTGAGCATTTCAGGGAAGC
>S.204
CGACAATCAGCTCACGCATTTGTTCACTAAGTGGTGACCCTCGCCCCATCCTTGTTTGTGAATGACTGAGCATTTCAGGAAAGC
>S.205
CGACTACAAACATGACGTATCATCTGAAACATGGAAGTAGCTACATGCCCATTAGCCCACAGCGTCATTAACAGGCAGCTCGCT
>S.206
CGACTACAAACATGACGTATCATCTGAAACATGGAAGTAGCTACATGCCCATTAGCCCACAGCGTCATTAACAGGCGGCTCACT
>S.207
CGACTACAAACATGACGTATCATCTGAAACATGGAAGTAGCTACATGCCCATTAGCCCACAGCGTCATTAACAGGTGGCTCGCT
>S.208
CGATCTCTTCCTAGGAAGTTTGACCGATCTGCATGAAACTCAGTGAACATAATCTAGGGACCAATATCTAAAGTTCCCTCTTGG
>S.209
CGAAGAGTTTGTTTTCTGCCCATGCTGCTGCTGGTATTAAGAACAAAAAGAGCGAAAAATATAGGACAGATGCGATTTGGCCAA
>S.210
CGACTACAAACATGACGTATCATCTGAAACATGGAAGTAGCTACATGCCCATTAGCCCACAGTGTCATTAACAGGCGGCTCGCT
>S.211
CGATGGGGTTTAAGTCTGGAGACTGTGCTGGCCACTCCATGTTTTCAAGCTTACCATCTTGTTCTTTTTTCCTGAGGTAGTTCT
>S.212
CGACAGAATTTGTGAAAAACGCCATCTTACAGTCAAAGACCGACAGCGCACTTCCTGTTGGAGTTAGGTCAGGGGTTGCAGCAC
>S.213
CGACAGAATTTGTGAAAAACGCCATCTTACAGTCAAAGACCGACAGCGCACTTCCTGTTGGAGTTAGGTCAGGGGTTGCAGTGC
>S.214
CGAAAAGCATTTTGACAACATGTTGTCACTTAGGCTGTTACTTTTGACCAGAAGCACTCAGAAACAAATTTCCAAGCCAGAAAT
>S.215
CGACCTTCTCAACAATAAAATGATGAATATATCCCTCCAATGCGTAGTTTAGGCCCTTTTGGTTACTTCTCAATGACATCTGAT
>S.216
CGAGGCCCCCAGTTCACCTCTACCTTCTGGAGGGAATTCTGCCGTCTCCTGGGGGCCTCCACCAGCCTGACGTCTGGATTTCAT
>S.217
CGAGATCGGTAACCTAGCATGCTACATAAAAGTGCTGTACTGATAAAATAATTAAATAAATACAAACTCCGAAATAAATGCACC
>S.218
CGAGAGCTTCCTGAATCCGGCAATACCAAACATCACATGGTTTGATGACGTAGTGCGCCTGGGAGATACCATTTAACAGAGGAG
>S.219
CGAAAAAATATCCATGCTTCTGTTTCGTAATATAAATAGCGAGCCAGTGTTCACCGGGCATGTTAGAGGGATGTGTATTCACAA
>S.220
CGAATTATTGTCTCCATTTGTAAAAACCCAACTATTAAACTGTGAGGTGCCCTTATCAACAGCAGAAGCCTTGGCATGGAAAAT
>S.221
CGAAAATTGTTCTTGCCATGACGCCCAAAAAGGCTGTACTGCAGTGCCAATTCATGGGACATGAGGAATGCCATCATTCTTCTG
>S.222
CGAGTTGTCCTGATACCGACTCGCTAGCCCAACCAATTAAAAACAACAAGACACAGTAACTAAACCCAAAGACACCAACACTCA
>S.223
CGATAGTCACCACGCCGCCACATGGACACCATTAGACGTAGCTTCACAGCGTTCATAAGGTAGCTTCACCAACTTGTTCTGCAT
>S.224
CGACTCTGGGGCCGACGAGAGTTTCATCCAGGACGAATTGGCCACTCAGCTCAACCTGCCCCTAGAGCCTTTAACCACCCCTAG
>S.225
CGATTCAACTTCACCCTTTCCTACCGTCCAGGGTCCAAGAATGTGAAGCCAGATGCCTTGTCACGCCAGTTTGTCAACGAGGGG
>S.226
CGATCCCGGGTGTGGGAGTCCTTCTGTGTGGAGTTTGCATGTTCTCCCTGTGGGTTTATAGGTACTCCGGCTTCCCCCCACAGT
>S.227
CGAATTAAGTCTGACGTAGCGCACCTCTCTCCATGGTGATATCCACACTCCGGGTCGGGAAGGCGGTAATGCATTTACAAGCTG
>S.228
CGAGGCAGCGGCCAAGGAGGGGGAGTTGCAGCCATTTTTAACTCTAGTCTGTTAATCAGCCCTAAACCTAAACTAGATTATAAT
>S.229
CGACGATTCAGCATCCATAAATGCAGAATTCAAACAATTTTATGAAGATTTATATAAAACTGGGCAGGATGCTGACAATATTGG
>S.230
CGATGATCAAATAACTGCTCTTTTCTTTCCATGTGTTGATGATTTATAGTTTGATCTCAGCGATCCAACACAGCAGCTCACACA
>S.231
CGAGGAGGAGGAGGAGCTGGAGGTGGAGGAGGTGTCTGCGTGTGGTAGCAGTGAACCAGGCACCCCATCCTCCTCCATCTATTT
>S.232
CGATGCCATGGCCACAATTTTCACTGTACAGACACAATTTATACCACAAAACGTAGGAAAATTTGTCCAGCTCACAGATATGTT
>S.233
CGAATTTCTTAATAGACTCTGATCTGACTCTCCAAGTTCTGGCGAGTCAGAAACGACTCCTGTTAAAGACATGGATGAGGCTGC
>S.234
CGAGGTATGTGCCAAACAAACCACAAGTATTCTTTCCACACTGATAAAATGTAGCCGTTTGCGCTAGATAGTGAACAATAGGAG
>S.235
CGAGGACGTCCTAGAAAAACCGACGATTCAGGGGGGAAAAGCAGGTCTTGACTCTGGCCGTGTTCAGCAAGGGAGGAGACCTTG
>S.236
CGAGTTCACAAGAATGGGATGGATGTATGGATGTACGGACGTACAGACGTACGGATGTATGAACAGACAACCCAAAAACATAAT
>S.237
CGAATGGAACTTGATGACGTCGGAATGGAACTTGATGACTTCGGAATTGAACTTGATGACTTCGGAATGGAACTTGATGACTTC
>S.238
CGAATGGTTTGGATGTAATGGCGCGTTTCAGGTGATGTGCTCCAAAACCTCCTGAGGATTTCTTGTGCCACCTTGACACACTAA
>S.239
CGACAAAGCAACAACTTACATCTGCTACGACAATAGCACCCACAGCAACAACGGAATTGCCATCTTCAGAGCCAACCCGCACCA
>S.240
CGAGCACAGGGAGAAAGTTAAAGCGCTGAGTGTCAGTAAATATAGACAAGACACCCAGCACAAACAGAGAGTTAAAATGATGAG
>S.241
CGACATAGATTACTGACGTGATGATGACATTGATATTGTCTTTATTTTTTAGGTTGTGTTGTTAAGTAACCAAAATCAAATGTC
>S.242
CGAGGTTCATTGAGAAAAACCTGGTCCCGACCAGGTTAGGTTCATAGAGTCTGTTACTACGGTAACTGACCGAGAGCTTAAGTT
>S.243
CGATATGGCGGTTAGGCCTAGATAAGAAATTAGCTCTCTAGCACCCCCATTTTGTTTGATGGGGTCAATAATGGAGGGGTCCCC
>S.244
CGACACAGCCCTGGTCAGACAGCTGGGCATCAATGCCCAGAGGTTACCCCAAACCATGCAAGCCAACGCTCTCAATGGCCAACC
>S.245
CGACTACAAACATGACGTATCATCTGAAACATGGAAGTAGCTACATGCCCATTAGCCACTTAGCACAATCATTACTGCTTTGCC
>S.246
CGAACCTAGAATCTTCTGATCCGTAGTCAGACGCGTTATCCATTGCGCCACTAGCCCCACTTTGAGCCATGCTTGGGAATAGCT
>S.247
CGAAATAAAAGTCTTTCTGTCTGTCTGTTTGTCTGTGTGTGAATGATTGTCTGACTAAAGGTCTGTTCTTTCTATCTGTCTGTC
>S.248
CGACCGTAAACATTCATTTAAAACTCAGGTTTACTTCCAGGAGGGGCTTAAAATCAACAAGAATCTGTCCAGAAGTAAGACACA
>S.249
CGACTCTGAGGTAAGTGGCCGTGTTAGCTTTATGCTAGCTTAGTGTCAGCTTGTTGCGTGATGACTTTGTGCTCGTAACATTAA
>S.250
CGAGCCCAGCCCCGCTTCGCACCCCAGCCCGACCGACCCAGCCCTTAGAGCCAATCCTTATCCCGAAGTTACGGATCTGATTTG
>S.251
CGACCAATGAAGATGAGTTTACATATCACCTTGGGTTCGTCCTTCACCTTCTCAAAATGATCCCACACTTTGGATTTCCTGCCT
>S.252
CGAAAGTTTGGAACCACTGCAAAGTTTTTATCGGACGAGTACAGTCTGATGGGTTGGCCAGCACAATTGTCTGATCTAAATCCT
>S.253
CGACCGCGTCCCGAGGGCGGAGGGGGACATTGAGTCCGAATGGGCCTTGTTCCGCTCTGCCATTGTTGAGGCGGCGGTTGCGAG
>S.254
CGAACAGTGACCTCCAGCTCTCACTGGGGCGGTTCGCAGCCGAGTGTGAAGCAGCTGGGATGAGAATCAGCACCTCCAAGTCCG
>S.255
CGACAATAATGCCAATAACAGAGAACTCTTGGAATCCTGCAGACCAAAAAAAATTTTCTCTCCCTGTGGGCAACATAAGATATC
>S.256
CGAACGAGCCTATTTTCTCCTTTCATTGTTTTGTTATGAGTTGCAGACACGAGACACGAAGGCGCAACCAAACATGAAACTGCT
>S.257
CGATGAATGTGGCGAGGGTGTGGGACCCCCCTGGCAGCAAAAGCTGGACGTGGAACAGAGGTCTTGGGTCGGGGGCAGAGTTCT
>S.258
CGATGCCCGCATTCTCCACATGCTTTACTTCCAGTTGAGGAGATAATGAGTGAAAGTAAGTGATATATAAAACACTGATTGGAT
>S.259
CGAGTTTATCAAACAAAAGTTAGCTATACTTATCTGACAAGCTAATTCACTCAAGCCAAACATCAAACGAAGCTAACAGCTAAC
>S.260
CGACAGAATTTGTCCAAAACGTCACTTTACATTCAAAGACCGACAGCGCACTTCCTGTTGGAGTTAGGTCAGGGGTTGCAGCGC
>S.261
CGACAGAATTTGTCCAAAACGTCACTTTACATTCAAAGACCGACAGCGCACTTCCTGTTGGAGTTAGGTCAGGGGTTGCAGTGC
>S.262
CGAGCTGACTAGAAAGCGTTTAATGAATACACCTTAATTAATTCACATGATGATATCCTCATCAAGAAGAACCAAAAGCCGGCT
>S.263
CGACGATGTCCTTTTCAGAGACCCACGAGTTAAATTTCTCAGGCCACCCCAACCATTTCACAAGCGCCATCTTTTTCCGGCCTA
>S.264
CGACGTTTTTCCTGACCTTCATCATCATCATCCTGGGTGTGAGGTTTTGTCGCAGGAGAAAGCCCAGACTGTTGTTTGATGGAG
>S.265
CGATTCTTTCAGCTTTCTACCCATGCGTTTATCCAGGACACCGGCTGCCATGGGTTTTGAGGACATGGAGAAGGGGTATTTTCC
>S.266
CGAAGCAAATCTGTGGCTCTTGCCTGACGGAAAGGCCACAACTGACGAGCATCGTGAAATTGAGGCTGTGCTGCGAACCCAGCT
>S.267
CGATCTAGTTCTGACGTATGGAATTGAAATTGATAACCTAAAAGTCTTTCCACAGAATCCCTCGCTATCGGATCATTATCTGAT
>S.268
CGAGGCAGCGGCCGAGGAGGGGGAGTTGCAGCCATTTTTAACTCTAGCCTGTTAATCAGCCCTAAACCTAAACTAGATTATAAT
>S.269
CGATACATGTCAGCAGGTAGCGCACATTGTCATTTTCTGCTGAATATTCACTCATGTCCACCAGATCGGCCTGGAACTGTTTGT
>S.270
CGAGAGCTTCGCTTTCTGGCTAAGCTCCCTTTTCACCACAACGGACCGGTTAAGCGTCCGCATCACTGCTGACGCCGCCCCAAT
>S.271
CGATTCTGCACAGGTCTGGCTCATCTTGATAACAACGATTTCGTGTTCAAGAAGCAACTTTTTGTCCAGCAAAGTCAAGCATTA
>S.272
CGACAAATGTAGATTTTTCAATGGATGTCTGTGTGTACGGCACTGTGAACAGATCCAGCTCCGTCTTCACACATTCTTCCGACT
>S.273
CGACAGGACCTTGAGAAGGCAATCCATGCTTTCATCAGTTCAAGACTGGACTATTGTAATGCCCTTTACGTTGGCCTCAGCCAG
>S.274
CGACTGACTCAGAAAATCTTTGGCGATACAGGTAAGTCACTGTTTGTTTCTCCCTCATGTAAAGACACTTAACTCTTATGGTGG
>S.275
CGAAATATCTGTCTTTTAAGTTTTTGTACATTCTTGAAATTGGGTTTGATTTGGCCGTGGTTATCTCTGAGATTTATTACGCAA
>S.276
CGAGTTTTTAATCTGACCCCAAATTGTCTATGGTCCACCACACCTGGTCGTGACCTCTGACCCTAACCACACCCTGGACGGGCC
>S.277
CGATTATCCCACGGTACGGGTATGTGTTGGAAGATTGTGTTATAAGCCTGTCTCCTAACATGATATCCACCTGCGAGAATAACG
>S.278
CGACACTCTTGCTTGTTTGAATTTGATCAGATCAGATGTATGTATTTTGACCAGATTCTGGACTCTGTATTCAAGCAGTCTCTA
>S.279
CGAGTTGATCGCAGATGAATAATTTGTCTCTGTTCCTTACTGCTTCACAGGTATGTTAAATGTGGTTTAGGTAGCCTGAAATGA
>S.280
CGACAACGCAACAACCTACATCTCCTACAACAATAAAACCCACATCAAGTACTGAATTACCTTCCTCAGCCTCAACTCTCACCA
>S.281
CGAAGATACGAACCAGTTCTTACAAGCAGACCACCACCACTTTTACAAAGTATAGGAAGGACTATCATAAATTGCCTAATAACA
>S.282
CGAAGGCTGAGTGTATTTTGGCAACCCCCCGAGGAGGCATAAGGTTGGTGTGTGTTGTGCCTGTGGTGATTATTTTCTTACTTT
>S.283
CGAGTATCTGTCGGCGGCCCGTAGAAGTGCAGCCCTGGCCTGTGTCCAGGTCCGGCGGCAGCGGCGGATAAAGGCCTCCACTGA
>S.284
CGAGCGCCGTCTTCTGTTCCTCTTTTAGAGAAAAAGCCAAGTCTAACTCGTTCATTGTAGCGGCCAAAGCCGTTTCAAACAACT
>S.285
CGACAGAATTTGTCCAAAACGCCATCTTACAGTCAAAGACCGACAGCGCACTTCCTGTTGGAGTTAGGTCAGGGGTTGCAGCGC
>S.286
CGACATAATAGAGCAGCTGTATTTGCAAATGCAAACAGACAAAAAGGGAGATAACCAACATAGATGCGACTGCTACTGCTACTT
>S.287
CGACTACAAACATGATGTATCATCTGAAACATGGAAGTAGCTACATGCCCATTAGCCCACAGCGTCATTAACAGGCGGCTCGCT
>S.288
CGAGTTATTGCGAATAAATGCATCAAAACTGACTATAAAAAATATAAGTTCATATAGTCACCAAAATGCACAAAAACACACCAG
>S.289
CGAGTACACATTGTTTTCCTGATGCTAGTCAAAACAGGAATGACAGACCTTGGAGATGACTCTGGCTGATACTTTTCAATTTCA
>S.290
CGATGCCTCCGAGAGGATTACACCCCATCAGGTGCTGAAGCATCATTTCATCAGCATGTGCCACATAATCAACATGAAAGCCAA
>S.291
CGAATGGAACTTGATGACTTCAGAATGGAACTGGATGATTTCGGAATGGATCTTGATGAGTTCGGAATGGAACCTGATGACGTC
>S.292
CGAGCTAATGTCTGTAACTTACACTTACAAAAATACTGGGGGTAACAGAAACTCACGGAGGTAATTAGACAAAATGGCGGCCGC
>S.293
CGAAGAGTGAGTGTATGTGGTGCATTAAAACTGTGGAATGTGTGGTGAGTGAACTAAATGTGGTTTAGGAGGCCAGGCCAGTGT
>S.294
CGAATCCGGTCGGTTTTAATGCACTTCGCAGAGGCAGACAACATTATTTATTTAACTGATAATTAGCCGTGTAATAAGCGGGAT
>S.295
CGATGTGTGTATGCAGCTTTTTAATGCGCTTACCCTTTATTTACGGTGCGTATGTACCCATTATCAGTGTGTGTGTGTAAATTG
>S.296
CGATTGTTATCAGCTCCCTTTAAATCATTCAGAGCGATAAGAAACTGACATAAACTACATTGTATCGGCCTGTTGTCGCCCAAA
>S.297
CGAGAGCTTCGCTTTCTGGCTAAGCTCCCTTTTCACCACAACGGACCGGTTAAGCGTCTGCATCACTGCTGACGCTGCCCCAAT
>S.298
CGACAAAAGATGTGCATGATGCACCTCAGAGCCTGGATGAAAAGACTGTTGCGAAAGAGGCAATCCTCAAAGGAGCTGAAGTGC
>S.299
CGAGCAGGTCCCACAACAGTGCTCCAAGCTGCCACACTGTTGTGGGAATGGCCTGATATTCTCGCACCAGAAACCATTCTGGAG
>S.300
CGACAATCAGCTCACGCATTTGTTCACTAAGTGGTGACCCTCACCCCATCCTTGTTTGTGAATGACTGAGCATTTCAGGGAAGC
>S.301
CGAGCGATTAGCAGAGGCACAGCTCACAGTTAATTTGGCCAAGTGTGAGTTCGCTATGGCCACTGTTACTTATTTGGGGCGCGT
>S.302
CGAGACCAACCGAGAGTCCCTCTCCGTAGCTCTCCTGAAATCAACATGTGGTAGGACTATTGTATGTCACGGAGAAATCATTTC
>S.303
CGACATGAATGTTAAAATCGCCTACAATAATAACTTTATCTGATTTAAGTACTAAACTGGATAAAAACTCTGAGAATTCAGATA
>S.304
CGATCACTACTACTACGAGTGCGTCATGGAGGGTCCTGCCGACAACCCCAATAAGAGGAAGAAGACCGACTCAGCCACCGATAC
>S.305
CGATGGCTTTGCTCGGTAGCGATGCTGCGGAGGCTCCGCTTTCATTTGAGGGGTTGGTTGTGTTGTTTGCATAAAATATTGTTG
>S.306
CGAGGTGAGGCCGACTATATCTAGCCGGTAGCGCTCAACCTCTTCCACAAGCTCCGGCTCCTTCCCCGCCAGAGAGGTGACATT
>S.307
CGACGATGATGAAGTTGAGTTTCAGGTAGGTAATGTACAGGTAGGTAACCTCATTCCCCAAGTTCACTCTGATGAAGAGGATGA
>S.308
CGAGAAGAGTATAGTAGAGCAGAGCACAGTAAAGCAGATCGGAGTATATCAGAGTAGAGCAACGTAGAGCAGAGTAGGAAAGAA
>S.309
CGAGATATCGTTAAAAAACGATCAAAACCAGTATATACCATTCACGTACGGAAAAGTGATTGTTAAACTACACTTTAGACCTGT
>S.310
CGAAACTGGGCGGAAACACGTTTGTTTGTTCACAGAGCGCACTGCTTGACAAAGAACAACAAACACGACATGTACGCTGGATGG
>S.311
CGAGAGCTGCGTCTTTTTGATGTTGTATATGGTAAATTTCAGTTTATGTTACCTAACGTAACTTCCTTTATCTTTCTAGCTTAA
>S.312
CGATCAGTACCTTTAAAGGCAGCGACTCCCGACCCCAGAGCAGACAGGAAGGGACAGTGATACGAGCAGGAGAGCTAGGGGTAG
>S.313
CGACCCACGACAAGCCCTTTTTGGAGGGCGTACAAACGCCATCAAGATGTACCACAAGGCTGATAACGCAGATGAGAAAATCAG
>S.314
CGATGAGTTTTGAAGAGGATTTGAAGATTTTCCAATTTACTTCCATTCACACTAATTAGACTGCCACCAGAGCGCCACCTATTG
>S.315
CGAGCAAGAGAACTGCAGTGCTAGATGAGATGGTGGCGCACCGACTTCCAAGTGCATCGTCAACACGTTGGAACTTCAACAGTC
>S.316
CGAGATGGTTTGGGGTGAGCTGGACCGCAGAGTGAAGGCAAAGGGGCCAACAAGTGCTAAACACCTCTGGGAACTCCTTCAAGA
>S.317
CGAAAGTCATCAAGTTCCATTCCGAAGTCAAGTTCAATTCTGAAGTCAAGTTCAATTCTGAAATCATCAACTTGTATTCTGAAG
>S.318
CGAAGTTGTTGCGGGCTAGCTAGCCTCTCTCCTTAGTAAATATCCCATAGCTCTCTCTTGGCGTATACTCCTGTCTTCTGTGGT
>S.319
CGATGGCACAGTCGTAGGGCCGATGAGGGGGCAGAGAGGTGGCCCTAGCCTTGCTAAACACCTCCCGGAAGTCGTGGTAGTCAG
>S.320
CGACAATCAGCTCACGCATTTGTTCACTAAGTGGTGACCCTCGTCCCATCCTTGTTTGTGAATGACTGAGCATTTCAGGGAAGC
>S.321
CGAACAGTGACCTCCAGCTCTCGCTGGGACGGTTCGCAGCTGAGTGTGAAGCGGCTGGGATGAGAATCAGCACCTCCAAGTCTG
>S.322
CGAACAGTGACCTCCAGCTCTCGCTGGGGCGGTTCGCAGCCGAGTGTGAAGCGGCTGGGATGAGAATCAGCACCTCCAAGTCTG
>S.323
CGACATGAATGTTAAAATCGCCTACAATAATAACTTTATCTGATTTAAGAACTAAACTGGATAAAAACTCTGAGAATTCAGAAA
>S.324
CGAAATGTCTTAAAACAATACTTGATTGTGGATTACAGTCAACATTTCCTAATGTGTACATTGCCGTAAGACTGTACCTGACAC
>S.325
CGAACCCCGGTCTTCCGCGTGACAGGCGGAGATACTGTCCACTATACTAACGAGGAAAGCTGCATCATCACTTTTAGCACCTGA
>S.326
CGAGTAATTCGTATGTATATAGAGTATAAGAGCTAGCCTAATAATGTCTTTGTTTTTCTTATTGCATGATTAATCATAATGATA
>S.327
CGATGTGGAGGAGCAGCGGCTCTACTCCGAGTCCCTCCCGGATGTCCGAGCTCCTCACCCTATCTCTAAGGCTGAGCCCAGCCA
>S.328
CGACTTTGTGGAGGAGGAATTTGATTTTGCAGAGTTTGATGGCCGCCCTTATTTATTTGAGCCAGAATACACTGACGAAGAGCT
>S.329
CGATGAGCTTCAAGAGGTAGTCACCTGAAATGGTTTCCACTTCACAGGTGTGCCTTATCAGGGTTAATTAGTGGAATTTCTTGC
>S.330
CGACACTGTTTAATGCACTGTGACGCTACGGGAATGAATGAGAAGAAAGTTGCGTCAGTGACCTGTGATAAGTAGCTGATTCTG
>S.331
CGAGGCGAAGCGCTGTGATTGGTTTACCTGATAGGATCATATTTCCGCTGTTTTGCATGGCGAGCCCCGCCATTTGTAAATGCA
>S.332
CGAAGGTAAGGACGTTTGGTTCCATCTTAACCACTGCTGCAGAGCTAACACCTCAGAGAGACCACCTGTTCCCCGACCTAGAGC
>S.333
CGAGCCTCCCTGGCATAAGCTTTTCCAGTATAGGAGGTGCTGGCCAATAACTGAAGGTCAGATCCAGAATCAGGAGTGACAATG
>S.334
CGAAACTTTCTAAGTCTTCGGCCTGTGGAGATATTAAAAAGCATCTTCGGTCGCACGCGGCCGACGCCATGATGCAAGATCAAG
>S.335
CGATATGGTGGTTAGGCCTAGATAAGAAATTAGCTCTCTAGCGCCCCCATTTTGTTTGATGGGGTCAATAATGGAGGGGTCCCC
>S.336
CGACTGCAACCGGCAATTACCGCATGCATTTGTTTTGGAGAGCGAGAGGAAAATCATAAATGTTCTGGTGTAGCTCTGAATTTC
>S.337
CGACATCCTCTCTGATCCCACCGTACAAACCACAGTGGACAGGGTGGAACAGGTGGAGATGGTACTGCCGGTTGAGGAGGGAGA
>S.338
CGATATGTCAGGAACGCACTCAAGGAATTTCTTCAAATTTGGCAGAAACGTCTCTCTGAAGATTTTGTTGGTCATTGGTCAAAG
>S.339
CGATATGGCGGTTAGGCCTAGATAAGAAATTAGCTCTCTAGTGCCCCCATTTTGTTTGATGGGGTCAATAATGGAGGGGTCCCC
>S.340
CGAACACACTGCGCATGCGCAAACAGTCCACAGTCTGCCTGGAGCAGCTTGCTGTGACGCGAACTCCTCACAGCAGGGAATTCA
>S.341
CGAGACCGACAGAGAGTCCCTCTCCGTAGCTCTCCTGAAATCAACATGTGGTAGCACTATTGTATTTCACAGAGCAATCATTTC
>S.342
CGAAACCTGTGATTAGGACAAGGACAAGATGGCAAAATCTGTGAGCTGCACAGAATGTGAGTGACTAACTGAGACGATAAGGCA
>S.343
CGACTACAAACATGACGTATCATGTGAAACATGGAAGTAGCTACATGCCCATTAGCCCACAGCGTCATTAACAGGCGGCTCGCT
>S.344
CGAGCTGACTAGAAAGCGTTTCATGAAAACACCTTAATTAATTCACATGATGATATCCTCATCAAGAAGAACCAAAAGCCGGCT
>S.345
CGAATAATTCGTATGTATATAGAGTATAAGAGCTAGCCTAATAATGTCTTTGTTTTTCTTGTTGCATGATTAATCATAATGACA
>S.346
CGAGTAGGCGAAAGGATGGTTCCTCAGTGTGTGACATCAACTGTCAAACATGGAGGAGGAAGCGTGATGGCCTGGGGCTGTTTT
>S.347
CGACACGCTGGTACAACAGTTCCTGAATAAACAAACAACAAATGATATCAGTGAGTGGATCCTACAGAAAATCAGAGAATTGAA
>S.348
CGATTAGTCTACTAATCATTTCATTGAAAAATGTGTTAAAATGTTGAAAAATGTCGGCCTGTCTGTCTCGCCCCAACCCCAAAA
>S.349
CGAAGATTAGCCAAGGTGCGCTGGACCCCCGGGTGGCAGGCGAGTTTGGAAGCATGAGCCCATTGAAGAACCTGGGAGCGGACA
>S.350
CGACACATCACTCCACCTTCTGCAACAGTAAGAGGCTTTAGCTCTGGGCAGATATTAGTTAGTGTGTGTTTTCTTTTTAAGTTT
>S.351
CGATAAATACAACTGTGTATCATCCGCATAACAATGGAAATTTATAGAGTGATTTCTAATGATGTTACCTAAAGGAAGCATATA
>S.352
CGAAGGCGGCGTCCATCCCCTCTTCCCACGGAACTGTTAGTTCTGCCATGATGACTGTCCTCATGGGGACAGACCAGAGGACAA
>S.353
CGATGAACTTGACAATGTTGAACTCCTCCAGTTTCATCTCCTTGAAGACGTTCAGTATCATCAACTGTAGATAACAAAATGCAT
>S.354
CGAATTGACAGCTGGATGAGGATCGTCTTGGGAGTTGAATTCAACTGAATCATTCATCCATCATGGTCAATTCACTGTCATAGA
>S.355
CGATGCTAAGTGACAGAGCTACAGCCCCCTAATGATGTGTGTAAAGTTGTTTTCTGAAATGTCTTTAATATTTTCCATACACTT
>S.356
CGAATCATTGGGAAATGCGCATTAAAAGAAATACGAATCCTGTGTGTTTCCATTAAATGTACGGACTTTGGTGAAAACTACGAA
>S.357
CGAACGCAACTGGACTTGGTTTTGTCTTAGAAGACGTTTCACCTCTTATCCAAGAGGCTTCATCAGTTCATGCTTGTCTGACTA
>S.358
CGATCTCTTCCTAGGAAGTTTGAGCGATCTGCATGAAACTGGGTGAACATAATCTAGGGACCAATATCTAAAGTTCCCTCTTGG
>S.359
CGACTTCAAACCTTGGTCTGTCCCATCCCAAGACCTTGAAGATGAAAAGTTATCAAAAGCTTGAGTTTTCGTCAATGCGTGTGA
>S.360
CGAGTGCATGTTTCTCCTCTGAAGTCTGAGAGTGAAATGATCAATTTGAGAAGTGTCTTGTATTTATACAGTTTTGGTCGGATT
>S.361
CGAATAGCTGGCTGCACCAAACTGGGTCACCTTATGAAGATGACGTCCACAGCTATGGAAGCCCTGATGGAGAGAAGCAACATC
>S.362
CGACTACAAACATGACGTATCATCTGAAACATGTCAGTAGCTACATGCCCATTAGCCACTTAGCACAATCATTACTGCTTTGCC
>S.363
CGAACTCTGACAGACAATTGTCAATTTGCTTTATGTAGCGTGCACTGTCAAGCTGCGCACATGACTGCTCTTGTGTCTCCAGCT
>S.364
CGAGGGGATTGTTTGGGGCCCAAGTCCAGCCTCTGGCCTGAGAGGCCAACTGGGCACCGCCCACCTCTCAGTGTCAGGCAGTCG
>S.365
CGAATTTCCTGAGTTTTGTGGCTCTTGGCTGAGGCTAAAAGATTATAACAGCATCACAAATGTTTTTCTCTCCCCATTGTTCAT
>S.366
CGAGCTGACCCACTCTTAACACTCTTCTTAGCCACCAAACGCTCACAGATCCAGCCACAGCAGGCACATTAATATTAAACTAAG
>S.367
CGAGGACGTCCTAGCAAAACCGACGATTCGGGGGGGAAAGCAGGTCTTGACTCTGGCCGTGTTCAGCAAGGGAGGAGACCTTGG
>S.368
CGAAATCAATAATTTGTACCAGATGTTAGTTTTGACTGCTGTTACATTGACACTTTTATCACCTTGGCACAGGAGGAAATTCAG
>S.369
CGAGCACTGCTGCATACACTGGAGCCCAGATACACCATCCCATCCCGACGCTATTTCACCGACACTCTACCATCAAACCAAAAC
>S.370
CGAGAACAAGCTCTTCGTGAAACCTGAAAAGTGTGAGTTTCACTCTGCCTCAGTGGGTTTCCTCGGTTACATCATTGCCAGAGG
>S.371
CGATTATAAAACGATTATTGATGCATCTTTAATTTATGTATATTGATGCACTTTTTCACAACACACATTTCTTTTTGTCTCACT
>S.372
CGACTCTGCTCTACTCTATTCTGCTCTGCTTTGCTGTGCTCTACTATACTATACTCTGCTCTACTCTGCTCACTTCTACTCTGC
>S.373
CGAGGCAGCATGTAGACGAACTCAGACTGGTGATGATCTCTTGGACAGTTTTGTCAGTTACAGGTGCAAAATGAGTCAGCTCTA
>S.374
CGAACGCAACTGGACTTGGTTTTGTCTTAGAAGTGGTGTTAGGACATATCCATGGGATTGTGTCAGCCAAGTCAGCGATGGTAT
>S.375
CGACCGATTTCCTTCTGGATTCTCGGAACAAAGAAAAAACAACTGTCAGTATGGCGTAAATAATGCTGTGAGCTATATGGGATC
>S.376
CGAGCTGCAGCCTGGAAATGTGCCCCCACAGGACCAATCGGACACTCATGTCAGCTGAGTTCTTGGTTCTTATAGTTCTATGTT
>S.377
CGAGCATAAGGATGTCCATCGGTGCACGTGGCACCAGGACAGCCTAGGTCGCAGGTCAATGATTGACTTTGTAGTCGTGTCATT
>S.378
CGATGCGTGGAGTGGATGGGGCAAGCCCCTTTTCCATCTCCCTGCTCCAAAAAGCAATTTAATATATGGTCCCCGGGTAGGGGA
>S.379
CGATTATGCAGATATTGTATATCAGAATACTTCAGAAACCAACTTATCCTCTATTAGTTACTTACAACAACCTTTTATTCTAAG
>S.380
CGAAGCTTCATGTTCATTATGAAATTTATAGAGAAAAGTTGTACGTGTTCAACCAGATCTTACGTAGAACAAGGGAGAGGTACT
>S.381
CGACAAAGCAACAATCTACATCTGCTACGACAATAGCACCCACAGCAACAACAGAATTGCCATCTTCAGAGCCAACCCGCACCA
>S.382
CGATCTGTGGTGAGACTTGTTGTAAGCGTTGACGAGGTCCTGGACGACATCAACATATCTACGCGAATTAACAGACGTTAGATA
>S.383
CGATATGGCAGTTAGGCCTAGATAAGAAATTAGCTCTCTAGCGCCCCCATTTTGTTTGATGGGGTCAATAATGGAGGGGTCCCC
>S.384
CGACCTCATCCTGGCCACTTGTGTTATTGACTGAATATGGAGCGCACGCTAGACAAGATTTACCACGACCCCGCACACCCAGGG
>S.385
CGACTCGTGGGTGAAAGTCCAGGGTTTGTTGGACCCATCCACCACCCCTCCTATTCACCCTATACGGACTTTCCTGCTCCTTAT
>S.386
CGACAGAATTTGTCCAAAACGTCACTTTACATTCAGAGACCGACAGCGCACTTCCTGTTGGAGTTAGGTCAGGGGTTGCAGCGC
>S.387
CGAAGACGATCAGATACCGTCGTAGTTCCGACCATAAACGATGCCAACTAGCGATCCGGCGGCGTTATTCCCATGACCCGCCGG
>S.388
CGAATTTTCTGAGCAGCGTTCAGTATATGGAGCAGTCGCCGCACATTATCTGCTCCATGCCTATTTTTAACAAAGCCTGTTTGG
>S.389
CGACAATCGGCTCACGCATTTGTTCACTAAGTGGTGACCCTCGCCCCATCCTTGTTTGTGAATGACTGAGCATTTCAGGGAAGC
>S.390
CGAGGGCGGCAGTGTATGGCTATAGGTTTGGCCAGCTTAGCCAAACACACGTTGTTGAGTGTGTTCTCGTGGGATAGGTTTGAT
>S.391
CGACATGAATGTTAAAATCGCCTACAATAATAACCTTATCTGATTTAAGAACTAAACTGGATAAAAACTCTGAGAATTCAGATA
>S.392
CGACCCCGACCTGTTCCCCAGCAACTATGAACTGCTGCAAAGTCTGGGAGAGGGAGGCTTTGGCCAGGTGGTGCAGTGTTTCAA
>S.393
CGAACGCACCTTGCGGCCCCGGGTTCCTCCCGGGGCTACGCCTGTCTGAGGGTCGCTTTGCAATCAATCGGAGACGCCCCGCGT
>S.394
CGAAACAAAAATCTGAAAATACACATATTGCATCTAGACAGCATGGAGATGTTGGTAATTTATTTTAACAATGATTGATTTGCT
>S.395
CGAGGGAAATGGTCTTTTGTGTGTATAGAAAAAGTTTTAGATCTTTGAGTCCAGCTCATGAAAAATGGGAGCAAAAACAAAAGT
>S.396
CGATTGGGTTCAGGTCCGGTGACTGTGGAGGCCAGGTCATCTGCCGCAGCACTCCATCACTCTCCTTCTTGGTCAAATAGCCCT
>S.397
CGATATAGACAGCAGGACGGTGGCCATGGAAGTCGGAATCCGCTAAGGAGTGTGTAACAACTCACCTGCCGAATCAACTAGCCC
>S.398
CGAACACCACACGCAGAGATCCTTTCCTTGGATGGTGGACACCATGGTGAGGAATGTACCACACCTTCCCACTGTCACGACACA
>S.399
CGACTCTGAGCAGCTGAGTTGATCTTGATCCAACTCAATGTAAATGCAAAGAAACACGCCAGAACAGGCATCAGGAAAACATCT
>S.400
CGAAGGTCTTCCCACTCTTTTGCCACAGAGACGGGTTGGCCCTATTGATTAGGCTGCCTTGGAGTAGCTCACAAAGTTTCGGGT
>S.401
CGAAATATGCCGCCTAAACCGTTACCGTATTGTGTACTTGAACCTATAAATCCGGGTAATTCGCCACCCGCTTGGTTCATGTAA
>S.402
CGACTAATTCCTGTCCCTCAACTGGCACATCAAACACATCACCAAAACAGTTAACTGGACTCAACCCTGACATCCCAAGTAACT
>S.403
CGACACATAGTTCCGGCTCTGGAACCCAAGTCCTTGAGAGGGGTTGGACTCTCTCCTTTGCTGGAGTTGCTCCGGGTGAGAGGC
>S.404
CGAGGCAGCCAATCCAACCAATAAACTTTGGTTCAGCATCAGTTGCAGCATCCATGGAGGAGATGGATAATGGCAGGGCACTTG
>S.405
CGAAGAACCGAACTGAGAATCCTTCTCACCATGCGGATTACACGCTCCCAAACGCCACCATGATGTGAGCCTGCTGGAGGATTG
>S.406
CGAAAGCTGTCCCATAGGAAATGAATGGCAGCAGGGGGGAGAAAGACACCAATCTTAGGGCTTTTTCTAACATTTACAGCGTCT
>S.407
CGAGCAGCTCCTCCAGACGCTTGAGCTGGGCCCTCTTCTTCTTGATGATGTGGAATAACTTCCGGGTGTCCTCTTCAACAAGGT
>S.408
CGAGCGTTACCCTTTCGGACCAGATCGCCCAAGAATGATAGGAAAGGAGGGCGTGGGGTGGTGTGTATGGCAGTTGATGGGAGT
>S.409
CGATTGGTCTGGAGCCTCCCTGGCATAAGCTTTTCCGGTATAGGAGGTGCTGGCCAATAACTGAAGGTCAGATCCAGAACCAGG
>S.410
CGAGGCAGCGGCCGAGGAGGGGGAGTTGCAGCCATTTTTAACTCTAGTCTGTTAATCAGCCCTAAACCTAAACTAGACTATAAT
>S.411
CGAGGCAGCGGCCGAGGAGGGGGAGTTGCAGCCATTTTTAACTCTAGTCTGTTAATCAGCCCTAAACCTAAACTAGATTATATT
>S.412
CGAGCCTTGAAAACACTGAAAGTGACGTGACGCTGTTTTCTGACCAAGTACTGATGAAAACCAGAGGAAACTGCCTTGCTAGTG
>S.413
CGACTGTACAACCTGTCACGCCCTGAGAAGGAGGCGATGGAGGCATACATCAAGGACTCGTTGGCCTCTGGACTCATTCGGCCC
>S.414
CGAAGGGAGCAAATGTCCCTCAATCATCCATCCTCTCCATGGATGCTGGAATTGATGCTGAACCAAAGTTTATTGGTTGGATTG
>S.415
CGAGGAGGAGCAATGTGGTTTTCGTCCCGGACGCGGAACCGTGGACCAGCTCTTTACCCTCGCCAGGGTGCTGGAGGGGGCATG
>S.416
CGATCAGAAGGACTCAGGCCCCCGAGCGACACCGGGCAAGCGGTCTTCCGTACGCCACATTTCCCCGGTCCGCCCGTCGGACGG
>S.417
CGACAGAATTTGTGAAAAACGCCATCTTACAGTCAAAGACTGACAGCGCACTTCCTGTTGGAGTTAGGTCAGGGGTTGCAGCGC
>S.418
CGATAAAACGTCTAATAAAACAGGAAGAAAATCACCGTCCTGAACCGCAAGGCATTCTGGGGGATGCAGTTCCAGCGAGGGCTT
>S.419
CGAGCATAAGGATGTCCATCGGTGCATGTGGCACCAGGACAGCCTAGGTCGCAGGTCAATGATTGACTTTGTAGTCGTGTCATT
>S.420
CGACAGCTTTCTGAAGTTCAAACGAGACCCACACACCTGACAGCTGTCGCTCGGCGTCAGTATGCGCACAGACACTGGTCTGGT
>S.421
CGAAAATGACATTGTGAAAAAGAAGTCCTCCTCCCACTCCGTATGGTAGTGGTAGGTCTTCGGCTTTTTACTTGGTCCAGCTTT
>S.422
CGAGCGCACTTCCGCGTTGTAGTTTCCTGTAAAAATGTCCGTGAAAAATCCCCGCGATGTGAAAAATACATGCCGAGCAGTCAC
>S.423
CGATGAAGCTAGGAGGACCACGTCATCTGCAAATAGCAGGGACGAGATCCTCCTGTCACCAAACCCGACACCCTCCACCCCTCG
>S.424
CGATTTTTTATTTCACCCAAAGTCAAGAGTAAACAGTTGAACAAAAATGTACCCTGTTGGAGAGACTGTGGAGTAATGAATGCG
>S.425
CGACACTGTTTAATGCACTGTGACGCTACGGGAATGAATGAGAAGAAAGTCGCGTCAGTGACCTGTGATAAGTAGCTGATTCTG
>S.426
CGAGCATAAGGATGTCCATCGGTGCACGTGGCACCAGGACAGCCTAGGTCGCAGGTCAATGATTGACTTTGTAGTCGTATCATT
>S.427
CGACCTCCTGCAGGAGGGCGTCTCTGGCCTCAGTCATTTCTCTAAGCTGGACACGCAGCTTCAGCAACTCCTTGGTAGAGCGTT
>S.428
CGATCTCTTCCTAGGAAGTTTGACCAATCTGCATGAAACTCGGTGAACATAATCTAGGGACCAATATCTAAAGTTCCCTCTTGG
>S.429
CGAACCCACGCGTGCAGAGCACAATGGATTAGCAGTCCATCGCCTTAACCACTCGGCCACCTCGTCTCTGGTGACTCACTTTTC
>S.430
CGAGGCAGCGGCCGAGGAGGGGGAGTTGCAGCCATTTTTAACTCTAATCTGTTAATCAGCCCTAAACCTAAACTAGATTATAAT
>S.431
CGAGCATAAGGATGTCCATCGGTGCACGTGGCACCAGGACAGCCTAGGTCACAGGTCAATGATTGACTTTGTAGTCGTGTCATT
>S.432
CGATCCTTTTCTGTGGCTGTTGGCCCTCATAAATCAGAGTTTGCCCCCCTTTCTTGCGGGGTGCCCCAAGGTTCAGTGCTTGGG
>S.433
CGATTATTTAAATCTGTTAATTAGAGTAATACAGAAGGTTCTAAATAATGCGGAACTAAGAAGCGCGGTACGTGTCATCTCCGG
>S.434
CGACGCCTAATGCACAAGTGGTTGATTTAAAGAAATACTGTGACATTTTAAAGGCAGTGCAGTGGATGGGAGCGATGCATTTGA
>S.435
CGAAACCTGTGATTAGGACAAGGACAAGATGGCAAAATCTGTGAGCTGCACAGAGTGTGAGCGACTAACTGAGACGATAAGGCA
>S.436
CGAGAGAGACTACAGTTTCAGGTGCGCCAGCCTGGCTTTTAGAGTAAATCAAATCAAAGAGTGTGCGAGTGTGTGGGAGATGTG
>S.437
CGAAGCGCGTCCCCAAAATGTTTCTGCAACAGACCGACAGGGGGCGACGGCAGAGCAGAAGAAGGGCGTGGCTCGGCACAGGTT
>S.438
CGATATAGAGATACATTTATGTGCTGATTGCAGATAGTTGCATTGAATAGTGTTTTTTTGGGTATTTATTGCATCGTTAATGTG
>S.439
CGAAACAGAAGGCCCCTCTTGCAGTTGTTTTCATTCTGTTGTCATATACACTCAGGCCCCAAATACGCACACATGCACTAACAG
>S.440
CGATCCAGGCAATGCAGACCAATAAAGCTCCAGGCCCCAACAGGTTCAGTGTTGAATTTTACAGGAAGTTTCACTCCAATGTTG
>S.441
CGATTTTGGTTGTGGCTGCCTCGTGAGAAAGCGATACTACAATTACTACTGTGGTATGATATCTGGCCTCTCCTGATATTTTAT
>S.442
CGACGGAGATATGCCAAAGAACTCTCCAAGGCCAGGTCAGCACACTACTCCAACATCATTAACAATAACCCAGGTAATTCCAAA
>S.443
CGACTGGGCTCATCTTTTAATAAAAGTTGATGCACATCATTTCCAATCATTGGACCAAGTTTCAGGTTTCTGGCTCATTCCAGC
>S.444
CGAGTTACATGGCTTCTCATGTTTGTTGTGTTGCCAAAGTATTTTATTTTAGCACGACACAGCTTACATATAACGTGGCTCTTG
>S.445
CGAGCATAAGGATGTCCATCGGTGCACGTGGCACCAGGACAGCCTAGGTCGCAGGTCAGTGATTGACTTTGTAGTCGTGTCATT
>S.446
CGAAGTTCCCCTACTTAATACAGCTGTTCTTCTTGCATCAGGAGTAACTGTAACCTGAGCCCACCATAGCATTATGGAACGAGA
>S.447
CGACACCATCAATCCCTCCATCCATCAGACTTCAGTTCATCTCCATCAATAACTGCAAATCCCCCACTGCAAATCTCCTCCTCC
>S.448
CGAGTGTTTAATCAACTACGGAAAGGACACCTTGGATACACAGTTTAGCAGCGGCCTGTTTTGTAAAGACACAGCAGACCACAT
>S.449
CGAACAGTGACCTCCAGCTCTCGCTGGGATGGTTCGCAGCCGAGTGTGAAGCGGCTGGGATGAGAATCAGCACCTCCAAGTCTG
>S.450
CGACACCCCAGGGTGAGTGTTATCCTAAATATTCCTCAAACACTTCCTCCTGTTTTTCAGGCTCTACTCACCTCTTGACATTTC
>S.451
CGAGAAAGAGCTATCAATCTGTCAATCCTTTCCGTGTCCGGGCCGGGTGAGGTTTCCCGTGTTGAGTCAAATTAAGCCGCAGGC
>S.452
CGAAGGATGGACTTTTCATGGTGTCCAATGTGTGACCATCCAGAATAAAAAGATGTGTTTCGTCCTTGCTTTCAGAGCTGTGGG
>S.453
CGAGGGCCGGCCCTTGAGTTTAGTATTGCAGGAAACAGACTCATTCAACTTCATGATGAGACTCTCATATCATATGGTTAATAT
>S.454
CGATATAGAGATACATTTATGTGCTGATTGCAGATAGTTGCATTGAATAGTGTTTTTTTTGGGTATTTATTGCATCGTTAATGT
>S.455
CGATTTATGGGATGTTGGGGGAGACGAAGAGTGTAACCATAACCTTTCTTGGAATTTACAGATATCCTTTAATGCCTCACAGGC
>S.456
CGATAAACAAGTTAGATCAGTAATACAAACCAGCTTTTATCAACTCAGGCTTTTAGCTAAAGTAAAGGGCTATCTCTCCCCCCA
>S.457
CGACAACCATATTGTATGGGTTAGAATCAAACCAAGGCAGTATGTATGAAAATTATTTAACGTGTCAATGTCACAGGGTTTCCT
>S.458
CGACGGACTCAGAAAATCTTTGGCGATACAGGTAAGTCACTGTTTGTTTCTCCCTCATGTAAAGACACTTAACTCTTATGGTGG
>S.459
CGAACATGGTGTTAGTTATGGCCAAACTGCGACCTGCACAGAAGTCCAATAACTGCACACCATTCGGGTTCAGATCGGGCAGGC
>S.460
CGAAAATAAACCTCTCGTCCAGCAGCTGGGCCTCGCATTGTATTTCGCTGCTGGCAGATCACCTGTTGCCCAGTTGCGCTAATG
>S.461
CGAAGGTCAGCCTCCTAGCCCAAAGCGTTGATGAAGAATTAAAGAAAAGACAGTGCTTTTTTAAAAAACGTGTCTCTTTTGCTG
>S.462
CGAGGGTATGGTTAAAACAGTGAGTGGGTTCATGTACACCCTGACTGAAGCCAATGGAGTCTATTAATGAGATAAACGCGGTAG
>S.463
CGATCTATTCATCCCCATTTAACACAAAAGAATGCCCCTCAATGCACTGCATAGCAATTTGCATCAAATTCAAAACAAACAGGG
>S.464
CGATATAGAGATACATTTATGTGCTGATTGCAGATAGTTGCATTGAATAGTGTTTTTTGGGTATTTATTGCATTGTTAATGTGC
>S.465
CGACCCTGTGGAGAACCTGGAAGGCAGGATGTGTCTGAAGCACGATAAACTGCTGGAGCTGTTCTGTAAGACCGACCAGATGTG
>S.466
CGACTTTTCCCCTCCGTCCCCCGCTGGAACGCTTCCGCCGGGCGAGACGCAACGAGACGCGGGCAGCACGGAGACCAGGGTTGT
>S.467
CGAGTTTCTGGGCATCACTCTGGACTCAATGTCATTCCAGGCTTCACTGCCCTTGGAGAAAGTGCAGCGCATCTCGCTGCTCTT
>S.468
CGATCATTGGGTTGAGGGGGTCTATCTTGGGATGGTGCTTGTGAGGTGGAGGGTGCCTGGGGCTGTACTGGGTCCGGCGACTGG
>S.469
CGAGGTGTAGCGTATGGAAAGGGAAGAAATGGGCTACATTCCCTATTACAGGTAATTACGGATAATATTACTGAAACGTGTATC
>S.470
CGAGAGCTTCGCTTTCTGGCTAAGCTCCCTTTTCACCACAACGGACCGGTTAAGCGCCCGCATCACTGCTGACGCTGCCCCAAT
>S.471
CGATGCCTCTTGGAGACAAATTTAGCACCAATTGTACAATAACCAAAACTGAAGAAGGAAAATTTTACTCATGACTTTATTGTA
>S.472
CGATATAGAGATACATTTATGTGCTGATTGCAGATAGTTGCATTGAATAGTGTTTTTTTGGGTATTTATTGCATTGTTAATGTG
>S.473
CGACCTTCTACCTCCCTTCTCCTCCTCAACAGACGAAGCATTAGCAGAACAAGGTTGTTGTCGTACTGCTGCTTCAAGAATATA
>S.474
CGAGTTCAATTCCGAAGTCATCAAGTTGCATTCTGAAGTCATCAAGTTGCATTCTGAAGTCATCAAGTTCAATTCCGAAGTCAT
>S.475
CGACAAAGCAACAATCTACATCTGCTACGACAATAGCACCCACAGCAACAACGGAATTGTCATCTTCAGAGCCAACCCGCACCA
>S.476
CGAGAGCTTCGCTTTCTGGCTAAGCTCCCTTTTCACCACAATGGACCGGTTAAGCGTCTGCATCACTGCTGACGCCGCCCCAAT
>S.477
CGATGGTTTTGACAAAGAGATCACTGAGGTTAATTGTTGAAGCTTGATTGGAGAAAAACTGTCCAGGTATACAGCAGGTTTCAC
>S.478
CGAGTGAATGGGTTTTCGTTATAATCGTAGTATTTTTGTCCTTTTGCACGAGCTCGTTTTAAGTCTTTTTTACACTCGGCTTTT
>S.479
CGAAAGTCATCAAGTTCCATTCCGAACTCTTCAAGTTCCATTCCGAAGTCATCAAGTTCAATTCCGACGTCATCAAGTTCCATT
>S.480
CGACCAGAGCGTTGTGGAGAGGGTGAGAGCCATGCTGAAGTATCGCCCGCACCTTTGACAGCATCCTCCTGTCTGACACTGCTG
>S.481
CGAAATACCCCCAGTTTCGGCATTACGGGATGCTGGGCCTCTGGAATTTTTTATATCGGCCTGCGGCGAGGATTACATTGATCT
>S.482
CGAGTTAAAGACAAAAGTTTTAGACGATTTTTAGAGCCCTCTCCACTCTAGCTCACAGGATTCCGTGCAATACACACCCATTGT
>S.483
CGATGTTTCTCTTCTGGAGCTGATTATACAGCATGTCCACCTGTGGCATGATCTTATGGAACAAGGCTAGGAAAAAACAGAAAG
>S.484
CGAGGGTGAAATCAGATGTACTGGATATTGCACCCACAGGCCGTTCCATAATGAACTGGTATTCCTAAAGAGAGAGAAGGACAG
>S.485
CGAAGGTCAGCCCTCTACCTCAAAGCGTTGATGAAGAATTAAAGAAAAGACAGTGCTTTTTTAAAAAACGTGTCCCTTTTGCTG
>S.486
CGAGACTATTGAGGGCGTCCTGCAGCAACATGAAGCCATGATGACTGCATCTGCTGCTGAAGCCAGACAGTCTGCTGCTGAGGC
>S.487
CGAATCATGTTGTTTTCCCCCTCATTGATTAATGAGCTCATCTGCATCAGTTTCCGCTCCAGAGAAAAAAGCTAAAACACCCAA
>S.488
CGAGAGCTTCGCTTTCTGGCTAAGCTCCCTTTTCACCACAACGGACCGGTTAAGCGCCTGCATCACTGCTGACGCCGCCCCAAT
>S.489
CGATTTGCTGCGGGCGGTGTGGCCCAGGTCGGGACCACTGCGGGGGCCTGACGCTGCAGTTGCCAGGGGGGCGGGGTTAGGTGG
>S.490
CGAAGAGCATGGCCTGATCAAATGTGACCCCAAGGTTTCTCAACTTGGGGCGCACATTTGCACTGAGGGACCCTAAGCAGCTGG
>S.491
CGAGGGCCTGAAAGAGGAGCTGATCTACCTCAAGAAGAACCACGAGGAGGTCAGTGGGCTCTCAGCTCTCATTAGGCGGGTTGG
>S.492
CGATAGAGAGTAGTGAAAAGTTTTTTTAGTTATAAAGTTTGCGAATGGACCACACTTACCACGCAACAGGAGAGAATGAACCCG
>S.493
CGACATCCTCCTCTTCCTCCTCGCTCATGGACCCGTACCCGGAATCTTCTTCACTCTCCAGGGATCTCCCGTCCTCATCTTCAG
>S.494
CGACGCCAGAGTATACAAAGAACCTCCGTGGTATCAGCTTGGCTCTCGTTGGTATATTGTGAATTTCCTTCTTGTGAATTTTGG
>S.495
CGATCTGTTCACACACATAATTATGAAACAAATCTATCTCCATAATAAGCAGGTGAACAGGTGTGCCTACGTATATACCCACTA
>S.496
CGATTTCAGCGTGATGGGATTCATCCGAACATCACTGGATGCAGACTACTCAGGGCCAACCTACGTCATGCTCTTGGAATGCCA
>S.497
CGACTAAACCTCTGAATATCCCGGCGTTGTCTGAGGAATCCGTTTCATCATGTCCCCGCATTGCTAATTCAAAAGCACCACAAA
>S.498
CGACGTTTTTCAACTGTGTATGCATAGAGGTGTGTTTGGAAAATTGTTTTATATTCATTTAGGTGTGTTTAGGTGCAAATATAG
>S.499
CGACCGGGGCGGACTGTCCTCAGTGCGCCCCAACCGCGTCGCGTCGCCAGGGCGGGGACCGGCCCACGTACAACGGGCGCTAGG
>S.500
CGAATGGTTTGGATGTAATGGCGCGTTTCAGGTGATGTGCTCCAAAACCTCCTGACGATTTCTTGTGCCACCTAGACACACTAA
>S.501
CGAGTTCACAAGAATGAGGCAGCTGCAAAGTCAAAGTGACCTTGACCTTTCCCTTTGACCACCAAAATCTACTCAGTTCATCCT
>S.502
CGATACAAGTAACATAGAGGAGGGCAGATAACGGACATCCCTGACGGACACCGCAGTTTATATTCACTGCTTTTGTCAGATGCC
>S.503
CGACTACAAACATGACATATCATCTGAAACATGGAAGTAGCTACATGCCCATTAGCCCACAGCGTCATTAACAGGCGGCTCGCT
>S.504
CGACACCCCGGCGTTGGATCGTCTTAGGAGAAGAGCCCATTGCCAGAACCTTTCCAAGAGACCACACAGGAGAACCGTTGTAGG
>S.505
CGATGGAGCTAGGAGGACCACGTCATCCGCAAAAAGCAGGGACGAGATTCTCCCATCACCGAACCTGACACCCTCCACCACTCG
>S.506
CGACCGGACCCTCTTCTCCAGCACCCTGGAGTAGACCTTACCGGGTAGGCTGAGGAGTGTGATCCCCCTGTAGTTGGAACACAC
>S.507
CGATGATTCTCATAGCTCCCTACTGGCCAACGAAGCACTGGTTAGCGGAGATAACACAGCTCCTCCAGGGGGAGCCGTGGCCCT
>S.508
CGAAACCAATCCAGAGTCCAGCACTATAGCTCCCCTGAAAGCAACCTGTGGTAGGGCTATCATATTTCATGGAGAAATCATTTC
>S.509
CGAGATGACACAGATTCAGGGGATGAGAGGATAATTGTGTCATTGGATGCCAACGAAGCACCATCATCAGACTCAAATGAAATA
>S.510
CGATCACCGTCGTAACGCTCCGGGGTACCCACCCGGGGCTCAGGAGCGTCTCTGGGTGGAGAAGAGGCTGGTACAGGTGCTGGA
>S.511
CGAGCAGAGTATAGTAGAGTAGAGCAGAGCAGAATAGAGCAGAGTAGAGCAGAGTTGAGCATGTTTTAGAGTAGAGCAGATAAT
>S.512
CGATTCTAAAACGCACTGGAAGCCAGTGGAGTGAGGCCAAGATTGGTGTGATGTGTTCGTGTTTACGCTTTCCAGTAAGGAGGC
>S.513
CGATGCTCTTAGCTGAGTGTCCCGCGGGGTCCGAAGCGTTTACTTTGAAAAAATTAGAGTGTTCAAAGCAGGCCCGGTCGCCTG
>S.514
CGAACTGAGCTTCCTGTAGTCTCAAGCGGTGTATCATTTTTTCCATTGTGTAGATTCCCTCAACCAGTTGAGTCCATTGGTCTT
>S.515
CGAAGGTGCAGTGTTGGAGTGAAACTTGATACCTGGGGGGCTGGAGGAGGGTCATGGGGCAGCGGACTGTACATACCACTTGTC
>S.516
CGATAAATTAATACCCTCAAACAAAATTAGCAGTGTTTCCAAATCACTATATTAATTATTAACACATTCCGCACCTGTCCCGGT
>S.517
CGAGAATGTCTCTGTCCCAGCAACAACTGTCCCGCTCACCATAGACAACGAGGACAGTCTTCACACAACTGAAAGCGAAGTTCT
>S.518
CGACCTCGGGACTTCTAACAGAAGCTGACCCGAAGAACGCAGGGCCCTACCATGATCACGGATAGTTAAAATCTCAGACAAGTA
>S.519
CGAACCGATGGCATAATTTTGCTGGTCCAATAGCTATCATTTCGGTCTTAGCTGCATTAAGCAGCAGAAAGTTTGTTGATAGCC
>S.520
CGATGCTTCTGTCCGGCACACATCAAGAGACTATTCAGTTTCACATTCTGAGATCTCCCAACCTTCCCCTGATTCTTGGCTACC
>S.521
CGAAGAAGTGAAGGACACTCAGAGAGTACATAGCAAAATGTTAAATACACTGATGAAGCAGAAAGCGGCTGTGCCAGTGTTGGA
>S.522
CGAACATGGTGTTAGTTATGGCCAAACTGCGACCCGCACAGAAGTCCAATAACTGCACACCACTCGGGTTCAGATCGGGCAGGC
>S.523
CGACAATCAGCTCATGCATTTGTTCACTAAGTGGTGACCCTCGCCCCATCCTTGTTTGTGAATGACTGAGCATTTCAGGGAAGC
>S.524
CGATTAATTGATAAGCGAGTATTTCAAAAGAGAGAAAACAAAAGAGTGCAGTGCAGACTGTCGCCGCAAGAGAGCGCAGCTGCC
>S.525
CGAACAATTATTAAATCCCCAATGAAGTTAACGGTTCATTTCAGAGCTATGTTCAATTTTAGACAGTCCAAAATGTGAAATTAT
>S.526
CGAAAAATGTGTTAAAATGTTGAAAAATGTCGGTCTGTCTCGCCCAAACCCCAAAATTACGTCATCTAATGTCTTGTTTCATAC
>S.527
CGACATGCATAATTTCATTTTGGCATTCATTAATTTTCATTTCTGTTCACAAATAGTATGGATTCTGTTGCTCTAATACTTAAG
>S.528
CGAAAGATTGGGTAGTCTTGGCTCACTTACAGGTGGACCCTAGAGCAGTTCATCTGGGGCGGCACTTAACCCTGGATATAGTGA
>S.529
CGATACAGAGATACATTTATGTGCTGATTGCAGATAGTTGCATTGAATAGTGTTTTTTTGGGTATTTATTGCATCGTTAATGTG
>S.530
CGAATGGTTTGGATGTAATGGCGCGTTTCAGGTGATGTGCTCCAAAACCTCCTGAGGATTTGTTGTGCCACCTAGACACACTAA
>S.531
CGACCCCAACGTGCAGGACACCGCTGGTTGTGGCCAGGAAGTGAGAGCTTTTGCGCAAAAGCTGACATCCTTCACAGCGCTGAA
>S.532
CGAAACTGGGCGGAAACACATTTGTTTGTTCACAGAGAGCACTGCTTGACAAGGAACAACAAACACAACATGTACGCTGGATGG
>S.533
CGAGTTGACCACGAGGCTGGACAGGCGGATTCAGGCAAGGCGGAGGGAACAACGCCACGAGGGAGGGGATCACCGGCCATCTTT
>S.534
CGAAATTTGTTTTTAACATGTAATCAATTTTTAGCTGTCTGGAAACAACAGATTTAACACCACAGACATTTAATGTAGCGACGT
>S.535
CGATGTATGTTTTGAGACTTCATTTTGCTGTTGATTGGCTTTTACTCCAGTTGTCATGTTTTACAGCCATTTGAGACTGGGAGC
>S.536
CGACACAGAGCAATGAGATCTTTTATTGTTTGGATTGCTTCTGCTTCTGTGGCTGCGCTCTTCAGACAGTCGTCCACGTAGAAG
>S.537
CGAGGGGACCAACTGCATTGCAGGAGTGTACCTGCAGTCCACCAAAGAGACCTTAAGCATCTATGAAGCCAAAAGCAAAGGCTT
>S.538
CGACTCGGCTACAGCAGCTTCAAGTCTCAGCCCCGCCTAGCCCGGCAACTCCTTCACCAGCGCTGCCGTCTGTTCCACCAGCAC
>S.539
CGAGGAAAGGCAAATGTCCAGAGAAGACCTCAAGTTTCTCAAAATCATGGAAAATTCAGCAGTTCTTAAGGAGGGAAAGTACTG
>S.540
CGATCCTGCAAACTCTTAGTTAACAGCTAAGCGCTCAAACCAGCGAGCATCTATCTATCTTTCCCCCGCCTAGTTTAACAACTA
>S.541
CGAATAAATTTTAGGGAAATGTCTATACCGTTTAACAATAACTTTTCCTGAAAAAACAAATCGGAGTGTATCGGCGCTATTAAT
>S.542
CGATTCACTGTCATAGATGCGCTGCATACGTTAACGTTATGCATGGAATGTTGGAAGACAAAAGAACCGTAGTAAAGTAACGTT
>S.543
CGATTAAAAATCCATCTCACATCCACTGCACTGCCTTTAAAATTTCACAGTATTTCTTTAAATCAACTATCTGTGCCTTAGCAA
>S.544
CGACTAGTCTCCTGCATGTTTCTGATATGAATGTAATGATTAAATGATATATTTTGGTGGTTTGAGTTGAAGGTGTGAGAAAGA
>S.545
CGACAACTTTTGGTGAAAGTTTTGTACTCACCCAGGCTTAGTGGACTGAACCGAGGCATAAAACTCGCGTAAAATGTCATTAAG
>S.546
CGAACAGTGACCTCCAGCTCTTGCTGGGACGGTTCGCAGCCGAGTGTGAAGCGGCTGGGATGAGAATCAGCACCTCCAAGTCTG
>S.547
CGAGAGAATGCCAAGAGTGTGCAAAGCAGTAATCAGAGCAAAGGGTGGCTATTTTGAAGAAACTAGAATATAAAACATGTTTTC
>S.548
CGAATGGTTTGGATGTAATGGCACGTTTCAGGTGATGTGCTCCAAAACCTCCTGAGGATTTCTTGTGCCACCTAGACACACTAA
>S.549
CGATGAGGACATCACCGTTGTAGATGTTTCCTGGCTAGTCGGTGGGAGATGAGTTGTGCTGGTAGCTGCTGGTGTTGGTTCAGT
>S.550
CGAGCGAGGGCAGCCTTGATGGGTTCCGATTCCGCTGGGTCCATGTTGGCCAGAGTATTCTGTGGCGTGTGATGTAAAGAGGGA
>S.551
CGAACAGTGACCTCCAGCTCTCGCTGGGACGGTTCACAGCCGAGTGTGAAGCGGCTGGGATGAGAATCAGCACCTCCAAGTCTG
>S.552
CGAGGCAGCGGCTGAGGAGGGGGAGTTGCAGCCATTTTTAACTCTAGTCTGTTAATCAGCCCTAAACCTAAACTAGATTATAAT
>S.553
CGAACTGGGGACCTTTCGCGTGTTAGGCGAACGTGATAACCACTACACTACGGAAACTGTTGAAAAGACATGTTATGCGTGTGC
>S.554
CGAAGAGACCCACCAGGTAAGCCTCGCTGGACTCCTGCAGAGCCATGACGGCGGAGCTCTGGAAGCGCAGGTCGGTCTTGAAGT
>S.555
CGACAAATGCAGATTTTTCAGTGGATGTCTGTGTGTACGGCACTGTGAACAGATCCAGCTCCGTCTTCACACATTCTTCCGACT
>S.556
CGAGGCCTACGGTGATTCACGGTGGTGGAGCGCATAAATAAACACTTTGGAGGTGGTATGTGCTCTCAAATCAAACTTTTTTTG
>S.557
CGATAAAGCCATTAAGTTTTAAATTAAGCCCACTAGATGGCTCCCAGCAATATCCTCCATAGTGCCAGCACAATGAATATTTTT
>S.558
CGACAGCAAAGATGGTGGAGTGCTTTAAAAGCTGCTGTTGGTTTAAATCAGCTACTTTCACTCTTCAACAGGTGACACGGCCAC
>S.559
CGAACACTCGGGGCCGCACTGCAGCCACTCACTCTTGAGGTGATGTTAGGTTTATATCCTACTGCTGAATGACTGCCAAATTCA
>S.560
CGAGGTATTTCGCCACTACTCGCGTTAATGGAGGACCAAATTAAGGAAGCTGCTAAACTGGATTTAACGGCGATGCAGCTGGGC
>S.561
CGACAAGTACCTTAAGGGAAAGTTGAAAAGAACTTTGAAGAGAGAGTTCAAGAGGGCGTGAAACCGTTGAGAGGTAAACGGGTG
>S.562
CGAATAAACACATCAGAACTCAAAATACAAGAACCTGACACCATGCTGTATTAAGAGGACAAACGATAATGAGGTATTTAGCTC
>S.563
CGAAGCTGATTAGCTTTGCCTTACACCCACCTACACTAGAATTGCTGTTCCCTGAATTGTTGTCTGTAGTACAGCAGAAAAGGA
>S.564
CGACTTGCTGATATACTGAAGAAATTATGTCAGACTCTGTGGTGGTTCCAAAAAGATGAGCCGCTTCAGCAGTGTGGAATAAAC
>S.565
CGAACTCTTGCCCACTTGGATGAGTGTCTGCTGGTTCACCAAAAAGCACAGGTACAGACACACAAGCAGCAATCTAAACACCGC
>S.566
CGAGAGACACAGTGACTGGAGTCGGTTGAGCAGCTGTACAAAAACCTACAGTATCTTCCAGGCTGCACAAGAATTGAGAATTTG
>S.567
CGAACCAAGAACTCTCTTGCCAAAAAAACAATGATGGTAACAATAATAAACAATCTCTAATGCCACTATAGACCTCGTAAGTCA
>S.568
CGATCATCTCAACTCAGGGACATTCAATGTAGTCTTTAGTAACATTTCTGGGACAGTGCCAGAAATGAATAAGAAGTGTTGGCA
>S.569
CGACAACAATAACTCCCAGGAGCGCTCAGATGAGGTGCGCCTCTATAACTTGTTAAAGGGAGGGGGGAAAGACGATCCTCTAGG
>S.570
CGATGTTAGACACCAATGACAAAAGCTGTCCTTAAACATCTGCATTATACAAGGCTGGTCGCCGTTATAGTTTAATGATGCTCG
>S.571
CGAATATCTGATCTGCGCTGAAGCTCCGCTCCATAAAATATCCAAAACAACCATAAAGGCAAACCAATTGTGTCGCTCCCTCCA
>S.572
CGACAAGTACCTTAAGGGAAAGTTGAAAAGAACTTTGAAGAGAGAGTTCACGAGGGCGTGAAACCGTTGAGAGGTAAACGGGTG
>S.573
CGACAAGTACCTTAAGGGAAAGTTGAAAAGAACTTTGAAGAGAGAGTTCAAGAGGGCGTGAAACCGTTGAGAGGTAAACGGGTG
>S.574
CGAACCAAAATTCAAATTTTCTGAACCATTACACTCTTGGCTAATTGTAATAAGTTTGGTGATCCCCTAATTTTTCCTCAATTA
>S.575
CGACACTTGTGCCCCTCCAACACTCATTAGACCTGTCAATGTGAAATACGGTAAAGAAAGTGCAATTTCACCTACTGTATCACA
>S.576
CGATGTGTTAAAACTATTGTATTCATGTCGCTACGTGATTAACTATTAGAACAATCCAAAAGCACAACTCGTTAGACAAAGGAG
>S.577
CGATTTCCTCCCATGCCACTGATATGAAAACTATTTTGATTCAGTAAATGTCTGCTGTCAGTCAGCCTGATGAAGGCAGCTTAG
>S.578
CGAAAGCTTTGCCTTCTTCATCACAATGATCCGGCGCAGCTCCCGCATCACTGCACTAAACCGCTGATCCATCTCATGCTCCAT
>S.579
CGAAGTCAGTTCATAGCCAACAGAAACTATTGATTTCACTATTTTAACATAAAATGTTTATGAATGTGCAGCATGCAAGCAAAA
>S.580
CGAGTCCTATTCAATTGCTCCTCGTTAACTCACTGTAGCTGGCAGCATGAGCAGCGCCCTACAATAATTGTGAGTGGGCATGTG
>S.581
CGACAGCATCCCTGTTGTAACTTGGTGACCGAGGAGCTTCCACATCCTGTTGGCAGCAGCACTTCAAGATCAAATACACTATGG
>S.582
CGACAGAAGAAAATGTTGACATTGTAGGTTTCTGCAAACCACAGATATGTCACATTTACACGTTTTATACCCATATCAACATTT
>S.583
CGAGACCACCTATTCAAGCAGACTCGGGCATGGATCAGCATACCATGGCGGTTGCTGTACACAGTGTTCATACAAACTGTACTT
>S.584
CGACAAGTACCATTTCAACAATAATGCACAACAGAGCAGACAAATTAAACTGAACCATTAGTTTTTTTAAATAGAAGGAAAAGA
>S.585
CGAGCGAAACATGCGGCATCTATGCAGGTGCCGGGGGTTGATGCGCGACACCAGTAAATGTCGCAGGGAGCCGATGAGGCAAAA
>S.586
CGACTTGCGAGACATTTTAAGCATACGGCCCATTTGACCTTACAGTACTAGAACATAATGTGAAATATCTGTGTCTATGAAAGA
>S.587
CGAATCAGTCCTCCGAAACAAATTACCACAGTATCAACCTGACAACATCTTCCTTTGGCTCATTATTATCAGAGCTTTGGCTTT
>S.588
CGATTGAACCGAACTAAACAGGACAGGTGTGAAAGCGTCCTTAATGGCAACATCTCTGTCTTTCCTTGGAAAAATCTTCAGGTG
>S.589
CGACAATGGCAGAGCGGAACAAGGCACATTCGGACTAAATGTCCCCCTCCGCCCTCGGGACACGGTTGAAGTTCTCCCGGCGGT
>S.590
CGATGGATTTGGAGTTCCATACCGCCTTGACAGAGACCCCGCAGTGACGGGCAAGTCACTCGGCAGGGGTGTGTGTCTCTTTGT
>S.591
CGAATATAAAGGAACTCAATGACACTCTGCTTGTGGTGCTCAGTGCGCCAAAAAAATACTTTTAAAAAACTCAACAGCAGTGTC
>S.592
CGACAGTGCGAGCGTTTCACTCGCATTTGTGACTAAAAATAGGTGTGTGCGAACTGTAAAGAATATTAAGGGGCATGTGCGCAT
>S.593
CGATGTTTTATAATAATTAGTCACTATATTGTGATGAGTAACTCATAATCCAACAGTGGTAACGAATGGTCCAAAGCAGCCTTG
>S.594
CGATTAATGGAAGGAAACAGTAAAAACATGGCTGTAACAATTTTCTTTGCCAAAGGTAATGTCTCCAAATGTCTTTTTTTGTCA
>S.595
CGACTCTGAAAAGACAGAAGTTCTGATCATTGGCCCTGAATCTATCTCAAAACAAATTCAGCCACTCGCCCTCACTCATAAAAT
>S.596
CGACCGGCACCATGAAACTGTTGCCGTAGTTCTCATATCCGTGACCAGCGTAGTACAGCAGACCTGAAGAGGTAAGTGTGGATT
>S.597
CGACAACAGCACACCAGGAGAGGGTGGGGAGAAAAAAATGGAGAGCATAGAAATAAATAAATAAATTTCAAGAATAGATATCCA
>S.598
CGAAGGCTGCAACCAGGTGAGCCTGCAGACACAGAGAGAGACACAAATCCAGCTTCAGCTGCTGCAGGAATGTGGAGTGCGGAG
>S.599
CGATTGCACCTGGGAGTGGCGATTGTTAAAGACAGTAAGGATGGTGATGCTTTGGCTGTTTTTATGGTTTAATCAGATGGTAAA
>S.600
CGAAAGCAGTAAACATTGAATTATAGCATTATTCATGCAGCTTTACAAAGGCACAGAGCAGTAAAGGGTTTGAAGTTTGACTGC
>S.601
CGAAAAACGTCATTTAAACTCTGTTTTTAGCCTCATTGTAGCCTGTAGCTCTGACTGCTTCTCTGTGCTCCGCGCTCACGTGTG
>S.602
CGAAAAAGGAGGATGATGCAGAAGTGCCCAAAAGTGCAGTTTCTTGAATAGCCTCTTAAAGCTGGCTCCAAGGGAAAGTCAATC
>S.603
CGACATTCTTCCAGATGAGAACACAGTTGCTTCCCAGTTTTTATAAGGTAATGGAAAATTAATAAAGATATTGCCGGGGGAAAA
>S.604
CGATGACACCAAGCTGGCTTAAAATGGGACGAGAAGCTTGTAAACCTCACTCTGTAGTTGGCATTCTTCTGTCACCTTACACTG
>S.605
CGACATCACTGTTAGTGTTCATGTGTAGTGTTTGTGTTGTGTGACATGAAGTTATAAATGATTGTGCACATCATATCCAGGGGA
>S.606
CGATCTCATACTGCTAATGCAGCATTAGAAGATAATCGCAAGCACAGCCATTTTGGGTCATTCTGTTCCAGGCACGGCGCCAGG
>S.607
CGACTCTGGACCCATACTAATTAGAAACACATATGGAAAGCCCAAAAGAAACCCCATTAAATACAACTTTAAAATACCAAGCCA
>S.608
CGATTAGCTATGAAACAGATCCCCTTCAGCGAGGGACCGGAGCAGGGAGGTATCTGTAACCAGACGCCCACGCACCACAAAGAC
>S.609
CGAGGAGTTCCCACTGTGATATGGCGAGGCGTGGAGACATCTGGGTACCTACTGACCACTTAACTGCCTGCACTCGTCAATAAC
>S.610
CGACTTTTTGTTTTGTTAATGTCTGAGGCCAAAGTGGATGGTCGGAAAGACAGTTGGAAAGATAGTCGGAGAGATGTTTAAAGA
>S.611
CGACAGGTATGTAATTTTTGTTTTTATTTAGAGAATATACCACAACTTGTCAGATGTTGTTTCACTTCAATATATGATGACATG
>S.612
CGACAGGTATGTAATTTTTGTTTTTATTTAGAGAATATACCACAACTTGTTAGATGTTGTTTCACTTCAACATATGATGACATG
>S.613
CGACGAAGACGACAAACTCATGAATCGGCAGCACATTTGCAAGAAAGAGACAGAAAGACTTACCTTGGGATGTTGGGTTGATGT
>S.614
CGAAAGGCTTCTACCTACCAGCATTTCAGGAGCTCACCAATTATAAAGTTATATCTCGTACTTTTAATCTATACAAAAACCAAC
>S.615
CGACTGAGGTCGTTTTTTGACAGATTCCAAAGAGGGTGTGGTAGACAGACACAGAGGAACATGCATTTATACCCAACGATTACA
>S.616
CGACAAAGTAAGTTTTGCAAGCTGATACAGGAGCTGCCAAATTGCTCCAAGATCTGCTTTGCTGAGTTTCAGTCTCTCACATTG
>S.617
CGATTTTTAATAGATGAAAAGATAACATCAGCTCTAAAAGAACATATAATCTACAGTACAGGCCAAAAGTTTGGACACACCTTC
>S.618
CGAGCCTCTCCCTCCTCTCCTGCAGTAACGACTCTCCTTCCCCTCACCTGATCATCTCCGCACGCTCACTCACCTGCTCCACAT
>S.619
CGATGTAGGAACTGTATGTATAACTTTTTGTATCTTTTAACGGTACCAACGGTTAACATGTACCCAAGACAAATTTCCTTTGGG
>S.620
CGAAAAAACCCAGGGAAAACCCTGACTTCCTTCCCCCACAGTGCTCTGGCACCACCGCTGTTTTTGAGCCACCACGGCAAAATC
>S.621
CGACTGAACCGTGCTTCTTGGTCGTGATCGTGAGGCGGTGTGCTAACATGTGCTAGCCAGCAGCGCCCGTGTCTCGCGAGCACG
>S.622
CGACCAAAGATCCTCTGAGAGGGAAGACGCTCTGTAACACCATCGGAGTGAGACCTCCTTTTCTGTAGAGGATCTTTCATTACA
>S.623
CGAATAAAAAGCCAGAAGGGCCACAGGTACTCAAACCTGAACTCCAGCACGAAGTCGGCCAGCAGAACTAACACCCACACTACC
>S.624
CGAACCGCTGATCTTCTGATTGGTGGACGACTCGCTCTACCTCTGAGCCACAACCGTGACCTTAGACCTGCTGGTGGTGCTAGA
>S.625
CGATTACAAACTACTGTACAGACGCCACGCAGCATCTCACATTCTGCATAGTCCAACCTAGAAGGCAAACAACAGTCTGTTTAC
>S.626
CGACAGTGTATGATTTCTTCCACTGTGTCCCAGGTGTTCGCGGATGTGCCTCAGTATGAGTGTGGAGATGAACTGATCTTTAGA
>S.627
CGAGAAAGGGGACGACCAAAGTCATTACGAGACATCATGTGGGAACCATGAATGTCTGTACAAAATTTCAGTTGGACGTGGACC
>S.628
CGAACCCGTCGCTCGGGTTGCCCTTCAGGACAACGTTCTGTATTTCACATCGTTAAAATGTCCATTTTTCATGCCTCATTCATG
>S.629
CGACAAAGAGGACACAGCTTTTGTAATACCATTTTAGAGTTGCCATTATTTTGTTCTCCTGTCTTTTATCAAATAAGAACACAC
>S.630
CGAAGACCTGCGCCTGGGAGAAGAGCACCCTGGGTCTCCGCCGGCTCCTCTGCTTCTGCACCGGCCTCTCTGAGTCGCCCTGCC
>S.631
CGACAAGCGCTTCTGCTCTCAGCTGTTGTCTCTGTCACATTTGGGGCTGTTTTTCCATCATGGGTAAGTAAATAACTTCATAAA
>S.632
CGACGCCTGGCTGGTACCTGTCATCGGTCCAGATGAAGTGTTCCAGCCCTGCTGCCCCTGCTCTCCTCATCCCCGCTGGCGCAG
>S.633
CGATTTTTTTTTTTATATATAATCTCTAATCTAACAGTTTCCCCTGCCATGTCCACCTTTCTCTCTCCAGGTCTGGAGCATCCT
>S.634
CGACCTGCTACTTTTTCTGATAGCTGGGAAAACATACAAACCATCACATCTGTCCTCAGAGATATGATACACGTAAAGGTTGTA
>S.635
CGACAGCATCTTTGGTTTTCTGTAGGGATGTACCGTATATTCGGTAACTGAATATACTCAGCCAAATATTGCAAAAAAAAAAAA
>S.636
CGAGGAACGGACACATATTCTGACTCTATGATCCCTTCAGAGGAAGGGAATTACTACTTGTTTATTTGTCAAAATGTGTAGCCA
>S.637
CGATTTTAAGGTGGGTTTAAACTTTGGGTAAATGGTATCATTATAGACTCTGTTTAAACCTTATTCAGTCACTTAGATTTACAG
>S.638
CGACGTTTGGACTTTCCATGTCCAAATACAATGTGCAAGGTACCCTGGGTGTGTTAGTTGTTGATGTTCTGGGACGCCATGTCA
>S.639
CGATGTCCCGGCTGGTCCCTTTCTCCGTGTCCCCGAACTGACCGCAGGGGAAGGCCAGGACGTTGAAGTGAGAGGTGCCCAGCT
>S.640
CGATGTCCCGGCTGGTCCCTTTCTCCGTGTCCCCGAACTGACCGCAGGGGAAGGCCAGGACGTTGAAGTGAGAGGGGCCCAGCT
>S.641
CGATATTTTGCATGGTGATATTGTATTGATATATGGGCACCAAGTATCAATCTTTTATTATATACATCATTAATTTTAATCCAA
>S.642
CGAAGTGAAATATTCAATAAAATGTATGCTGTTCATAGAAGTTACCATTAGGGAACATGGGGGGCAAACTATACTCTGACCCAG
>S.643
CGACTTCCACAGAAAAATGTACCAAACCCTATGAGCGACAACAGTGTGACCAGCTACATTACTGCAGTTGAAGTGTTGCTAAAG
>S.644
CGATGCATCTGAATGTACAACTGTGCTTTTTAATGTATCTGACAAAAAATACATGATCGCAGCTCTCGCAAATTTGTGCTCGTT
>S.645
CGACAGCCCAGTGTTCTTTTTAAAAAGACCATCTTTCCAGCAGTGAAACACTTCTTTAAAGCGAGATAACTAATTATCTTAAAT
>S.646
CGAAAGAACTTCACCAATCCCGACCTCAAAATCCAATATGGCTGCTGTGTGCATCAACAGTGGTTAAAGCTTTAGCTCTTCTGT
>S.647
CGAGTTCAAGTTTTTCCTGTAGCTCATCAAGTAGTTGCTCCACAGATTCAGGGTGTTTAGTCAGTTGAACTTTCCTAATGAGTT
>S.648
CGATAACAATCTCACTCTAAAGATGTTCCCTCATCATCTGGCCTGATCCAAAACCGTCCTTTTTTGGTGGACTTTAACCTCTTG
>S.649
CGAGGAAGATGCTGAGGCAGCAGAGGAGCCAGAGAAAGAGGCTGCTGAAGATGAGGCTGAGGTAGAGGAAGAGGAGGAGGAGGA
>S.650
CGACCTTCATGAGGCCTTACAAAACAGGGATGAGGATGATGTGATTACTTTGCCACCACACCACAGATGTGCATCACACACAGC
>S.651
CGAAGTGGCACAAAGAACAAAACGTCAAGGCTTATATTAACATAGTTAGTGAGCTAATGTTTAGCCAACATTAGCTCAACAGCT
>S.652
CGAGGCAGCAGCAGACCAGCAGCTCCTGTGTTCACTGATGTTGAATCACTGTTTTCCTCTATGGAGTCTGGCTTTGAAGAGAGC
>S.653
CGAAGCCCATAGGTGATGATTAAGCAGGATTTCATTTGTATATGTCTATATTTTGTTTTGTTTGAAAATCCTCTAGATCCTACC
>S.654
CGAAACCCATCAGCTATCGTCTGACAGTCTAACTTTATATTAGCTTTCTTTATTTATCTGCATTAATAACCATTTATAGAGATT
>S.655
CGAGTTGGCTGCTGCAATTTCTTTAAGGTCTGCAGAGGGAACAGCCGCAGACACAGAGCAGATTACACTGCGCATTTGAGCCAG
>S.656
CGATTACCCCGTAAGTTAATCGCTCCAGTTTGTGTCAGAGTGCGCTCCCACACTCAGAATGAGTATTTCTGAACGCACCACTCA
>S.657
CGACGCCTTTGATTTATTTCCCCTCTCCATGAACCTTGGAAGCACGAGAAGTTGCTCCCTCACCCTGCTTCTACAATTCAGCCC
>S.658
CGACGAAATCAAAGAATGCGCCACTATGGCAACACTTTGGCTTTGAGTCAGACGAAGGAGGCAACTCTTGTTTGTACTGACTGA
>S.659
CGAAACCACTGCAGTGCGGAGAGCCCTGAGGAAGGTCAACGCACGGAAAGCTGCAGGCCCTGACAACATTCCAGGATGGCTGAT
>S.660
CGATGCCCATCCTTTATGTACTGGGTGTTAGTAGTTTAAATCCTATTGCCTTTCTGTCAGCAACTAGAATGGCTGCTTCAACTA
>S.661
CGAAATCAGGATCCAGTTTAAGTTCTGTAGGTAAAGAATTCCACGTGTTAACTCCAAGGACAGAAAAAGCTGTTAGTCCAAAGG
>S.662
CGAGAAAGTTTCACGTGTCACCCTGCAAAAAAAAACCCGGGACTCCTCCCAGAAACCTTTTTTTTAACCATCTTCCTCCCCTTG
>S.663
CGATAAATCCCTAAGTATAAATCCCTGAAGGATAAATCACACACAAGACTTAAAATGCTATTTTAGTGGAGGCCTTACTGTCAT
>S.664
CGACTGTTTCACAAGTGTTTCAGAAATTTGGGTGAAAGTCTCAATGTTTTGCAATTTAACACTGAAAACAAAGAGGAAGAACTA
>S.665
CGAGCTTTCCAACCCAATCACCAAAACTGCAAACCATGGATACATTACATTTGTATGTTATTATGTAGTGGATATATTAATAAT
>S.666
CGATGGTTGGCCATCGGTCAAAGTTGGGCCTTTGGTGCGCATCTGCTGCCCTGATCAGTGCAGTGTGTCCCGCACCGTTGCCTC
>S.667
CGAGCTCCTCTGATACATAAATCATTCTCGTATGAAACTATCATACATTTTTCAACATATTTGGTTTCTTGTTAGGCCCGGCGA
>S.668
CGAGTTAATGACATGTTATTTTCAAACTATCTGAATCCAGAGACCATTTAAGACACAACTTTTTTTTTTAATGACTACAAAGGT
>S.669
CGAAAATGTCATGGCGTCAAGGAAAGATGTGAAGGAGAATTCATAAGGACTTAGGAAAAGACAGCCATGGTGCAGAGAAAATCC
>S.670
CGAAGCACGTTGAACTGTGCATGCCGAGGCTCTGCCGCAGCCGTAAGTGCGAGGCAGACGCGCAGCGGAAATAGCCCCCGTGTG
>S.671
CGAGCAGAAACTTGTACTGTCTCAGGACACCTCAAAGATCTTTTTCAATCATGTTCATGCAATGAAATGCTAAAAGCCTGTGAA
>S.672
CGACTTGTATTGAAGTCAGCTGGTCAAGTCAAAATGACCGCAGTCAGTGTGTTTGCTTGCTGCGGCAGGTGCTCCGTCCCTGTT
>S.673
CGAAAAATGTGTTAAAATGTTGAAACCCCAACTCTCCCAAACCCCAACACTATGTCATCTAATGTCTTGTTTTGTACTCACGCC
>S.674
CGAGGTTGGTCTTTGTGAATGTTGGCCAGCTACACCGGGGCTGGGACATGTCCACAATAACAGACCTTTTTTATGTCCTTTTTC
>S.675
CGACAGAAGAAAATGTTGACATTGTAGGTTTCTGCAAACCACAGATATGTCACATTTACACGTTTTATACCCATCATAACGTTT
>S.676
CGAGGCAGACAGAAACAACCATTGGATCTGACAGACAGTAACAGCAGACCTTCCGCAGGTGGAAAAATGAGGCGACCATCTTGT
>S.677
CGACCAGAAAGGTCATTAGTCGGCAAGATTTCATTGGTCGCTTAGTCACAGAAAAAAAAAACAAACAAACTTGAAACTCTATTA
>S.678
CGAACTCTTGTTTTATTGCTCTCCCGTTTTCTTATCTTCGTCTCCTCAGACAACACCTTCACCTTCTTCCTTTTCTTTGTCGCT
>S.679
CGATTTACACTGACTTCCAAAACGATTTATTTTACCATCCTAATGACTGCAGTTTTAAAGAGGTCCTTAATGTTATGAAAGGGT
>S.680
CGATGTGTCCTGGGATGATACAGAAACTACCAAACGCTGTGTAACTACATTAGAGAATTTCCCCCCTCTGATCAACAGGGCAGT
>S.681
CGACCCGACGTCTGCGGGGAGTTAAAATAGCAGCAATCATCGGGGAAAAGTTCTGTGAAAGTACTGGACTCACCAACAGTCAGC
>S.682
CGATGGATGCTTGGCAGCTTGTATTTCAAACGCACAAAAAAGCCAACTTTTCTTATTATACAGCGAATCTAAACGCTAATTCAC
>S.683
CGATCCATCCAGTTTTGACTGCTTATCCAAAGCCGGGCGCGGGGGTAGGAGGCTGGGCAAAGGATTCAAGACGTCCCCCTCCCC
>S.684
CGAAGCACCTCATATGAACTCCTGGCAATGTCAAAAGAATCAGCTCAAAATATTGTTGGCAGTTTCTCACTCACACATGTAGCA
>S.685
CGAGAGCGGGAGACCACTGGGGGTTTGGTTGTGTTTCTGCACTGTTGAAATGAGTGAGGCGCTGTGTGATGTCACAGGTCAGGC
>S.686
CGACGACCCCTCCCTGCCCAAAAAGCCAAGAAAGACAATAAGGGGAAAGTTCTCCGGCCAAATAAAAGAACAGAAATTAATACA
>S.687
CGAACTTGTCCAACTTGGCAACAGTACCTAAAGGGGCAGGGCTTAGGATTGGTCAATTCCAGGTTCTCTAAGACTAAGATTAGC
>S.688
CGATGATCCAAACTGCAAAAGTGCAATAGACCTCCTGGAACTGCTCCACTGCCTTCACTTCACCCAGCATGTCAACTTCCCCAC
>S.689
CGATGCATGCAACGCGAGCAAGAGATGCAAGCGATGCAAGCAACGCACTTCCTTTCATAGTCAACACATTGAATGCAAGCGGCG
>S.690
CGAATGAAATGTTACATTTTCATGAAAAGCTGAAAGTTAAAACTTGAACAGGTTTGGTACTGAACCTCAAAACATTTGAGGACT
>S.691
CGAGAAAATGTCATAATATTTAACAAACACTTAAAGTAGAGATTTTACTTCACAGAGAAAAAGAAGAAACAAGACTTTTCTCAT
>S.692
CGAGGAGGTGTCATCAACAGAGGGCGTTGCACAATGCACAACAGAAGTAGATAGAGTGAAACAGCAGATTACCTGAGAACATTC
>S.693
CGACACCTCCCCCTGCTGAGCCGCCACACCCATCTCAGCGCACCTCGGTCTGCCAAACTACCAAACTGAGCATGCCTCGGGTTG
>S.694
CGACTATTAAAATAATCAGTGACTATTTTAGTAGTCCACTAATCTGTTTGAGTCATTTTTCATAGAAAAGTACTATAAAAGTAC
>S.695
CGACGAACTACTAACACTCTGCTGTTTCCTCCTCCTTCTTCCTTCCTTCCGCTGTCTTCGTTGGTTCATTTATACACGCGAAAC
>S.696
CGATGAAATTGCATCACATTAACGTTCAGCTGTGCATACTAACCTATAGCAGCATACATTGGCATATTTCTTGGTATTGGAAAT
>S.697
CGACCTTGAGATGAGGGAACCATGAGTGCTAAAATGCTAACTCGTTTTAGAACTCATTCCTGCAGTACTCTATCACAGCTGAGT
>S.698
CGATAGTGGCACAAACGGGTCCTTCCCCCTGATAAAGATTAAAGAATCCCCTGCATGTATCTGATCTGATGGAAAATGTCAAAA
>S.699
CGATACATTCACAACCGTTATCACAATTTTTTAAAGGGGACCTGTTCTGTTCATTTTAAGGTTTATATTTGTACTTTGGGTTTC
>S.700
CGAGTGTTAGATGAGAAGATTGACACCACTCTCAGAAGTCTATGTTAAATACAATGCTACGTTATGGTGCCTGGGGGTGGGACG
>S.701
CGAGCTGTTTGTGCAAATACAGCACAGCGTGCACACACACACGTCTTCTTTTTCCCACCCACCCCCAGCTTAGACCTTCCCAAG
>S.702
CGACCCAACCAAGTAGTTTTGTTACCTAAACCTAAATACAACTGTCCGACGTTAACCATGTGTTAAAACATGTTTCATTCAGGA
>S.703
CGACAGTTTGTTGTTGTTGTTTCCCATATGAATTTTAAAGTTTAAACCGGCTCAGCGGGATATTCAGTATGACAGCAGCATTCA
>S.704
CGAGAGCTGAATGGAAGTAGGACATTCAAGACATCCAAGTGTACCTGATCTTTTCTAAATGTAGTTGTTGTCAATTCCAGCTCA
>S.705
CGACAAGCCAGAGATAACAGAATGATGGAAAGCCAAGACTTCCTCTACGAATTAATGAGCTCTTTAAAACTGTAAGATAAGAAC
>S.706
CGATCACGTACTAGCCGAGACAAAAATACCAACATGTGCTGGAAACACTCAAGTTCAGAAACAACGAAAAAGAAGGAGAACAAG
>S.707
CGAATCGGGAACTGCCCATTGGTCCGACAGCCCATTGGTCCGACATCCCATTGTTCCGACCATATTAAACCCATTGTTCCGAAG
>S.708
CGACCTCTGAGATATTTTTGTAGATGGCCCAGCAGCTGTCAAACACAATGATGTGACAGATGCATCACTGTTTAACCAAGAAAA
>S.709
CGAAAATTATATTAAGAAGTTCAAAAACCTTTTTAAAAGATATTCTGAAGTGATATCAACTTTAAATATGTATAAGCATCATCT
>S.710
CGATGGAGATGTCCCCATAGACCACCACTCCATCGCTGGGCCAATACTGAGCACACTTTTCCTGTAGGGGCCATAATAGAGAAG
>S.711
CGATCTGACACCCTACAGTATATGAAGATACAACGAGGAGTGATGTAATCACCACAGCCACACGGGACTTCTGGGTCATTCCCT
>S.712
CGACCAAACGTTAGTTGACCAGAAAGGTCATTAGTCGGCAAGATTTCATTGGTTGCTTAGAACCAGAAAAAAAGTGAAACTCTA
>S.713
CGAGATTCCCACATTTGGGGAATTCGCAGAGGTCAGCTCAATCGGAGTGCAATGACTAAGCCTCGCCCTGGGTGAACCACCTTC
>S.714
CGAAAAGCTTTTAGGAGTGAAGTAGTTTTCAGGGTCGTTTGGTGAGCTGTTGGCGGCGCCTGCGGTCCATTGCAGAGCACAGCG
>S.715
CGACCCGACATCCGTGGGGAGTTAAAATATCATCGGGTAAAAGTTCTGTGAAAGCACTGGACTCACCAACAGTCAGCCACGTCT
>S.716
CGACAATAATCTGTTTTCTTGTTTCATATCCAGAGTGACAGCAGTGGGTGCCTCTTTAATACCCAGAAAATCATTAGCGCTGAG
>S.717
CGAGAGAGAGCCCTCATTTAAAAACCACTCACATGTCAGAGGTGGTGAACTGTCCGATCAATAGCAGCCTCGGACTCTGTCAAA
>S.718
CGAGGCGCAGTTTAAGGTGTGATTTATCCGCTACATGCATTGGTTTTCTACTAAATCTAGATTCCTTCAGCTACATAATAGCTC
>S.719
CGACTTGGTCCAAGCAGCTGTTGTGGGTAGAATACACCCACAATACCTTTACCAGCTCCGCCACAGGGCTCTCCCCCTTTCAGT
>S.720
CGATGGTAGCCGCTAAGTAGCCCGGTTGGAGTGCTCGGCTTTACTCGGGCTAGTTCCGGCTGCTTGCTCGGTGGTAGTATGAGC
>S.721
CGAGTGAGTGAGGGTAGAATGGAGCATGAGATGGATCTGTGGTTTGGTGCGGCTTCTGGAGTGATGCAGGCGCTGCGCTGGACC
>S.722
CGATCCCACCACATGGACACCATTAGATGTAGCTTCACAGTGTTCATAAAGTAGCTTCACCAACTTGTTCTGCATGCATTAGAA
>S.723
CGACGTGGCTGTAGACCACAGGTATGGCAAATACATCTAGTTCGCTACTCATTTAATATGGTCTGGCTCTATAAAAAGACAGAG
>S.724
CGACACAAAGGAGCAGCGGCTCTATTCAGAGCTCCCTCCGGATGTCCGAGCTCCTCACTCTATCTCTAAGGCTGAGCCCAGCCA
>S.725
CGACAAGTGTGAGACCGTGGAGAATTCTGTCATCATGGAGAAGGAGGGCTTCATGTGAGCATTTGAGACACTACATGAAGAACT
>S.726
CGAGTATCTAGTAGGGCTCATATCTAGAAAGTTTCATTCACATTAACTCCATCCATCCATTACCCTTCTGAGGAAACTCATTTC
>S.727
CGACTGAACTCATATATGATGATGTTGATTGTGATGAATGATGATATCATACTATGATTTTTGATATACTTTTCCTCCCTGTAG
>S.728
CGAAAGGATCTTAATAGCCTCAACAAAACTCTGCTATGACATACGGAGCCTGAGTAACGCACTGTTATTTTAAAAATAGGTTAG
>S.729
CGATATCTTCAACACTCGGCAACCCACACCAAAACAATCTACACTGATAAGTAGCACCGCAGGTAAGAGGAAAAATATGTATTT
>S.730
CGATGTTAAGTTACATTACATGGAGGGTTATCCAAGGACGATTACTGCAACGCTTATACTCATGACACACAACAAAATTCCATG
>S.731
CGACAGGAGTTCTGGGCACACTTACAGTTCCTATAATAGTTGTATTACAAGAGGACTGAGAGAAAAATAGACTTCTGCACCTCC
>S.732
CGAAAAATAGTGCTGAGAAGTGCAGAGCTGTATCACAAATGTAATTTCAAGTCTTACAAGTATTGTTGAAGTTGGATTGATGTA
>S.733
CGAGGGATCCAGGACTGCCTGATGATCTGCCCGATGCAGAAGTGTCCTTTAAAGACTTTACCATCCAGGACGGCACCCTGTCCT
>S.734
CGAATGATTAAAACTCCAACATGGTTCAAATGACCAAAGAACATTTCTGAACGCGAGCTTTTCCCCACAAGAAGGAAAACCTTC
>S.735
CGACACTAGATCCTTCACATTAACTCAAGAAAACAAAGCTGTACAAAGCACACACACAGGGCCAGAATAACTAAAGACATCCAA
>S.736
CGAGTCACCAACAGAGATACTGGAATGTAGCCCTGCACTTCCTAAAGTTTCGGAGAACTTCTTCCTCTGTGAAACTCTCTACAT
>S.737
CGACATCGTTTTGCCGTTGTTAAACATGGACCCCTGTGACTTCAATTCATCAAGAATTTTTGGATTCTTCGTTCACCATGGAGG
>S.738
CGAGGAACAACTACGCAGGTTGATTTTAGCGCTGCTCATCGTGGACTATATTGCTGTCATTGTTCATTTTAGTCAAACCATACA
>S.739
CGACTAGTCAGTTACTCAGCTCCTTTTAAAATCAATAAGTCTAAAAAAATTACAGTTACTAGCTTTTCAAATGCGAGGATTTGC
>S.740
CGAGTAACAGCCGAAGAGCCGGCGAAAATCCAGCAGATTTGGCTGAGAGATGAGCAGGGAGATCTGGGCGCTGGCAAGATGGAG
>S.741
CGATGACATCATTTATCAAACAGGACTCTTGCTTGCTCAGTCTGCAGGGCTGAGACGCACTGAGTTCTGTGTTTGGTTTGTTTT
>S.742
CGAGGGAAAAGAAACAACATTGGCAGCAAGATTACACGTTGTCCTGACATTAGCACGTAGCTACACGTAGCAGTGTGCAGCTGA
>S.743
CGATGAAAGTGGCTATAGTTGTGCTGTGGCCTTGTGGGTAACCTGTGAGGGTGTGACGTGTGCTTCAGAAGTGTATGGAGAGAA
>S.744
CGACTAAAATAACCAAGTACCAAGTAGCATCAACACTTCTCCAATCAAACGATACCTGTATTTGATCATTTTCGTACCCACATA
>S.745
CGAGGAAAATGGGTTTTCAGGCCAAGTAGTGACATGGGTTTAGGATTTAACAGTTGTGCATATGATTGTCACGATGATTGTGTC
>S.746
CGACTGGGTTTGTTGGTGTAATCATACCCACACCACACCATTTAACCCAGTTGGTGCTCATAGTTTTAGCTACAGTCCTTTGCC
>S.747
CGACCATTTTTTTTTTCTGCGGCCATTTTCGGCATGCCACTGATGTCTCTTGGAATGCAGTGATAAGAGTTTGCTGCATACATA
>S.748
CGAACAAGCTGCAAAAAAGTGATGGACCAGGTTAAAGAGCACTGCATTTGGTTTGGGATGGAGCAGGAGTACACGCTTTTAGGA
>S.749
CGACCCAAAGAAGAAGAACAACAATCCGTCACTGTCACTTCCGGCCTCCAGGTGGCAGCGCGGCGCCTTTGATGAGCTGCTCTG
>S.750
CGATCTGTCCTTCAGTCCATCCATCCATTTCTCATGAACACAATATTGTAAGAATGTTTGAGGTAATTTCTTAAAATTTGGTAC
>S.751
CGAATCAACGCCAACACCATAGCCTGATGTGCACCTCCCCAGAAATGTAATTACACGTCACAGCGATGCAGATCTGTCTATTTT
>S.752
CGAAGTTTAATATTTTGAGCGTCAGACAAAACAAGCAACATGAAGCATCACAGCCAGCTGATTGTGACGGGTGTTTTTCTGTAT
>S.753
CGAGGCTTTTCCTAATTTGAATCCAAATTCTAACAGTTAGTTACCACTGGGTTTTAGGTAAAGTTGGAGGCAGTCAAAGGGAGT
>S.754
CGAACAGTGGTCTAAAGTTTGGCAGCTGTCTTGCCTGGATGACACGCCATCCACCATCCACTCCACCTCAAGATGACACTATGA
>S.755
CGACTTATCGCATATCATGACAGGCCTAATCGGTGCATCTCTAATAGAGATGAACTCTTACGATACATTTTTACATTATGTTCT
>S.756
CGACATATAAGACTCGGAGAAGCATGTGACAGCTACTAATGTGTTGACCTAGCTTGAGCCTGTGACACAACAACCATAAAGGCA
>S.757
CGAAGGATTCAGTAGTGCATCGTCTGTCTAAATGTGGTTTGTTTGTAAAGCACAGTCTAAGTTAGAGTAAACGTATCAACAATA
>S.758
CGAGTACCTCGTACACCACTGCAATTAATATAATAAAATGGTCTACAGCCTTTTCATTTATGTTAATGGCATTTTTCCACCTAC
>S.759
CGAAGGCAGCCGTCAGATCCAGAAGGACCAGGACCGCAGAGTTACCAGAGTCAACTGTCAAAAGAAGCGCCGTTTCTGTGCTAT
>S.760
CGAAGCACAAACTGTTTTTATCTCTGAAATTAAAAACTCCAGCTGCTCTGGATCCGACAGACGAACAGGTTGATTATAAAATGA
>S.761
CGACATGGTGCACTTACTTTGAAAAGATGGGACCGGAAGTGTAATTACTGTTCTGGAACGAGAAGAGCAGCCGTTCAGAAACGT
>S.762
CGACACAGCCCCGTCTCTGAGCTCCTTCAATACACAGGTGTGTGTGTCTCTCTCACTCAGGTCCAATCAGCTGAAGTGGCCACA
>S.763
CGAACAAAAAGTGCCTTGACTGAGTCACATCTAACAACCATACATGTGTCTTATGGTTTCTTACCGCACCCGCCCCACCACCAC
>S.764
CGAAAATAATATATCTTTGATCAAAAATGCAAGTGTGTGTCCTCTGTGTCACTAAGCTACACATTTTGTGTGATCATCTGCAAG
>S.765
CGAGGAGATATCAGCCATAAAGATGTCTGCCTTCTCTTGAATATAATGGAACTAGATGGCACTCAGATTGTGGTGCTCAAAGCA
>S.766
CGACTAACTCATGTTTGTTCGTTCTCAGTTCAAGTTTGCGATTGTGATGATGGGGCGGCATCAGTACATCACTGAAGACGAATA
>S.767
CGACTGATACAGATGTTCATCAGATAAATCTGTGATTCCCTTGTGTACCTTTTTGAAGTTTGAGTTTCTTAAACTATTTTCAAG
>S.768
CGAGCTGCTCAAGATTTATGGTGAAATTGATGGATTTCTCGCTCCAAAAAACTACAAATTGACTTCTTTGTGCGGCGTTCAGCT
>S.769
CGATAGAGCTAGGAGGACCACGTCATCTGCAAATAGCAGGGACGAGATCCTCCTGTCACCAAACCCGACACCCTCCACCCCTCG
>S.770
CGACTGTATTAGAATAATGGACGTAGCTATGGTGATGCCACCTCTTGGTTTAGCGATGTTTTGAAGCTTCAAGTTCGGCATTTT
>S.771
CGACTAAAACTGTCCTAAAACTGTCCTTATAATTGGCAGAATTCAATAATCAAAATAAATCATGATAAAAGTAAAAGTCCAATC
>S.772
CGAACTCCGTGCAGTGGACGGATTCCAAAGTCTGGACCCAGGCAGTTTTGGTTGTTGTTAATTTTCACTTTCTTAAATGTGTGA
>S.773
CGACAAAAAAGCCATCCTTTAACCTTGGTATGTTACGCGGCTGGTGGTCGTTACAGTTTAATGGTGGCCGGCAACATCAGGGGA
>S.774
CGACAGGGTCAAAAGCAGCACTCAGATCTAGCAGGGCTAAAACTGAGACTTTTCCTGTGTCAGTGTTCAGGCAGATGTCATTTG
>S.775
CGAAACTTTTTCTGACGAGCAAAACTTGACTGAAGCAGGTCTTTGTCACTTTACCAGATGTGTTCCAAAAATGTTTTGTATTTA
>S.776
CGAATGCACTATAATTAAAAAGGGCGATGGCTCTGACACTGTTAATCCAATAAAGACATGAACACTGTCCTCCTACTGTCTGCT
>S.777
CGATAATATTTGGATTGTTTGTGCAGCGCTTCATTATAAATGTGTTATAGTTTCTTCTGTAAAGACTGGTTTATATGTTTGTAC
>S.778
CGAGCTCAGTTCTCTCACTGAACAACAAAAAGTGGGGAGAGTTGGAAAAGAGGGAAAGAAAGAGAAACTGTAAAATTGTTCAAC
>S.779
CGACTACAAACATGACATATCATCTGAAACATGGCAGTAGCCACATGCCCATTAGCCCACAGCGTCATTAACAGGCGGCTCGCT
>S.780
CGATCAAGTGAGAGTGTTACAGGGCAGTCAGATGAAAGATACAGCAAGTGCTCGGGACTGTGGGTGACGTCTCTGTGGAGCAGC
>S.781
CGATGCTTTAAAAATTCCATATTATATCCAAAATTCCTATTTTTAGAATTCTGTGTAAACTTTTTCACTGGACAATATCTGTCA
>S.782
CGACAATATTAATGCCTTTTCTGCAGACTTGATAAAGACTGTTCCCCCAGCGGAGCTCACTTTAATGTGCTGGAGTGCAGTTGT
>S.783
CGACACATATGTCAGTGGAATTTCACGTCTACACATTACGCACTAGGGATATAGTTGGGGTCAGGACATTAAAAAAATTGCGTT
>S.784
CGAGCCCTTTACCTGTCTCCAGTATGTATTGATGCACCTCCGAAGTGGCGGCAGGCGAAACAAAAAAATTGAGTTTTGAGGTTT
>S.785
CGATGTGGATTGATGTATCGTTACACCCCTAATCATCACACAGCGCTAAGTATTCATTTTTTATTATATGAATTATCAATATGA
>S.786
CGAAGTCGTCTGAAATGAGAGAGAAATAACAGAGAGGTTACATTATATCTGCATAATGATGTAAATGACAAGAACAGTGTGTGT
>S.787
CGACAGATAGCAGGTTAACAAAACCAGTTGGTCATTTTTTCAACAAAAGTGCTTCACTTTCAGAACATCTGAAATAAAAACCTG
>S.788
CGAAGGGAGCGTGTATCCCTCAATCATCCATTCTCTGGATGGATGCTGGAACTGATGCTGAACCAACGTTTATTGGTTGGATTG
>S.789
CGAGTTTGTGGCAAATAATTTTGGAAGCTTTTGAAGAAAATATTGTGACAGTACAGTGTGACAGTGTTTTTATTTTAAACTGAT
>S.790
CGATAAATCAGTCCAGATCGGTGGATCATTACACCCCTAACTGTTATGATACAAAGCTGGTTGGAAATTACAAGTATCCATTTA
>S.791
CGACGCGCGAGCCCGGACGGAGCCGTCAACCTGAATTATAAAATGTTTTCCGACCGCAAACCCTGAGAGGAGCGCCAAACATTT
>S.792
CGACAGCAAGAGAGCTAACTGTAGAGAAATGGTTATTAACTTTGCGCTTATTCACTCCAGCTAAATTAGGGCCAGTTGCTCAAA
>S.793
CGATCTTACTAAAGTACTGAGTTTTACTTAAGTAAAAGTAGCAATACATCAGTATAGAAATAATGTCTGGCATTCAAAATCTTA
>S.794
CGATCCTCTGGTGATTCCCATCCCTATTAAATTCTATTTTTGTCATTATATTTCAAGGTGCCAAAGGTGCCTTTTGCACAGGAA
>S.795
CGACAGTCAGCTCACGCATTTGTTCACTAAGTGGTGACCCTCGCCCCATCCTTGTTTGTGAATGACTGAGCATTTCAGGGAAGC
>S.796
CGAACTGACGGCATCCAGCGGAGTTGTACACTGACGCGGATGGTGGCATATCATACGTCATTGTCTGACCCTGAAATCCTTGAC
>S.797
CGATAATGTGAAATAATGATTTGTTTTAATTCACAGTATTAAGTTGAAATAACGAGTGATTAAAAATTCAACTTTACAGCTTGA
>S.798
CGAGCTGAACACACTGCAGTAAAGACGGGAAAAAAAAACATAACAGCTTTCGGACTGTACCGTAAATATAGAGTGCTGCTAAGC
>S.799
CGACATATGACATCCAAGTTGGGTGTTGGAAGTTACTGACCAAGTACCAGTATTCCAGGACTTCGGAGTGAGACTGGATTGAAT
>S.800
CGATTTTTTCCCCACCCCAATTATGTAGTAATGGTAATGTGTAAGGAGATATAAAGCACACATAGGAGGGCAGATGATGAAGCA
>S.801
CGAGAGCTTCCTATCCGGAAGAGTTTTTCAGCTGAACACCATGACGTATAAATACCCGCCCTCTACATCTGGCACATTTGAACT
>S.802
CGATCCACATAGAAATAAGTGACACCAAATGATTAATTGTTTACTTTTTAAGAAAAAATGCTAAGCATCTCTTTGTTCCACCTG
>S.803
CGACCTGAGCAACCTGGAGGACTCAAAGCTGTGCCGCTGCCTGGGGACCGTTGATCTCATTGCCCTGGGAGTTGGCAGCACTCT
>S.804
CGAAAGAGTGCAGAAATGTAGTTTACAGCACGGCGTAGATGGCGACACAATCAATGTTTACTGCATTGTGCTGCACAGTTATGA
>S.805
CGACTAACGGAAGTGCAGGGGCCTCACGCCCTTCACTTCCGGCGGTGCCCCCAGGGAATCACCGTGTTGTTTACAAATACTTCG
>S.806
CGAGATGCTTGACTTCACCTTTGGGGAGCTGTCATGTTGTCCATCTTTATATACAGTCTATGGTATGAATCTGCTGTGAACGTT
>S.807
CGATGATGTCGTTCAAAGAGCTGCAATCAAAACTCAAACAAATGATTGGGGACATGATGAATCTGACATTTCTCTTAGTTCCAT
>S.808
CGAGCTGCAACTGAGAAAAATAAGATGAGAAAGAATGAGAGAGAAAATCTACATCAAAAAGTCTCATTATTATCACCCTAAAAA
>S.809
CGATCTTAACTGGGAAACACGGCCGTCGTCAGTTTTCAAACATGCAGACATGTTGAACTTCTATGACATTTGACCTTTTGCTAA
>S.810
CGAGATATTACAAGAGCTTCTGAGAGTGCACTGACGGGAGGGGTGTATTTGTTTGGGTGTTGAGTTAATATCTTTCTCCAGATT
>S.811
CGAAATTAACTTTTTGACTGACAAGCCAAGAGAATTGGTAGATGAAAAAATCTTCTGGCCAAGCAAATTTTTTACTGACCAAAA
>S.812
CGAGCTAGCCGCCCTTGGGTATGTGCGTGTCTGGTGTATGTGTGTGCGAGCGTGTGTGGGCAGGGAAGCTTGTTCAAGGCACAA
>S.813
CGAAAACATTGTTTGATATATATAAACCATTTTTGATGAGAAAGACTGTTTATAACAGGGTATTTAATGTTGTCTTAAATTAAT
>S.814
CGACTGCCATCAGCTATCAGCCTATTAGCAAATGAAATGACATTCACTGATGTGGCTGGTGTTTTTCTGTTGTGTCATAGCAGT
>S.815
CGAATGCAAACCTGTAACGGTCTTCACATACAGAATGCATGAGTGAAAAATGTGCAACTTTGCAGCCGGTAGAAAGACTTGGTG
>S.816
CGAGACCAACAAACAACAAAACAGGGTTAAAGTGACTCATCAATGCGTCTTCCAGCAGCTTTAACCACCAAATGTGGCTGTACA
>S.817
CGACTAGTCGCCTGCATGGTTACAGTATTAATTTGATTATTGAATTATATATATTTTGAGTGGGGCAACACAGTGGTTTGAGCT
>S.818
CGAGTCACGTCTGCTTGTCACTCTGAGCGGAGGACAGAAGGAGATGAGCCAGAGGTGGACAGAGGGACAGAGGACAAAAAGCCA
>S.819
CGATAAGTGATATCTACATTTACTTCTCATTTGACCAGAAAACACAAAGACAGTGGAGAGGGAAATTTGATAGAGTCTATCATT
>S.820
CGAGGGGGAGAGAAACAGATTGAGAGAAGTCAGTGTGTGCAACTGAAGCTTATTGTACAACACCTGAGGGGTACTACAAAAGAT
>S.821
CGATCGGACCCTCTTCTCCAGCACCCTGGAGTAGACCTTACCGGGTAGGCTGAGGAGTGTGATCCCCCTGTACTTGGAACACAC
>S.822
CGACTATTCTAGCAAATGAATAAATATTTTAAAACTTTTGGTCCTATATCATGTTAATAATAAAACATAAAATACAAAAATAAT
>S.823
CGAGTGTGTCTCAACCATAACATGTTAACTTCATAGCCATTCTAAATCAAAACTAAATAAGAATTTAAAAATGAGTATTTTGAT
>S.824
CGAACCTATGAGTTATTTTTAGAAGGAATATTGGAATTTCATTTTTGAGCAATTTTGACAGCCCTAGATCACAGCTGGTGCAAA
>S.825
CGATTGTGCTAGAAGTATATTCTCAGTCACCTGTAAAAAACCCACACTGGAGAATCGCTGAAGGGCTTATGATTTGAAATGATA
>S.826
CGACTTGATCCTACTGAGCTAAACCGTGCGGAGTACAAACCTGAGGGAATTAGTATTATCCAGTTTTATCTGGATAACCTACAT
>S.827
CGACACATTCTCTCTCAGCTGCAGGAACAAATGACTGCATCGTCTTGACTAATTCATTTGTCAAAAATCATCATTACACATCAT
>S.828
CGACTGTTTGTTCCAACATAGTTAATTTTTTAAACTGTCAAGACCTGTTTAGATTCAAAAGTTACAGTCTATAAGCGCAACAGA
>S.829
CGAGAAAATTAAAAAACTGCCTCACCAACGCCCCAGTTCTCGCATTTGCTGACCCCAGCAAGCCATATGTGGTGCATGTGGACG
>S.830
CGAGAAAGCACAGTCCACTGGTCACACATAAATCCTTGTTTCAAAACATTCATGACAGTAATAATGAGTGGTTTAGAAAGGTTT
>S.831
CGAGACAGGCAAGTGATTCACAGTGCTATCTGCGGCCACAATCTAGTCTTTGAGAATTCACCCCTGTGTGTGAAGAAAAGATCT
>S.832
CGACAGGTATGTAATTTTTGTTTTTACTTAGAGAATAGACCGCAACTTGTTAGATGTTGTTTCACTTCAATATATGACGACATG
>S.833
CGATAGTGATGGAAAACAATGGGAACTGTAGCTTGCACATGGATCCCAATTTTCATTTGAATGCAATACTACCACATATTATTA
>S.834
CGACTTCAGTAGTTGCTTATTTTTGTCATGTTTCTTTTCTTCCTCACTGTCAGTTTAAAAAAAAAAAGTGTTCTAATTAAAAAA
>S.835
CGAGAAAATTATATCATTAGGAGGGTGTGTGTGTGTGTGTGTGTGTGTGTGTGTGCTCTGATCTGTTCTGCAACCGTTTGGGGG
>S.836
CGAGGGACATCTGCAGAAGCAGGATAAATCCCCCCATGGAGTCCAGACACTGGTGGTGGTGGCTGATGGCTCTGAGGCTGCTGA
>S.837
CGACTTGCCCTGTCCCCATACTCATAATATTTCTGTCTAAGAAATCTCATATTATATTCAATCTTATCATTGATTAGGCTATTA
>S.838
CGACTTGCCCTGTCCCCACACTCATAATATTTCTGTCTAAGAAATCTCATATTATATTCAATCTTATCATTGATTAGGCTATTA
>S.839
CGAGCAGCCAGCTCGTCTGGAGCATGGCACATCAGACTTTGAGGAGGTGGTACAATCGTGGGCTGATGCCATGCAGACGCTTGC
>S.840
CGACTCCTGATAAAAACTTTCCAAAGTCTGGATATTAAGTTAACAGAGAAAAAGTTGAGCACACACTAGCAGATGCTGGGCTAG
>S.841
CGACAGAGATGTTACTGTTGAAGGCAGCGCTTCAGGCTTTTTATAGACAGATGGCCAAAAACACATCATAATCTCGTCTGCAGC
>S.842
CGATGGGGACGGAGCACCTGCTGCAGCAAGCCAACACGCTGTCTGTGGTCAGCCACACTTGACCAGCAGACTTCACTACAAGCC
>S.843
CGATATCTGCAACAATTAGCAACTTAAACCAAAACCATCTAGACTAATAAATAGCACTACATGTAAGGGGAACAATATGTAGTT
>S.844
CGAAGTGTCTTGTACACCTGTTTGCTGGCGTTCAGTGTGACACATTAAGTGCTTTTTGGAAACTTTGGGGTCCTGCCTGGAGAT
>S.845
CGAAATGTTCATGATTTTGCTGTGAACTTTAAGTGTCAACAACTGTTAGCAGTTAGTACAAAGTTAAGCTGCTGCACCTTTAAA
>S.846
CGATGGCGAGAAAACGAAAAGTTGCCAAAGTTTGTCACGGCATAGCAGCCACAACCCCTGACATAGAGAAAAGCTTTTAATAAC
>S.847
CGACAAACTAACAGGCTTACCACAACAGTATGAACAAGCTCATTAGCATGCTAACATTTGTTAATTAGCGCTAAACGCAAAGTA
>S.848
CGAGTTTGGCATTTTGGCTGTTGCCATCTTGTTTTTTTTTGGGAGCCAGAAGTGATTGTATTTAGGCAAAAGGTTGCCACTGTT
>S.849
CGAGACATCCCGAGATAAAATGCATGTTTATTGAACAATAACAGATATACAAACACATGGCAACCCCCGTACACCTGCATGTAC
>S.850
CGAGAGAGTCACGTTAAATACAGATGAACCGCAGCGACATCTTGAGGCTGTTGTGGCCACTGTGAATACATGCTTCTCCTTTTC
>S.851
CGAGACATTTCCTGTTCTGGATTTTGAATCCTAACTAGGGAGACTCAACACTAACCACTGCTATTGAGGTTGAGCAAAATTCCA
>S.852
CGACTGTAGACTAAGCATTAAAGTGTCCACGAATGAGGACAACAGATCTAAGTTAAGCAGAATGAAGTATAAGGTGAAGCAAAT
>S.853
CGAGAACTCCTGCACTTTGTCTCCTTTCACCTCGTCTCCATCTCCATGCTCCCTGTCTCGTTTCTCTCTGCCTGTTTCTTTCAC
>S.854
CGAATAATTAATCACAGTAAAAATAACGCCTTAAAAAATAAACACTGATTAATAGTGTTCTGTGGTGCCCTTTGATCCCGGTGT
>S.855
CGATTCCCTTATCAATTCCTCCTGTGAATTAATGATATCACCTCCTGTTGATTGTAACCCAATACATCTGCTTTCAGAACGTTT
>S.856
CGAACCAACGACCTCCCAGTCTCAGGGCGGACACTCTACCACTAGGCCACCGAGCTGGTATTGCATTCACAGGCCATCAAGACA
>S.857
CGAGGCGCGCTCAGTTTGGTAGTTTGGCAGACCGAGGTGCGCTGAGATGGGTGTGGTGGCGCAGCAGGGGGAGGTGTCCACAGA
>S.858
CGAACCAGTGGGCAGTTCCCCCTGAACCACAACTGGTTTTGTTGTTTGTGGCTCTTGAACAGTGGTGTGCAGCTTGGCAGGTGT
>S.859
CGAACCAGTGGGCAGTTCCCCCTGAACCACAACTGGTTTTGTTGTTTGTGGCTCTTGAACAGTGGTGTGCAGCTTGGCAGGGGT
>S.860
CGACGTCTAGAAACTAGGCTAACGAGGCTAACAATTTAGCAAGCTAGCAAGTGGGTGGCATAATACAGGGAATGCAAAGGCATA
>S.861
CGACAGCGTAGCGTCCCAGTGCAATGACGGCATGTCCGCACATGGTGCTGTACCCCTCGTTGTGCATGAACAGCACCCCCAGAT
>S.862
CGACAACAGTAACAGAAGGTGGCGAGCCTGTGACAAAGACAGGCCATGAAATTCAATTAGCAGTTTTGAATCTGAGTTTGTGTG
>S.863
CGAGCCTTATGAAGGACCTGCGTGGATGTCATGCATGCCTCATCCAGTGTGGGCACCTTGATTAAATCTTGTGCAACTAGGCAA
>S.864
CGAAAGGGAGTCGGGTTCAGATCCCCGAATCTGGAGTGGCGGAGATAGGCGCCGCGAGGCGTCCAGGGCGGTAACGCAAACGAT
>S.865
CGACGTAATTACATGTGTCGCAAACTTCAGAATCTCACATTTGTTCGGAGACAGAAGGAAATTCAGCCGCTCTTTAATTTACTA
>S.866
CGAAACCTTAATCAGAAGTATTACTAATTAATTCCTCTCATTGAGCACGTGTGTTAAGAGATGCTTTACTCTTTTTTTCTTCCC
>S.867
CGAGTCCCGTTACAATACTCCTTCACAAACCCATTTCAGTCCGACCGTAATTCCTGCTTTGTATAAAAATACAAAAGCCCAAGT
>S.868
CGAAATCAGTGGCAGATATTTACAGATAAAAAGGGCTGGAACATAGAAAATAAAAAACGATCAATAGAAGAGGTGGAATGAAAA
>S.869
CGAAAGGAGCAGGCGTGGGAAGCCGAGTCCTGAGTAGTTGGTTTGCCCTGTGAGGTGATATTGAAAGAATTTTTTAAACTAGGG
>S.870
CGAGTGCACCACTTGACAACAACTTGACAATGGTCTGTTTGGCTAATTGAGTCCCACCACTGTACTCATTGGTTGTTTTTTAAT
>S.871
CGACATATAAGCGGTCTGATGTGGGTGCATCTGTGCAGTTTTTCATGAATTTCTGATCTAGCCACGGGCGGCGTGCAGCTGGCG
>S.872
CGACACACAGTGGGGGACGTTAACCGAAACACATTTAATAAGTGGAGAAGCCTTTGTTTACAATGCCAGCTGCAAGACACTTCC
>S.873
CGATTCCCCAGTTCTGATCATGCGCAACACTTCCTCCTCCTCGTCAGATTCACTCTGTTTGTCAGGCTGCTTGCGTTTCAGTCC
>S.874
CGACGCAACTCGCACAACACACCCAAGGTGCAGTTCTTTGCACTTATTCTAAACCCAAGAGTCATAACCACCCAAATTTATTAC
>S.875
CGATATAAATGTAAAATGTAAAACCTCTGTGTTTTTTATTTTGGTGTTGATGTATTTTCAGGAGACGCCAACCGACAAATCAGT
>S.876
CGAATAATAATCTAAACTGTTTTCTGTCACCCCTTAAAATCAAGAAGCCCTTCCAACCCCCTATGTAGCTTCGGCGACCTCCAG
>S.877
CGAATAAATTTTAAATATTATAAAATTATCAAAGTTAACACTATTTGGTTTTCAGATAACTAGCAACAATGGTATATGGATAAA
>S.878
CGACTTCATTGTTTGGAGCGGATCCACTCTGTTTGTCTAATCTGATGTATAGCATATACAGCAGCTTGAGTCATCTCACAAACC
>S.879
CGATCGGATGGAACGCTCCCCCACCGCCCTCTGCTATACATTGGCAGAGGGCAGCTCCAGGGTACCCGTCAAAGTGGTCGCGTG
>S.880
CGAAGGTGGAGAAAAGAAATTTGGGGTTGTTTTTATGATCGGAAATGAGTTTTGAAAAGTGGGATATTCTTGCCTGTTTGACTG
>S.881
CGAGCAACTTTTATGTCAGAGACATTTCTAGCAAGTCATAGTTTCCTATTACTTTTGGGTCACTCTAATGCACCACCTGACCTG
>S.882
CGACCCGAAGACCCTAATCCATCAGAGTGGTGAATACAGGGGAAGTCACAATGAAGAAAATGGAGTTAATGCAGCCTGTCTGTC
>S.883
CGATCTTTCCTTTGGGAAGTGAGATATCAACAGAGGGCATGCTGAGATGTGGCATCTTGAATTTTCCACTTTCTCCTTTGAGCT
>S.884
CGAGGGTAATTTACATGGAACTATTTATGAGGCTGAATTCGCCATCTCAGTACAGTTGTTAGGGCCAACAGAGAAAACTGCTGC
>S.885
CGATTGGCTGCGGCGTGAAGGCAGGATGGATGCAAGGGGGCGTCAACAGTGACAGTGCAAAGATGTAAATGGCAGCATTTCAGT
>S.886
CGACAGAGTTTAAAAACCCTAAACTGGCTTTCAACATGTATGAGCATAAGTTCTACTCAAAGCTCCTTCCTCCTAAATCTGTAT
>S.887
CGAATATACAGAAAATGCTGCATCATACCTGCATATCTACATCCATAATCAACAATAACAGACGCAGACACAATCTCCTAATGA
>S.888
CGATTGGATGAAATCCCTTGGACGAGTTCGTTAACATACAACATGTGGAAATCAAGCCAAAATGACAAGTCAAAATCAAAATGG
>S.889
CGAACCGTTTGGTACGCGACTTTCGGTTCGGCACGACCCTGTACCGAATTATTGGGCACAGGATATTATTTTATTTTATTTTGT
>S.890
CGACAGAGGTGCAGCTGCTGCAGAGGCAAGTGAAAGCAAACTTTTAGACTCAGTGCAGTGTTGGACTGAATCCAACTCAGAAAT
>S.891
CGACGCAGAGAGTCCTCGCTGACCGACGGGTCACACTGAGCACAGCGCTGCACAAACCCTCTGTACACACACATACACACACAC
>S.892
CGAAATATCAAACAAGAGACAAGTACTTTTGGATTATTACTAAAAAGAAGAAGAAGCGGTATCAACCATGAACACTATAGAGCT
>S.893
CGAAATATCAAACAAGAGACAAGTACTTTTGGATTATTACTAAAAAGAAGAAGAAGCAGTATCAACCATGAACACTATAGAGCT
>S.894
CGAGCAAAGGACAGGGTTCCTACATATCTTATCTCCTGAGATCCTCTGAGTGAATATCTTACTTTTTCTAATTCATGAGTGCTC
>S.895
CGACGACAGAGGGGAATTAAAAAAAAAAAAATTATGGCGAAAACGTAGTTTCTTCCAACACTAGAATTAAGATAAAAATATTCA
>S.896
CGAATGTGCTGACAGGAATTTAAATAAATCTTATCAGAGAATAAAATACATTTTCAAAAACATCTTTCAAATATATGTGATCTC
>S.897
CGAAGAGAGTCCCCATTTTCCTGGCCAAAATCTCTCAGTTCCCGCAGTATTGTTTGTGGCTCAACCATATCGCTAGCATGTTGT
>S.898
CGACCAGGTGCGTGTACCCGATGTGGACACATCGTCATGTCTTAACGTTTTTTTTCTCTCTGTCCTCCAAATCTTGCCGTAACA
>S.899
CGATGCACTCTCAGCTAGCTTGCTAACAACCAGCTATCAAGCTACAAACAACAAGGTTATTCCCCACAGCCTGTCTCATAACTG
>S.900
CGAGCAAGTCCGGCTTCTCTGCTGCTAACGCTGCTGCCGGGATACAGCGGAAGAGGAGCCGGCTGCTAATGCTATACCGGGACA
>S.901
CGATATTTTTACGTGCTATTTCGGATATTTACATTTTATTTTTTGCATTCCTAAATATTCATGTTAAATAAATGTTTATTTCTC
>S.902
CGATCTGCTCTGTCCCAGATTGAGAAACGCCACCAAGAGTTGCTGGACCTTGAGAGCCGTATCCAGGGCATCCATGAGATTTTC
>S.903
CGAATCCTGGACCTTCTGCATGGAATACAAGTTCTTTGAAGGATATTATGTTACTGAGCACCAGTTGGAAAAAAACAATACCAA
>S.904
CGACTGTGTTTCACTGGCCTCCGCTCTGAAGTCCAACCCCTCCCATCTGAGAGAGCTGGACCTGAGTGACAACAAGCTGCAGGA
>S.905
CGACTGGGAGGGGTATGGCCCGGAGGAGCACTCATGGATCTCCAGGAGGCTCATTCTGGACGCATCCCTGCTAAGAGACTTTTA
>S.906
CGACAAACTATATAACATGTCTCGTGTTAAAAACACTGAATGAAACAGTTTCACGTTACAAATCAGTGCTCTCTGATGTTGTTC
>S.907
CGATGTTTCAGCCATTATCTAACTAGCTATTTCAACTGTTTATGGATTATGCTACTTGTTGCTAACCATTCTGACCATTTATCC
>S.908
CGAACTAATACTACTTGACTTTAAAATAATTTGAATAAATATAAAGTTATTGTTTACAGCAAAGCTTGCACATAGATAGCCTCA
>S.909
CGAGAGCAGCATCATTGATCACAAGCACACCACTTGGTGGACATAGCTGTCAATAATGATGTCAAATCCCACTTTTTATAGCAT
>S.910
CGATGAGTAAAGACCAGTACCTGAAGATCAACGGCTTCCCCAACAACTACTGGGGCTGGGGCGGAGAGGACGACGACATCTACA
>S.911
CGAAAAGAAGACGTTTTCTAACACTCTGGTAAGAAGAGAGGATCCTGTCTCTTCTGATGCCCTTGTCAGCTTCGTTAAACAATT
>S.912
CGATAACCCCACAGTTACGGAAGACAGGATAAAAATGCAGACATATTTTGGTGTGAAACCTTTATCAGTGTGTGAATAACATCA
>S.913
CGATATCCCATTGTTCCGACCATATTAAACTCATTGTTCCGAAGTCCGTTCCGAAATCATCATGATGCCCTGTGGTTAAGGTCT
>S.914
CGAGCACACTTCCGCGCTGTAGTTTCCTGTAAAAATGTCCGTGAAAAATCCCTGCGATGTGAAAAATACATGCCGAGCAGTCAC
>S.915
CGACGTAATTCCAACGGATTCTGAAAGCTGAGAAGCAGGGCTTTCCAGTCATATACGGTACGTATACGGTAGTGACGTCATTAC
>S.916
CGACAAGCTCGTTTGGCGTCCACATATGGGCTGAATTTCCCCGCTCGCTCGGCTCTCAACACACTTATGCTGACTTGTCAATCA
>S.917
CGACTTAACAATTCATTTTTTATGTTCTCTCCCAGTTTGTTTTGCTCCTGTATCTGCTGACCTATGTTGGAGTTGAAACCAGCG
>S.918
CGATCTCAGCGTACGTCAAGAGCCTCTCCAAATACACCTTAGACAAAGAGATGTCAAATATAAATGTCTCATAAATACTGATAG
>S.919
CGATGATGATCCACCAACCAGTGAAGAACTGAAACAAGATCCACAGTTTGCCTGAGAACTTCAATAACAAGACTGAACATGAAA
>S.920
CGAGACGGCCATTTTCATGACACAGCCACCAAAGTTTGTCACTGCTGCTGATCCTCCAGAAACAGCATTTTGAGGGGTCTGGGG
>S.921
CGAGAGAAAGTCACCCTCTCTCAAACTCTCTCAAACACAGACCGAACTCCAGTCAGACTGTAAAACTATGCAGTGCTGGTCAAA
>S.922
CGAAACCATGATCTTCCGATTGGTGGATGACCTGCTCTACCTCTGAGCCACTGCTACACAAAACTGTCCTTTCAGGTTGGCATT
>S.923
CGAATCAGATTTGGCTGTTTCATGCAAATATTTAACCATTCTTTTTTTTCCATATGAAGGTTTAAAGTTTGAATGGAGCTCAGT
>S.924
CGAGGCATACTGATGTCAGCACAAATGCACTTAAGCAGAATTGAGAGCGTGAGCTGGGTTAAGAGATAGATGATGAGATTTGAG
>S.925
CGATGGAGAGCTAGGCAGTAGCAGGAGGCGTTACAATGCCGAGTTTTCACAAGAAAAACACCTAGGTCTCATTGTATTGTTCCG
>S.926
CGATCAGAGCTGGACGACTACCTGTCCATCGTGCTGGACATGGCTTTGAGTTTCGGGGGGGCAGGATTTTATAACTACCATGTC
>S.927
CGACAGTTACCCATCACTTGGCATTTTGTATCTGGTTCTAATTTGGAGCTGAGTTTCGGGCCCCAACTCCTCTGCACCTCTGAA
>S.928
CGATGTGATTTTGAATCCAGCCCTCAGTGGGTTGATGAGTCTGGTTTCCACTGACCATTGTTACTTCATTTTGTTCTCAATAAA
>S.929
CGACAAAGCAACAACCTACATCTGCTACGACAATAGCACCCACAGCAACACCAGAATTGGCATCTTCAGCATCAACCCTCACCA
>S.930
CGATCCACTCTGTGTGATGCCTTGTGGCTCTGTCAAAAGTAGACAAGGTGTATATTTTTATTAGCTTCTGGGATGCTTCTGTGA
>S.931
CGAGAAGGTAAACGCACACTCGGCCATGTACAGAGACCGGAAACAGATGGACGCTCCTCTTGTGTTGATAAATTCAGAAATTGG
>S.932
CGAGGAGGCCAACGCCATGCTGCAGGCTGAGCAGGAGGCGGCAGCGCGGCTGAAGAAGAGTCAGGCGGAGGCGCAGAAACAAGC
>S.933
CGAGGCAGTGATAGACCAGCAGCTCTCGTGTTCAGCGAACTAAAATTATAGGTGGTGAACTAAAGCCATTAAAGGCATCAGAGA
>S.934
CGATCCCGGGTGTGGAGTTTACATGTTCTCCCCGTGTCAGCGTGGGTTCTCTCCAGGCACTCCGGCTTCCTCCCACAGTCCAAA
>S.935
CGACGCGCTCCCACGGGGCCTGTAACCTTGTCCTTGTGCTTGAAATCAGCTTGCAGCTTTGAGACTGGAGGAATGAGCACGGTG
>S.936
CGACCACTGAATGCCCTCTTCTCTGACGGTTTCCCACTTGCCTCCTCCATTGTCTCTTTCTGATCTGTGGAACATGACACGCCC
>S.937
CGAAAATTAAAACATATATTATAAATATATGTTTATATATATTATATATAAAATTTGAAAGGAATTGGTGATTAACCAACCTGA
>S.938
CGAGAAAGCCCGACTCCAAGGTCCACATTCAACCAGACTGTGTCACACACATTTTTATTTTCCTCCAGAGGAATGCTCTCTGCG
>S.939
CGACCACTACATCACCTGGTTGAGCAAGTGCCCCATATACAAAGGCCGTGTCCCTGCCGCAGTGGCTGTGGGTTTGATTCAGCC
>S.940
CGAGAGACTTGTTGATTATTCAAAGTGGAGACCAAACTGAGTACACAACACGCAGCGCCAAGCCTGAGTGTGCACAGGAGTGTG
>S.941
CGATGTTAAATGTTGAGTTTAAATACTTAATAAAATGTTTGTTTCATGGTTTTTCATTACAGTTGAAAAATGTGATTATTGTCC
>S.942
CGAGGAGCACAAATCCTCAGAAATCAAATCTCCAGAGGGAGAAACCTGACTCTGTCAACAGCAAGAGGAAAATCCTCTCTAAAG
>S.943
CGAGTAAGGGTAGATGGATCTCTGAGCTATCAACAACTCTGCCCTTGGAAAAAATTACACACGCTATCATTCATTCATTCATTC
>S.944
CGAACGTTTATTGTCAAATAGCCTATAACTATTTTAAAGTCATTACAAGCAGCACCTCATCATCAATTCTTCATGAAATGAAGC
>S.945
CGAATCGTCGCAAAATGTGGTTATGAAACAAGACTGTACCATTCTGACTATATGGGGGTGCTCACTGCTGCTGAACATCTTGAT
>S.946
CGAGGGAGGAGGAGAAAGAAAGGAAGAGAAGGTGAGGAGGAGAGAGGGATTAAAATAAAATAAGTGAGAAAAGCAGTAGTTATA
>S.947
CGACGTGACGGCTTGTTCTCATGGAACAAATCACCACCCAGCAAGATAAAATCCACCTGCAAGCAAACAAATGAGCAAATGCAA
>S.948
CGACAACATTATTGGTACTTAGTGCAAAAAACACGTAGCCTAAAACTGACAGACTCCTTGTTGTCCTCAGCCGACAATAACTTT
>S.949
CGATTAGTTTCCTCCAAAAAGCGTTGCTCAAAGGAGTCTTGATAAATCTGTCAGGGACGGAGAGAACACAGGTTTCATTAAAGC
>S.950
CGATATAATATTTTATCATGATAAAACTGGTGATTTCCACCCCTATGTGGCACCAGTACTGTTACTGATTCAAACATGAATAGT
>S.951
CGAGGCAGCGGCCAAGGAGGGGGAGTTGCAGCCATTTTTAACTCCAGCCTGTTAATCAGCCCTAAACCTAAACTAGATTGTAAT
>S.952
CGAGAACTAGACCTAACTGTGACACACCCACCTCTCATTTACACTGTAAAAGAAAATGTGACTTTACCGTTAGACTCCCAACAG
>S.953
CGAACTTTGCAACTGTAGTGCACTCATGTGGAACGAGTGAATGAATACCACTCACTGGTAAATTGTGTCCGTAAACAAAGATGT
>S.954
CGAAGGAGTGTACTTTCTCCTTGAGGTGTAGATAGACAGCTGAGTCTTGCGCTGACGAGTTAGCCCTTCTATGTTGGGCCATGC
>S.955
CGAAGCATCAACATAAGATAACTGTAGTTTGAGGATGTGATCTTAAAAAATTTTTTTTTAAAAAAATAATTTTTTTTTTTTTTT
>S.956
CGATTTAGAACAGCCTTGAGGTCTTTCTAGTCTATAATGGTCACCATTGTTGTTATTACTCCTCATTGGTTCCACGTGTCACTT
>S.957
CGACCATACAAGACTGGACAATAAGATCAAAGAGAATGACCCAATATGAATTCTGTTTTAGAGTGGAGTTTGTCTTTAATCTTC
>S.958
CGAATATTTCATTTAATAAAAGACTGAAAGCTGTTTCTCTTTGGCTTATTTGCTCAAAAAAAATGACATTAACATGGGTTAATC
>S.959
CGACAGAGGCGTACTCCACCCCCGCGCACAGGGGCCCCCGCTCTGGTGTGCAGGGGCTGAGGTGGCCGTTGAGAAGGGCAGGGG
>S.960
CGATCCAAATGAAGTCATGTTGAAATCAGTCACTTGAATGATGATAACATGATGCAATAATGGTCAGCTGAACAAAGTGGGTCT
>S.961
CGACAACTTCAGAATGAGACCAGGTTGGTATTTTCACTAAAATGTTGTGATTTACTTATATTGTGTGTTGTGATGTACTTATAT
>S.962
CGAGTCCTACAGAGACTATATGGGCAAGACTCCTTCCTACCATTCCTCAAACACATGCTGTAACAGGTTAGCGAGTACCTAGGT
>S.963
CGAGCGCACTTCCGTGTTTTAGGTTCCTGTGAAAATGTCCATACATGCCGAGCAGTCACTCGTCCGATCTGCATGAAACTCGTT
>S.964
CGATATATAGCCACTTTTTTCCCCAACTAATTTTAGTGATCATCAAGTCTCTTCTGTAATGGAATTAACATCATATTATGCATG
>S.965
CGAGCCCTTTTTTGGGGGGTGAGCAGGCAGGATTCCTGTGTTTCAAGCCAGCGCGCGCGTCATCTCTCAACTGATGCCCATTGA
>S.966
CGAGGACAAACCCGTAAAATGCTCCAAGTAATATTTGAGGCCTTATAATAGGACTAGAAGTGATATCTGATTTTGGTCATATTT
>S.967
CGATAAAATGGTGTTAGAATGTAATGACACCTTAACTTGCTCACTCACAAGAGCTTCAAGAACATTGGCCAGCACTGATAAATT
>S.968
CGATACACTCTGGACTTGGTCATGACTTGGTCTCGGTGTAGGTGGTCCTTGCTACAACACTGCCTTCAACCCTAACCTGATCCC
>S.969
CGACGCCACAACCCCCATATAGACTGGTCCACGGGGTCCATCCTGGGATGGAGCCCCTCCTGTCAGCAGATCTGCCTCAGACCA
>S.970
CGAGAGCCAAGGGGTCGTGGGCAATGGCTAGGGGTATTGGGATTGGGCCTTAATAGACTGTGTTACCTTCATTATACGTAACAG
>S.971
CGAACAGTGACCTCCAGCTCTCGCTGGGACAGTTCGCAGCTGAGTGTGAAGCGGCTGGGATGAGAATCAGCACCTCCAAGTCTG
>S.972
CGACACATGGGATGCAGAGGTGAGGTGGAAAAACAGCTGCATTGCCTTGTGTGAATCTGAGGAGGGCACACTGTACATGCCACA
>S.973
CGATGAACTTATCCTGCTCATCATTTTATTCGCTCTGACCAAGATGGCGCTTATAAATGGTGACATGATGCTTATTTACTTACC
>S.974
CGAATCCCAGCCAAATCCCAGCCAAGTTCCAGCCGGCTGCCAGGCAGCTGCCGTGCTGGCTCTACCCCCCCTCCCTCTCCTATT
>S.975
CGAGATAATTATGGTGTATCGCCAGTCAGCCTGAAATAAAGAGATATGATTTTATTTACTTTTATTTTTATATATAAGAATATT
>S.976
CGACCGCAGCCCATGTGTGTGCTGTGTGGGTTCCCAGAGATGCAGTTATAGCAGTCGCCTGCTTCTCCCTACTTGAGGATAGAG
>S.977
CGATTGACTCAACTAAGAAGCTTCTGTCCTGCTTGATTAGAACAACAGGTTTCCCTTTGGCTTGAGCTCTGACTAAGAGGGTTC
>S.978
CGATGCAGAGCTTACTCAGAAGGTGTCATATAATGACCTAATTTACGACCTTGCAGCCAGGTAAAGCAGACGTGTGTGTCTTTG
>S.979
CGAACTCCATCTGGACATGGGACAAATAGAGTCATCTGCCGGCCAGCGAGGTGACTATAATTTGTTTGCCTGCACGGCTGTAAT
>S.980
CGACCAGTAACCACTAACACTTTTTCTTTATGTGGTCTGTCGCGCTCCTCCGTCATCTGAGGTGTCGCCGGCACCTTGCCAGTG
>S.981
CGAGAGGTTCAACCGCTCATTTGCTGCTGGGATCATGTTCTTTGTTTCAAGTAAGTCATGTAGTAACCAAATTATGTCCTACTA
>S.982
CGAAAAACCTCAGCAGATACAGTCAGTTCTCAGTTGCTGGATTTTTGTTTTCTAAAGGCCCAGACACACCAAACTGACATCAGG
>S.983
CGAGAGGTGCATGGGTTCAAGTGCTCAGCCCTTTTATATGCTAACGTTTAGAAGTGGCCCTGATCAGTTATTCCTCTTGGAACC
>S.984
CGAGGTATGCAGCGTCCAGGTGGAAGGGCAGCCCGAGTCTGAGCGCATCCTTGTAGTGCGCGCCGCTGTTCTCCATGGAGAAGC
>S.985
CGAATTCGGCATTTTGGCTGCCGCCATCTTGGTTTTTTGGAGTCAGAAAGTGACCACATTTGGATGAGAGGCTAGAGAAAAAAA
>S.986
CGATGTTTAAAGGGAGTTCAGTTCAGATTGTTGCTTGTCCCCGCCCCCTCTTTCTCCACTGTGTATTGCCAAAGTCTCAGTAAC
>S.987
CGAATGACTAGAAAGGCGCTATACAAATGCAGGTCCATTTACCATCATCACTATGACATCACCATTAACAGTGACACAGCGGCC
>S.988
CGAAGGAATTGTGTCTTTCAAGGTGGACGAGCAGACGCACAGAGAGAGCGTAGCAGCACAGTGTGTTTACAGTTCAGGCTATTT
>S.989
CGACACATTTGGTTTACCTCACATTTTGAAGCACTGTCTGGATAAGGCACTCCAAAATGTTTCATCAGGCATTTGTTCAAAAAC
>S.990
CGACCACAACGAAGCTGTAAAACTGTGTTCAGTATGATGATGTTCTGTAGTCTCAGTTGGCCACATGTTAGCAACCACCTTTTC
>S.991
CGATCTGACCGTATTCTATTTTTAATCAAGAAAGCCAATTAACAATGTGGGGATTATTTTTCTAATAGGAAACAATTTCATTTC
>S.992
CGATATTAGGAAAATGCAACTTTTGGCAATGGAAACAGATTTAGCGAATAAACAATGACGTAGGCTACTGAATCCTACACACAC
>S.993
CGAACACGCCTTTATGTTTCAAGCCTTGGAAAAATTCGGTTTTGGCTCTTACTTTTGTGCAGCCATTAAAACTATGTATAAAAA
>S.994
CGAGATTACACTCAATATCTGTTCCAGTAATTCCTTAACACACAACACAACAACTTTACTCACAAAAGGACACACCATGTGTCT
>S.995
CGAATGTTTGTGCCAAATATGAAGAAATTCCCCATTCTTAAGCTATCGTGTTCACAGTGATGGTACATACGGAAGTACAGACAA
>S.996
CGACAGGAAGTGACCGCCATGAGACGGTGTATCATCTCTAGTCAACAACTCTCTGTGCTTCTGATCTGTTACGTTGACAGGAAG
>S.997
CGATGCTAAAAACCAATGGGTGACGTCACCACATAACTATGTCCATTACTTTATATGTAGCATTAGCATTAATTAAGCTAACAC
>S.998
CGAGGAGACACAGTGCTTCTTGTGGACAAACTTCGCCTGTTGATTGTTAAGCCTTATTGAATCTGAGAGCCACACCCAGCTCCT
>S.999
CGACTTGCGCTTGTATAGCACTTTTCTGGTCTTCTTACAAACTTACAAAGCACTTTAACACTACATGCATTCACACATTCACAC
>S.1000
CGATAGTTGATTGCTCAGCAGCAGCATGTGAATTTTATCTGAGGCTGTTGCAGCAGTGGGGAAATGAATGCAAATCTTAGTGAG
>S.1001
CGACACGCAAAAATGCTAATGGCCCTATCTAGAGCCAGTGTTTGGTTGTCTGTTCAGGGCTACTGTAGAAACATAGTGATGCAA
>S.1002
CGAAAATTTGGACTCCTGAGTTCAAATTGGCATGAGAGGGCTCAAATTTCCAAGGACGTGAATTTGAATTTAGCAGACTTTAGC
>S.1003
CGAGGACATGGTCAAAAGCATGTATGACGCTGAATATGTTAAACTATGTGGACCTTGAACTAATGACTAAGGAGAAATTAGGAT
>S.1004
CGAACCCCAACTTATCATAACCATATATTACGGCTTGTGTGATGTAGAGAGGGGATCAGAAAGGAGGGGCCAGAGACCAACCTC
>S.1005
CGAATCCGGCTCGCGGCCCTTTGCTGCATGTCAGTCCCCACTCTCTCTCTGTCTCCCCCTTTCACTAACTGTCCTGTCATTAAA
>S.1006
CGAGCCCTGAGATGACAGTGGTTTCACCTGGAGCTGTCCTGACGGGGAGACGCCGGCAGCGCTGTGACAGGACACAGGAGCAGA
>S.1007
CGACAAGCAAGAGTCGGCTCCCTGAATATCCTCTGTTCCTCCTAATAGACCTTATAGTCAAATTCGGGAAAAGTGCACATGATA
>S.1008
CGAGGTTTGATGTGGCCAACTGATAATTATTTAGCAGATGTGCTGACAGAAAGCAAGCAGACCTACATGCTTACAGCCATGAAT
>S.1009
CGATTTCATCATACAGTCACCCCTGTTGCCACCTTTGGGATTTAATATGCTCTCAGGCTTCATTCCCAGCAAAATAAATAAATA
>S.1010
CGACATATGACGCCTTTTATCTTATCTTTCAAGAGTTGTGTATTTTTGCTTACGTGTAAGGAATTGTTAGTATGTCACATTTCT
>S.1011
CGAAATCCGGTGCTTGAGCAGTGACTTGCAACGTCAGACGCTGATAAAAAAAGCTGTCCTTTAACTTCGGCATGATACGCTGCT
>S.1012
CGATATTAGGAAAATGCGACTTTTGGCAATGGAAACAGATTTAGCGAATAAACAATGACGTAGGCTACCGAATCCTACTTCTAC
>S.1013
CGAAGCATCTGGTTAATGCAAAGTTATCACAACATCTCTCAACGATTCTTCACCACAGAGCTGCCGGACTGTAAAAGCTAGTTA
>S.1014
CGAAGAATAAACTAGATGGAATGTATGCGTCTTACTCTTGTATTTACCCAAAGCACATGCGCAACCTCACACACTTTCACACCC
>S.1015
CGAATTTCTGACCAAGTACATCTGACTCCACCTTGATAGGCAGTGCTGTGTCCTTTTTAATATAGGGCGTATTGAACTAGTTCC
>S.1016
CGAATGAGTACTGAAAGATAGAAAAATTAACTTAAATTATGTTTGATTCAAGATGTTTTATGAAGGCTGGCACATCATCAAAAC
>S.1017
CGATGAAACGAGAAGGTGGAGGAGGTGGGATGGCGGGGACCAGGGCACTCTCTCGGACCGGCTTGATTCTGGAGACATGGAATG
>S.1018
CGAATAAAGACTGGAAATGAGGGCAAACAGCGAGACTGACTGTCCAAAGATTAAATTTGGCATCCTAGAAGAGCAAATTAAGTC
>S.1019
CGAATCATTGGGAAATGCGCATTAAAAGAATCCTGTGTGTTTCCATTAAACGTACAGACTTTGGTGAAAACTACGAACTCGCGT
>S.1020
CGAATTGTTTCACAAAAATGTCTAAATATGAACGTGTGTGTTTCCATAGTTGAATTGAAAAGGAATTTTCATTTTGGTCCTAAT
>S.1021
CGAATCAGATTTGGCTGTTTCATGCAAATATTTAACCATTCTTTTTTTTCCATATGAAGGTTTAAAGTTTGAATTGGAGCTCAG
>S.1022
CGATTAAAATGGCTGGAGCGCGATTCCATTTCACCATGACGAGCGTAGTAGTTAGAGAGCCACTGAGATAATGACCATGATTTT
>S.1023
CGAGTCTCTCTCGGCCACCGTAGACATCTCCCCCTTGACCAAGCAAGACCTGACAGGCACGTTTCATGTACTTAACCATTTGTA
>S.1024
CGAAGTTTCTCCCTGACAACAGTGTCAGTCTGATGTTGTTCTTTGCCACTATTTTAGACAATTCCACTGCTGAGATCTAATATT
>S.1025
CGAAATTACCACAATGTGGCTCACCTCTCCCAGGGATCACAACAGCAAAAGGGGAGAGGTAAGGTGGGAGACACCCCTTTATAG
>S.1026
CGACAAGTTGGTTGCCTTTCTTTTTTAGAGCCTCTGGGAACTGTCTGCAAAGAAGGAAATGATTAAGTAAAATCAGAACCATGT
>S.1027
CGATAAAATCTTATCAATTCCCATCCCTAATGATAATGCGAATCCACGACGTGTAATATTTGATATATCTGGGTGGAACAAATT
>S.1028
CGATGGAATATTTAAAAATAGTGGGTTTGTTGATTTAGTCCTTCTCAGGCAAGTGCAGTGATTTAGTGTTACTGTAGCCCACAG
>S.1029
CGACAAAATGCCTCGTGTAGATGAATTGGTGAACTTCAGAACTGGTTTTATAAACAAGTAAATGATTTCTCTTTAATCACATAA
>S.1030
CGATACCACTCTCATATCTGTCTGTTAAATATAAGGCTACAGCTAGCTCTCTGTTAGCTTAGCGTGGCATAAAGACTGGGAACA
>S.1031
CGACAGTATGTCGTCCAGTATTTCAAAAAGCAAGGTGGGTTTGTTAGTGGTTCATGCGGTGGAAAGATATGGAACATTAACTTT
>S.1032
CGACAGAAATCAAATCAATTTGCTCAGTATTCAAACATTTAAATATTTGGGAAGGGCGTCTGAACACAGCACGAAGAAGTGATG
>S.1033
CGAAAAAAGGTTTTTCCTAGTTCAAACCAGTCCTCGGCTGTGTGCGTGTGTGTGTGTGTGTGCGAGTGTAAGTGCGCCGTCAGA
>S.1034
CGAGATGTCTGTCAGAGAGATGGCAGAGGTATGATAACATAATCCCGTCTAAGCAGGGGCAGACTGGGACTAAAAAACAGCCCT
>S.1035
CGACTGTTCTAGGTGATGCACACGGATGAAAGTTTGGATGGCAGCGTTGTCACATTACGGTCTAATTAAAAGTGAGGAGTGTTA
>S.1036
CGAATTCTTCCCTCTCATATGTTGCTTAACTTGTACGTAAACATGGACAATAGTCCTAAAAGTGCTATGGTTGGAAACAGCAAC
>S.1037
CGACAGACCACCGCTGCTCCGTGTAGCAGACCGTTGCTAGGGACTCCATAGCAAGGGCCATTTATTACGCTCGTCTCGGTGGCA
>S.1038
CGACTGGTTTAAAACAAAATGGATCATCTGGGGAATTAACTTGACTTGCTTGGGATTGAGTAGCTTTAATGTTAGTTGATTCAG
>S.1039
CGAGTTGGTTAAATCCACTGCCTGCAGATCATAGCAGAACCATGGATCTTAAAATCATTCAGAAATATAAATCCCATCAGAGTA
>S.1040
CGACTACAAACATGACGCATCATCTGAAACATGGAAGTAGCTACATGCCCATTAGCCACTTAGCACAATCATTACTGCTTTGCC
>S.1041
CGACAGTATATATTCTAAATGTGACCAATCATCTGCAGGTGTCTCCAAACAATAAGATGGCCGTCCTGCTGTAGCATTACAATA
>S.1042
CGATCAGGGTGATCCAATCCCATGTTGCTTTGAAAAGCCATCATAAAAGTAAAATTGATTTTCTGATTTTTTTTTTTTTCTCTT
>S.1043
CGACTAGTCATCTGCATGTTTACGATATTATTAAGTATTAACTTATGTATTTTGGGCGGGGCAACACAATGGTGTGAGTTGAAG
>S.1044
CGATTATGGCGAAAACCAGCTGGTTAAATTGACATTGAATTAATTAGTGTCCAGAGAGGCACACACACACACACACACCAAAAC
>S.1045
CGAATACACAGGTGAGAAATTCAGTCATCATCATAGATTTAGAGCAGTTTGTGTGGTTTAAATCAATTCCCCTTCTAACCTGGT
>S.1046
CGATGTTGTCAATAAGTTTAAGAACAAAACATCCTTGGATTGGAATGGTCTCAATATGACTCTAACAAAGCAAGTAACTGACAC
>S.1047
CGACTTGGATATTTTATACAGACACTGAGTGTTTTAAGCCGTACATCTTGGCATTTCTCAGCGGTGTTTGTGGCATTGAACCTT
>S.1048
CGAACGGACGTGTTTCAGCTCATAGCCGTCCTCAGCGTTAGGAAATTTAAAAAAAACGGGTAAAAACAAACAAAACTCATTCAG
>S.1049
CGACACTGCGATGCCGACGCTGCGTGCGACAAATCTCTCTTTATTTGTCATCTACTCTTGATTATCATCTCAAGTTCCTGCACA
>S.1050
CGACATCTCACTGCTCCATCTCACCTCTATGTGCTGTCTCATCGTTGATGCTGATGAGGCCTACCAATGTTGATAATATGATTT
>S.1051
CGACGTAAAACCACTGCTGATCAAGATGATTAAACTCCAGTAAATATTTCATGCTCATCATGAAGCTCCATTCATCTGCTTCAT
>S.1052
CGACTTACATTGTTTTGGTTTTCCATCAGCAAAAGTTGTGGATAGTACCGGGTACTTTTTTTGGTAAACTCTGGGTCAAGGCTC
>S.1053
CGAAAAACTTTGTCTATTCATGTCAGATTCAAGTTATTATTCACTAAATTCATTATCTTTTATTATTCCGTTAATACTCTTGGC
>S.1054
CGACTGTGCCTTCAGGAGCACGAGACCCCAAAGAAAGATCATGGGCCTGAGTTAGCTCAGCCGTGCAGTGGCTACACTGTCTCC
>S.1055
CGAAATGTTGCGTTGAGGAGCAGCCCAGAAAATGTAGATGAAACATAAATATAGGCTAATTAATATATGTTATCTCCATGAGCC
>S.1056
CGAAGCAAACAGCTGTTGTGAGGTTAATGTGATCCATTACATGATCCATTAGAACCTGGCTTTATCTTAACACCTTACATATTT
>S.1057
CGATTTATTTACGCACAACCTGATGTTTCCTGTCATCATCTGCACCGAGTTATAAGGACTGACAGTGCTGTGCATGGGGCACAG
>S.1058
CGACCTCCCAGCAAACTCAAAGCATGATGGGAAACTCCTGGAACTGAGCCAGCTCTCTTAAAGTCTGGTGATATTCTGTATTTG
>S.1059
CGATGCCAAATTGACATCTAAAATAACATAATAACCAATTTGAACAAACAGTTATGACTGGTTATGTTGGTGTCATGTATAGTT
>S.1060
CGACTAATCATTTCATCAAAAAATGTATTAAAATGTTGAAAAATGTCGGTCTGTCCCGCCCAAACCCCAAAATTATGTCATCTA
>S.1061
CGATCAATCAGTTAGGTCTCTGTCAGAAAATTAAGCACCAGCTACTTTAATAATTGATTAATGGTTTCAGTAATTTTCCAACAA
>S.1062
CGACTAGTCTTCCGCATGTTTACGATATTAATTTCATTATTCAAATATAGATTTTGGGCGGTAAAACACAATGGTTTGAGTTCA
>S.1063
CGACTAATTGGAGTGAGAACGCATTTGTGTGTTGAGTTAAACAAGGGTGTGCTTTACTGCTAATTACTTAAACTTTAATTCGGA
>S.1064
CGACATTTTAATCGTCATTAAAATGAAAATTGATTTGAACTGGATGAATTGATTATTTTAGCGTAGCCCTAAAATAGATGAAAT
>S.1065
CGAGGACCGTCCACCATCACTTAAGGCCAGTTTCCACCAAACACTTTGGGTATGGTACCTTTGGATCCAAAAGTAACCCTTGAG
>S.1066
CGATAATAGTAGTCCAGCCAATTGATATATTTTCTTAATTGACACTAGGCTGGCCAATCACATTTTAAACCCGAGGGTCATAGT
>S.1067
CGAAAATACCAAACAAAAGCCAGAGACTGTGTCGTATTAAGTATCTGTGAGCTGTAAATTCACCACGTCCAAGCAGAAGAGAGA
>S.1068
CGAGATGAAAGGGAGACAAACAGCCCGGCTCTTTCCAAAGTCAGACCACTGCCACTGTAAGATTTTGGTAGACTAACTGGCATC
>S.1069
CGAAAAACACACCAGTTTTATGTATCAAAGCGCAGCAACGTTTGAATTTTCTTTTCCCCCCACATAAATATGAATCTCCCTTTG
>S.1070
CGACCAGAAAGGTCATTAGTCGGCAAGATTTAATTGGTCGCTTAGTCGCAGAAAAGGCAACAACAAAAAAAACGTGAAACTCTA
>S.1071
CGATATTCTTGTGATCACATTTGGAGCCTTGCATGGTCAGGCACCATTTAAGAGCCACTAAAGCCCTTTTTCACCGCTAGGAAT
>S.1072
CGAGGCAAACAGGAGCAGATAAAAAGAAAAAATATAAAAATACAGAGGGGAAAAAAAATATCGGCCTGTTTATAATGTAGTCTG
>S.1073
CGATTGCTGCTAACTCATTAAAACAAATTGAGCTTCTTTGCAAAGGAGAACATGTTGAGCTGCCTTCGTCTCATCCCTCTGCCA
>S.1074
CGAACCAGGAAACCTCTTGCTGTGAGGCGACAATGCTAACCACTGCACCACCATGCCAACCATTGAAAATTGAAATTGTTAAAT
>S.1075
CGATAATATGACATCCATGTCACTCAAACTGAGAGAAAAACAGTCCTCTTTCTGTACAGCTCTGGGGAGCTGCTCCTGTATGCA
>S.1076
CGACCCTGAGAAGTATGGCAAAATGTAGTGCACTATGAGCCACCAGATGGTGCAACATTCAAAAGATTGAGTGTGGAATATTGT
>S.1077
CGATCACAATAACTCCATCTGAAACACACAGGGGGAAACTCTTAGCCTAGCTTAGCACAAAGACTGAGATCAGGGGGAAATTGT
>S.1078
CGACATTACAGTAAAACCTCAGCCATTTGCTAAAGTAGCCAAGGTAGCAATTTCACTGTTATATTTAGCTTTTCAAAAGGTATA
>S.1079
CGAAATAGCCTTGCCGAGTTTCTCCGTGACCACCCGCTCCAGCTTTTCCCTGGCGGAGAAGCCACTCCACATACAGTCCTGGAT
>S.1080
CGAAAGCATTTGGTGGAAATGGGGCTTTACATTCAGCAGATGTCAGTTGCCACACCCCTAGTTCAGAGAAGCAGCCTGTTGTCT
>S.1081
CGAGCGCACTTTTGCGTTGTATTTTGTGAAAAATCCCCGCGATGTGAAAAATACATGCCGAGCAGTCACTGGTGCGCGGAGTGG
>S.1082
CGAAGGCGCTCATCAAAGACACATTCATCTGCACACCTCTCATTTGTCACTGGCCATTATTCATCATGGTGAATGCTAATGCAT
>S.1083
CGAATTTTGAGAACCACCATATTTCTGGGATTTTAATTGTTCTCATGCAGATTCATAAAGGGATATTTGTCTCCTTCCGAATAG
>S.1084
CGAGAGTGAAATAAAAGCAAAATGTGCATGTTTGCCACACAATTTCCTTTGGGCAGGCACAATGTGCAGTGCCATTAAGAGAAC
>S.1085
CGACTAAGGACTCTTGTCTTGGCTCGCCATCACGCCATGACCTTGACGCATGTGCACTCGTGTCATCTATACTCTGAGTACGTC
>S.1086
CGACAAAGAGTGTGAATAAAAACGATAATTAATTGGCGAGTCCTTTAGAAAAACACATCTTCACTTTTTGTAGAGATACTGAAT
>S.1087
CGATGAAGTTGCGCAGGATCACCGGGAGGAGCTCCAGAAATCTCTGAAGATCATGAAGTGGATTCTGAAGCTTTTTAATACAGC
>S.1088
CGAGTGTTACTGTGTAACTCTGGTTCATCAGAGAGGTGTTTAAACCACACTGCAGACTCAAGTCTCTACCAACACACACACACA
>S.1089
CGATTGAGAGATACATCTCAGTCATTGGAACAAGGTGTGTCTGTTTCACGCATGAGTAATAACTCTCACAGGACAAAGATGTGC
>S.1090
CGATTCATCCGGTTCAATCTTCATTTGAATGACCTGATATTGATTTAAAAATCAGAGATCAGTTTGTTACTATACATTTTTCCC
>S.1091
CGAAAACATGCAAAACCACTGACATGCTCCTTTTAATACAGACTTCAAATGGTCGTTTTAGTTGTTTACAAGAATAGGATGTTG
>S.1092
CGATGTCTTCCTAGGAAGTTTGACCAATCTGCTTGAAACTTGGTGAACATAATCTAGGGACCAAAATCTAAAGTTCCCTCTTGG
>S.1093
CGAGTGTGACAGAGTAGTAACTGAGCCCGACCTGAACCTGACAGTCACTCTGTTCTTATGTCCAAACCGACCTGAGCCCGCCCA
>S.1094
CGAGAATATACCAGGAAGCCCCTCATGTCCTCAGAGGCTAGGCTTTTTTATGTAAAAGAACAACACGAGAGAAATGTTTGAGAA
>S.1095
CGAAGAAAAAAATAAAGTTGCCTCATTTTGTTGAAGGTTGCTGTTGTTTTTTAAAAATGATTTACAGTAGAAACATGTAAGTAT
>S.1096
CGAGATACAGCAGGGCATCTGTTTGGGAGCTGTCAAGACCATCAAGCCGGTAAGTCTCCGTTGCATCTATGCCCAAATATGTTA
>S.1097
CGACTCTAACCCACAGCCCTTTGCTGCACGTCGTTCCCCCTCTCTATCTCCTCCATTCATGCTATAGCTAGAAAAAGCCCCAAA
>S.1098
CGACACATTTCCTGCATTTCCTCTTTGATGTTCACATGACGGAGATCAGGGTCAGAGGTGAAAACATAAGCACGAAAAGCCTAT
>S.1099
CGACATGCATTGTCTTTGAATTCTTTCAGAAAACACTTCCGTTTTCACAAGAAATTTACAGTTTACATACAGTCTCTTTCAAAA
>S.1100
CGACTATGTCCATGAGCACAAGGACAACATCGGATCCCAGCTGTTGCTCAATTGGTGTGTCCAAATTGCTAAGGTAAGGATGGA
>S.1101
CGATAGAAATCTTTCTCTGGTACCACAGAGAGCCTTGGGACATGAGCACTGTGGTCATTTTGTTTTTGGGTGAACTGTTCCTTT
>S.1102
CGAAGTCTGTTTCCTCGTCGGATAGTGTTTACCTCTGGATAATGCGGTGTCCATGGTTTGAGATAAGATTGGGTGTATTTCATA
>S.1103
CGAATGCCGGCATGCTGTCTAAAATCTGCTGAGAAAAAAAACAAAACAAAAGCAAAAGCAGTGCAAAGATGGGACTCCGTAGCA
>S.1104
CGATTTGGGGTGATGAGGGGTGTAAGAAAATCAATTAACTTAATGGCTTGGGGCTTTTCTTGTAAGTTATATTCTTTAAATTAA
>S.1105
CGATCCCCACCTCAACGGAGACTTCTGCATCCGAGTGTTCTCTGAGAAGCAGACAGAGACCCAGTAAGATGTGACATGGTGCTG
>S.1106
CGAAGGAAGTGACTCATCGCAATGTGGAGTGAGGGGAAAAAAAAAAAAAGCCTGTGGCATATTAGGGAGTGGGAAATGGGCCGC
>S.1107
CGACTCACTGTGGGATATACTGGCACAGAGCGCTCGCACAAACACACACACACAAGCACACGCTCACACACATGCATTCCCACT
>S.1108
CGATGGATTTTGGACACACAAAAACTGTACAGCATGAGATTCCCCTGATTGACCCAAAGCCTTTCCGCCTCCCGTACCGTAAAA
>S.1109
CGAGGAGTTCAGAGGACTTGGGCAAAAACAGCAGGCACCTAGAGTGCAGACACATGGAGTGCATAGCAACGTAAAAGCCAGCGA
>S.1110
CGATGAATTGAACCAGATGGAACCAGTCCTTAACAGGAACCGGTTCTTGATTCCCATCCCTATTTCTCTCACAAGTGCTTCTAA
>S.1111
CGACTATTAAAGTAATCAGTGACTATTTTGGTAGTTGACTAATCGGTTTGAGTTATTTTTCATAGAAAATTACTATAAAAGTAC
>S.1112
CGATATCAAACTAACCCCAACCTGTCCTTTTAACCTGCCCTTTTTTCCCCACCTAGGACCCGCCGATGCTGAGGAGCTCTGTAC
>S.1113
CGAACTGGCAACCCTCTTGCTGTGAGGCGAGAGTGCTAACCACCACACCACCGTGCCGCCCACATTGTAGATATCTGCAACTGA
>S.1114
CGAGTTCAGGTCATATGACTCTGGTTTACATTTCTGCTAATGAGCCATTAAATATCTTCCAATATAATGACGAAAACTCTGTGT
>S.1115
CGACTGTCCCAATCTGTTCTGAATTCTCACTATTTCATAAAGAGTCAAATTAGACAAGTGGAAAGAGTTTGACACAGCTACAGA
>S.1116
CGATCCGGTCAGTGATGAGTGCACGTTGTACGGTGACAGTCACGACACATGAAATGAAACGTTTGCAAAGAGTGGGTTAGGGTG
>S.1117
CGACTAATCATAGCAGCCCTACTCCCGACAGAACAGCACTGTTGAATTTCAGCCTGCATGCGTGTTTTTTCAGCCCAACATTGT
>S.1118
CGAAAAAATGTGTTAAAATGTTGAAAAATGTTGGTCTGTCTCTCCCAAACCCCAAAATGATGTCATCTAATGTCTTGTTTCATA
>S.1119
CGATTTATTGACTAAAGTATGTACGAATCTGCTATGATAGGTAGCAATATGCCTCCTTACAGCCTGTTAGTATTGGACCTTTTT
>S.1120
CGACTTCGCCAGAACACGTCTGGCTGCTGACGTCGGCAAAGCCGGGACGGAGCGTGAGTTCAAAGGTCTGGGAGACTGCTTGGT
>S.1121
CGACCCAATTTTCATACAAAAAAAGTGTAATTTTTCAATAGAGAAGTGTGCAGATGCATCGCTCTAGGAAGACTTCTTCCATAA
>S.1122
CGAGAGTCAAGGGTAGGGATAAAAATAAGAAATGGGACTGGGCCTTTGCATATTTTGTAGAAGTTTTTTTGTATTTTGTTTTTA
>S.1123
CGATCTTTTCGTAGCTACAAACAAAATCTACTCCTGCTCCTGACCACTTGAAGTGCTTGTGTAAATTTAGTAAAGCACATAAAT
>S.1124
CGACTGATGAGGTCCTGACTTGTTACAGCAGCATTCTGCAACAACAGCAGAAATATATTACGACAGTCAATATATTAAGTTAAA
>S.1125
CGAATCAGATCAGCACAGTGGGTTACCCATGCGTCAGAATACCCATGACACATAATTACACTCAGTAAGTGGTCATTTGGGAGA
>S.1126
CGAAGGTTAATGTTCAACTAACATTATTATAAAAGATTTGCCATTAACATTTTCCAACTTTGCACACAAGATATATCAAAGGAA
>S.1127
CGACCCATACATCAAAGTTCACCTGTGAACAGGAAGGGGATGCTGCAGTTCCTAGACATCTGTGTTCAGGTGAAACAGGGAGCA
>S.1128
CGAGTTTAATAAATAAAAAAAACAAACTAGGGAGGATTTGCAGCCTTTTTTTAAAGCACTAAACAGTTTAAATGTGTTGTTATT
>S.1129
CGACTGTAGAGATGTCTGCCTTCTCTTGAATATTTGGAACTAGATGGCACTCAGCTTGTGGTGCTCAAAGCAGCCAATAAAATA
>S.1130
CGAGATTACAGTCAGGTTTCTGGTTTGTTGCTGCTTATGTCCTCACACTGATGTCTTCCACACAGCGTCTGATCCCCCCCCTCT
>S.1131
CGACTCTGACTTAATAAAACGGAATTAATTTCACAATGCTGCAGCCGGATCAGCAGCCTGCAGCGGGTTGGGTAAAACTGGGAA
>S.1132
CGAAACTCACTGGCAGTTTGCTGCTGTCCAGCAATCTTACTGAACATAGAGTTGTGTTTATTGTTCACCATTAATTGAAAATTT
>S.1133
CGAGAAGCAGGTGGAATGAAAATACATTCTTCCTATTATTGCAGCCTATTGTTGCACAATTTTACCGCCTGTTTATCAAGATCA
>S.1134
CGAAACAAATTTGTTTTTGTTCTCTGGTGCATGGTAAATATGCTTTGTTCTTTTTGACATTGGATTGTGTTGTGAATATGCTAA
>S.1135
CGACTCAGATGAACTCTCTGAGCAGACAAACGACTCGTCCCCTCCAGACAGTTTGTATAAACACCTTCAGCTCTGACTCCTGAA
>S.1136
CGAGCGCTGTAGCACCTGGTGGTTCATGCTATGGCTTCCCGCACAACAGCTGTCTTCCTCCGCCAGGCGGGCTGACCCGGTGGA
>S.1137
CGACAGAATTTGTCCAAAACATCACTTTACATTCAAAGACCGACAGCGCACTTCCTGTTGGAGTTAGGTCAGGGGTTGCAGCGC
>S.1138
CGAAACATCAGGCTACATTATCCATTTAGAGAGAGATGCATTACAAATAATCCACAGATATAACTCAACAATAGAAAATTAAAA
>S.1139
CGACCCCTAAGGGGATAATCCTTGTTCTGTGGCATATTGAGGGTCAGCTCTTCGCATCCTGCATAGTAACGAGCAGAGCATGAG
>S.1140
CGATTAAACTGCCAGTTATTATCTGGATTAATCAACATATTGTTTTGTCAAAAAACATTATAAAAAAGTGAGTCATGCTCTGTG
>S.1141
CGAGCGTCCGTGGGGCATGCTGGTACCTCAGAGGTACATGGTGGAGACTCCCTGGATCAGACTTCTCTCTGACATGTCAAGGCA
>S.1142
CGAGTCGCTTGGTGTGAGCGGGGGAATAAAAGACGAGCAGGACATGCGAGCAGTCTGACTGCCACTCCAGGCTTAGTGAGATTT
>S.1143
CGAGGTCTCTGAGTGGATTCCAAAACACCTCTATCATAACCATCTAATTTAACATAAAAGCACCTGAATGCAACACTCATTTGG
>S.1144
CGATATGGACTTGAAAATCAGTTTCGGAGTGGAGGGGTTTTGGAGTGGGGGGTGGTTCGGAACAGCGGTGTTTCGGAATGGAGG
>S.1145
CGATTTTTCAGCCTCTTGCTGCATACATTTGGATATTAATGAGAATAAATCTGCTGCAGCTCCTTCATGCCTTCATGCTTTAAG
>S.1146
CGATGCATCAGGCGTGCAGGGTGCTCTATTGTATTATTCAACAGAAACCTGTGTAGAGGGAGATGGCCTGAGGCATTAAGTTTC
>S.1147
CGAGAACATTTTTTACACCTGAAGATGTGTGCAGAAAACACAATGAGGCCATTAGAAGACGCTGAAGTGTAGATATCAGTGAGA
>S.1148
CGACACTAGACTATGGATGTATAATATATGGGGCAGCAGCTCAGACAACATTGCAAAAAATGGACAGATTACAGTGCAGAGCTT
>S.1149
CGAGGTCTCTGAGTGGATTCCAAAACACCTCTATCATAACCATCTAATTTAACATAAAAGCACCTGAATGCAACACTTGTCATT
>S.1150
CGAGTGTGTCTCTCCTCTGCAATGGAGCTTCTGCCCCAACACCTAGAGCTCCAGCTAGCGTGCCTGGCCATCGTCCCTTCAGCC
>S.1151
CGAGAGGCTGCGGCAGGAGAGAGAGCAGGTGATGGCGATGGTCAGCCTCAATATGAACCCGACACCGCTGACTGTGGAGCTGAC
>S.1152
CGATGTATTATTTCCTGAAAATAAGAATCATGGTGTTTTTAGAATGAGTCGTTTATACCTACTTAGGGAGCTGGTCAATGTTTA
>S.1153
CGAGGCTACTGTAGAAACAATACGGCAAATCTTAGTTTAAGGTGATTGTACACTAATGAAAACATAGTAATGAATATTATATTC
>S.1154
CGATAACTGAATTCAGATGTGAGCAACTTGCTTTGTCTCATGGTGCAATCTAACGTAAGACTGTAGCAGAGCGATAATAGCTTC
>S.1155
CGATTTGATTGGGCGGGGAATGCTGAAAAATTTCACACCTTCATTTGGTTCAGTTCGCTTTCACGCTGCACTTTTTAAAGTGGA
>S.1156
CGATTTGGTCTGGGTGAATCAGTTTAGGTAAGAATATCTCAAGACAATCCCAGGACTTAAAATAAAACCTGGGAGGAATGCTGT
>S.1157
CGAAAATACTTTTTTTCTCCATTTACTTACATTGGAAAGAGACGTATGCAAATCAGTGGATATTTTTGAGCATCACAACTCACA
>S.1158
CGAACCCAGTTCTTCATGTCATTTGTCCACTCTATTCCCCTCTGGGGTAGAATGTTCTTAGACATGAAGAAATGTATGGTTTGT
>S.1159
CGAGGTGTTTCTCAGCCAGATAAAGCAGGACTGGACACTCTGGAAGTCCAGCATTTGAAATTTTGGTCATGATTAAAGAGAACA
>S.1160
CGACTGTGCATTACACTGGCATTAAAACTGCATTTATATTGTACACATTGTCAACTGGTGCACTTACTTGTTATTTATCCTATT
>S.1161
CGAAGAAAGAGCAGAAGGAAGCAAGAACCTCTTACTTCTTAGTGAGACTTCACTCCTGCAAGTGTTAGTGGAACTCATTCTGGG
>S.1162
CGAAATACTTGGAATAATACTGCATTTTGATTTAAATGTTGTTATAATATCATTGCATGGGGCCTTCTGTGATTCCCACCCGGA
>S.1163
CGACTGGTCGCCTGCATGTTTACAATATTAATCTAATTATTAAATGATATATTTTGGGCAGGGCAACACAATGGTTTGAGTTGA
>S.1164
CGAGCGCATAATTAATACAACGCTATTGCCTTAAAGGTCCAGTGTGTCGGGTTTAAGGGGGTTTATTGGCAGAAATGGAATATA
>S.1165
CGAAATGATGAAGCATTCTTAGCATCATCTCAGAGCAGACCGTGCAGCAAGCACAACAAGAGACATCACAACTCTCCAACGTAC
>S.1166
CGAGTGGCTTTACTAGACAAAAAAAGGTACAAAAAAGCTTTTGCCAGCAGCTGTTTTCCATCTCCCAGCTCTTACTTCATGCTG
>S.1167
CGAAGACTTTGTCAAGCGTTCCTTGGGTCCTGATATCATTGGTGAAATGATGACAAGCCAGCAGTTCAGCACACGAATATACCT
>S.1168
CGAAGCAAAGACAAATACACTCACTAACTCCCTCGCAATGATTTTCCATCCTCTAGACATACCTTCTAAAAACCCTCCACTGGC
>S.1169
CGAAAGCCAGTCAATCCCTTAACATCTACATGTGAAAATGTCCAACTTTACCACACAAATAAACATGATTACAGGACCCCAGGA
>S.1170
CGATAGAAAGAAAATAGTTCCTATATAAAACTGCTCACAAAAAAGGTCTGTGGATTATCTGAGTGCGAGCGCTGTGTTCACACC
>S.1171
CGATGATCTCCTGTTGGTTATAATACCACACTTAAATTTTGAAAAATGTGCTTGGGCATAATTTTGGGGAATTTTCACAAGAAA
>S.1172
CGAAGGATTGTTTGCTTTGATCTTGAGTTTTATTGGCAATAAATATTATTTCAGCTTCAATCATGAGTGTGTGCTTTCTCCATT
>S.1173
CGAAAGGAAGTTGGCAAAATAGTTTTGCAATGTTGAGACAAGTGTTTACAGTTTTCCAAGAAGTGTGTTATTAAATTACAGACT
>S.1174
CGAGCCATCCAATCCAGTTCACTCTTAATAAAAGCAGACGATACTACAACCCATTAGTAATCACTGCCTCGTAAATTTAGATGA
>S.1175
CGAAACGTGCGTAAGTCATTGAAGAACTCATCAGAGCGCTCTATCAAGGAGTCCTCAGCATCCAGGACTCCTTAGAGGGAGCAA
>S.1176
CGAGTTGATAACTCTTTTTCTTGTGGGCAATAAAACCTGCTATAGCCTTATGGTAATAATGGTGACTAGCAAAAATATATATAT
>S.1177
CGATATTTATCTTCTGATGCTTGTTGGCAGTCAGGATGTGACACACTGATGTCCAGCATCATGTCAGAATTACATGCAGCCTAA
>S.1178
CGAATGCCGATTTAGCGCACAAGTTTAACCTGTGACAGCTTAGTGTAACAAGTTTTAAAATGCATCCTCAAATACCAAATTCCC
>S.1179
CGATATGGTGCCGGTGCATTTAGCTGCAGCATGTTTATGATGTGTTGTTATATAAGAGACTGAAGGCTGTGGTAGGTATTAAGG
>S.1180
CGATCAGATCAATACATATCTGTAACTGATAGTGTGGAAGATTGCAAGCCCTTGGTGGCGTAGTTGCTGACTTCAAATAACTGG
>S.1181
CGAGATGCTTCTAGACTTACTAGGCTTGATCTTCATGCTGGCCCACTTGAGGTTCTTATTTACCTTCTCTAGTAGCCTCTTTGT
>S.1182
CGAACCGGCAACCCTCTTGCTGTGAGGCGACAGTGCTAACCACCATACCACTGTGCCGCCCCCGCTTCAATCTTTTCATTGTTT
>S.1183
CGACTGAATCAATAGGGCCCTCGTAGCATATCATTAGACATAAGTATTATAATTACTTGTGTTATTAATTTTGCCTTAATACCA
>S.1184
CGAGGGAACCCAGTTGTTGTTAATGACTGATAATGACTGCTAAAAATTGTGGGGAGGGGGGCATCAACTTTTTTTCGGCTTCTG
>S.1185
CGAAGTCTGTACGGGTGAGAGTAAACATGCTAGAAGCTGCTTTCATTTTCAGAGTAAAATGATAATAGATTTGGCACAATCGGT
>S.1186
CGAAAGGGGTCAGTTGAGGTGGTTTGAGCATCTGATCAGGATGCCTCCTGGGTGCCTCCTGTTAAGGCCCGAACATACTCGGGC
>S.1187
CGAAAACCTTTTTTACAGATATTTTATAATAACACAACCTGTTGCCCATCTTTGTGTAACAGGGTCAATTATACAGCAGCAATG
>S.1188
CGAACCTGGCATGGGGGAGCCCCTCTGTGTGGAGTTTGCATGTTCTCCCTGTGTTAGTGTGGGTTTACTCCAGGTACTCCAGCT
>S.1189
CGACAGTCCATAATCGGTCATCAGCTAAGGGTGATGGAAAAAAATCGGTATCGGCATCGGCCCTAAAAAATCCATATCGGTCTA
>S.1190
CGAATTAATTGGTGTCATAATTTATTTCAAATATACTGATAACATCAGCTGAGAGAATGAACTTTATGTCACAGTCCTCCCACA
>S.1191
CGAATAAGGCGCTATACGGGAGTATATAGGCTACTATGTATGCTTTTGTTTCCAGATCTGTCTTTGCCTGGTGTATCAATTTAA
>S.1192
CGATCAGAAGCACGATTACAGTGGCATGCAAAGTTGAAACATGCTTATCAGCATTTTAAGCAAGATTAACATATTATTTTTGTT
>S.1193
CGACTAGTTTGGGCTTTTTATTTTCCCTGGGCGCGTGCATGAGTTGAGGCTTAACAGGTGAGGCTTGAATTAGCGTCAATTAGA
>S.1194
CGAGAAGTGTCAGTTTGTTTGCTGAAATTGTGATCTGACCCTACCACAGCTGTGGTGGAAGTGCCAAGAAAGAACGAAAAATTC
>S.1195
CGAGGTTAATGTCCAGTTTGACTGCAGTGTTATATGTTACCTAAGGTAAATATCAAATGACCCACAGTCATACTATTCAGTGTT
>S.1196
CGACACTCCCTTTTATGTCTTTACAGTCTAAATTGACAGACCTTGCATGAAAAGGGTTAAGACAACTTTGAGAGGAGGCAACAA
>S.1197
CGAGCAGAGGAAGAATTTGGAGCGTTTCAGACGAATGTGGGCGGAAAAAATTCTGCTTCACCAAAACATCCAAACGCTTCCTTC
>S.1198
CGATGCGTCTTTATTCAGCAAAACCAAAACATGACCAATTAATTCTGATCAAATGCTACCTAATTATGCATTAATGGAAACTTC
>S.1199
CGAATTATTTAAGTGATTCCTGGCAAGTCTGCTTTGTTTTGTAAGTTGTAATTAACAATAATATACTAAACAATATATTGTTGT
>S.1200
CGACGGGTCTTTGGATGTGAAACCGAGACGCAGAGCGCCGCTCCAGCAACACTGCTTTTTAGTGATCTGAGGAGAAACGTTTTA
>S.1201
CGACATTTTGACTCTTATGAATAATTCGCAGCTTGCAACTTTAATTATTATTATTCTTTCTTTCTTTCTTCCACCGCCTCTTTA
>S.1202
CGAGTAACTGAGGTGTACGTGATACATGACAGGTAGCCATGTGAACACTGGAATTACACATTACAAGATTGAGCTACATGAAGG
>S.1203
CGAGGTGTCATTCTCTTCTGCAAATTCTGATTTAATACTTTTTCACTATGTCTGGTGAAACACTTGTGGTTTTATTTCTCATAT
>S.1204
CGAAATATCAAACAAGAGACAAGTACTTTTGGATTATTACTAAAAAGAAGAAGAAGCGGTATCACCATGAACACTATAGAGCTG
>S.1205
CGATGAGACAGCGTGCCATGTCTGCTGTGGTGCTGTTCTCCTCCTCTTTCTGGTCATCATTCAAGATGCCATCGTCTAAAAGGT
>S.1206
CGAGTTTCGGTCTTTGATGAATGAAGCCTTATTGTTTTGCTTCTATTAAACAATGAGAGACATGTTTTCTCCATTTACTTAATA
>S.1207
CGATGTGCTGCGGTATTCAAGCAGAGCAATGAAGGATCACCATTGCTGCTGCGTGCCTTTTTGAGTAGGTTCTTGACAGTTTGT
>S.1208
CGAGCTAGCTACATCAAGGGTAGGTTCGCCTCCCGTTTTCAAAGTAAAAGCACAAATTTTATCATTATGGTTTTCTGTATAAGA
>S.1209
CGACGAGGCAAACAGAGCTACAGAGGACAGGACGGAGCGCGTCACTCCGACGTCCACCAGGCGGCAGCAGAAAGGTGAAGAATA
>S.1210
CGATATGTGATGAGGTCAGAGTGAGAATGTGTTGGCCTTGTGGAATAAGTAAAGAAATGAAGCAGTTAACATGTAATCAGAGGG
>S.1211
CGAACTCCATTGAAAAAATGCCGGTTTAAAATTAACTTCCTCTTAATTAAAGGGATGCTGTCAACACAACTTTTAATTTTGAGC
>S.1212
CGACTGAAAAGTAATTGATTCTGTAACTCATTAGGCTCCCAAAATTTTAATTTGTAATTGCAACATTACTAATTTACAGACTTC
>S.1213
CGATTTCTGCCATGGATGAGTCCTTCTTTGAGAGAATTTTCAAGGATGCAGTTTTGTATCCTCACTGGGCATAAAGTACCCACA
>S.1214
CGATGACCTCTGACTCCTCTCTCTTTCTTTTGCCGTCAACAGAAGTGGCAAGACCTCAATGTTGTCAGCAGTTTACTCAAATCC
>S.1215
CGACGTGGGATGTATTCTGCATGCCCAGGATGAACGACAGATTGATGCAGTCAGATCATATTTCTGTTGGGCTTACATGGCCTA
>S.1216
CGAGCGCTAAAATGGAGCAGGTCAGACAGAGGGTGAATACAGGTGTTCCACACAGACAGTATGAGGGAAATAAAGTAAACATTT
>S.1217
CGAGGTGTTGACAGGTTTTGATCCCATATTCTGAAGTTAACTTACTCTGAAGCAGGTTAGCTGTTCAGCATAAGTAACCATGGT
>S.1218
CGAGTCCTAAAGAGGGAAGGACTTTCTCAAGCAGCCCAGAAAGCGACCCAAAGAAACAGCGCCCCCATGTAGAGGGAAAGAGAG
>S.1219
CGAAACCACTAGTCTGATCAAACAATCCAAATCATCAACCTGCCAGTTAGATCCCCTTCCAACTACTCTTGTTAAAGCCACCGT
>S.1220
CGAAGGCTGTATCTGGAGTCAGTGTTTGGTTTGTCCATTCTGGGCTACTGTAGACACATGGTGGTGAACATATTGATCTCCATA
>S.1221
CGATTGGCATTTACCAAGTAACACCAGAATTGGCAGGTCCACCACAGGCACCTTGTTCTCTTCACAGATGAGAGCAGTTTCACA
>S.1222
CGATGCTGGTGGGAGCCGGTGGTAAATGTCTCAGCTTCAGTGAGCAGAATCCATTTGATGTGATGTCAGTAAACAGTATGCAGT
>S.1223
CGAGCAGGGGTTCTCGTGTCAGAATATCTGAACACCTTATACAACAAGGAATACTGACACAGCTCCTTGGGAGAGCCACACCTC
>S.1224
CGATTAATGGTCCTAAGTGAAGACTATTGGTCAATTGGGAAAACTCTTAGTCGGGGGCAGCCCTAGCTATCAGAACCGTACTCT
>S.1225
CGACACAAGCATACTCGGGTGTACTATAAGCGGAGCGGACTTTGCGAGGAATGTCTGCAGTCATTCGTCCGTGAAAAAAAAATG
>S.1226
CGAGTTTGGCCATCTTAGACTTTTGGAGCCAGAAGTTACCATATGTAAACAAATTTAAACAGCTGCCATGAACTGGAAATATAG
>S.1227
CGATCAAACATCCATCCATCCATTTTCTAACCGCTTATCCTCTTGAGGGTCACGGGGGGGCTGGAGCCTATCCCAGCTGACATT
>S.1228
CGATAAGTGCTGTCTAGTCTGACACTTTGATTGCTGATCACAGAATGATTGACAGCCGTGTCAGAGACTCCTTGGCTCTGACTG
>S.1229
CGAAGGACAAATTCACTCTCTGGAAACAAAGTAAGACAAAGTGTATTATCAACTGTATGTTAAAGATGGTCAACATCTACTTTT
>S.1230
CGATTCGCGTGTATTCACGTGGACGCGCATTGTAAGACCAGGCGTAGCTACGACCGTTGTCAGTCAGGCTTGGTGCACGCGGTG
>S.1231
CGATCTCTTCCTAGGAATTTTGACTGATCTGCATGAAACTCGGTGAACATAATCTAGGGACCAATATCTAAAGTTCCCTCTTGG
>S.1232
CGATACAGGAGGAGAGGGAATCTGAGTTAATGTCCTTAATATTGCGAAAAGAAATGAGACAGGGGAGCTTGGTAGTGGAGAGGG
>S.1233
CGACATCGTGATCATGATCCTCATCTGCCTTAACATGGTGACTATGATGGTGGAGACGGACGACCAGACGCCTGACATGGACAA
>S.1234
CGAAGTAGATGGTTTGTTTTTTCATCTGTTTTGGGCAAATTTATTCAAATGGCACAGTTCACAGAAAAAGACAATTTAGGCAAT
>S.1235
CGAGGCTATTCGCAGCGCTTCCACGGGCAGTGTGGCCTGACGGGTCAGAGAGGGGGGGCGAGCGAGAGGTCCGCGGTCGTTTCT
>S.1236
CGAACCCTTTTAGAAGACGACTGTTTTTACAGAAAGAGGTCATTTGTTACCATTCATGAAAAAAACAACAACACTGATCATTTT
>S.1237
CGAGGACTGGTTATCTGGATTTCGTAATTTTGAAAAATTTGTATCTGGATCAGGATGTCCAGTCCAATTTTGCTTTTAAACACT
>S.1238
CGACGCAGGAACACACCCTAAACCCAAAGCTCCATTTAAATGATTGTTTGCAGGTGTGGAGCGTTATGTTGGCTGCACTGACAC
>S.1239
CGAAGTGTCATTGACAGTGTTTCATATTCTTCATTACATGGTTTTTATTAGTAGCACACACTAGTACAGTGGTGATTGTGTCGT
>S.1240
CGAGCCATTGTTGATAAATGATTGATAAGTACGTACTTCTTGGTAAGAATGACTCCATAAATTGTGCAAGTCTTACTGTATGAA
>S.1241
CGAACTGGAGGACTCAGACCATGGCGAATATGAGAATGTGGACCTCTCGTGACACCATTTTAAAGGAATAGTTCAACATTTTGG
>S.1242
CGATTATGGCGAAAACCAGCTGGTTAAATTGACATTGAATTAATTAGTGTCCAGAGAGGCACACACACACACCAAAACGATTAA
>S.1243
CGACTGTCTTGTCTTTGTCTATAAATGACAGCATTGTGTTTTTCTCCAAAAATGTTAATTTCAATTGTTAACATTTTTAAGAAA
>S.1244
CGAGCAAAGTATTTATCCCCAAACTGCTCCATTAGAGCTGCTCAGTGGCCAACGGTAGAAGGCTGGTTTCACTGGCAGCTTCAA
>S.1245
CGACAATGCCTTTTTTTTTTTCTCCGAGTCATGATTAGAATATATTCAGTTCACATAATACTGCTGAAATTACTATATATTTTT
>S.1246
CGAGCCTCAAGCAGAGATAATGAGGTCTAGTAAACTCACTTCTTTGCTTCAAAGGTCGGTGCTAAAAATCACATTATAGCCGAC
>S.1247
CGACTCCGTCCGTATACTCGGGCTCAAACAAATACGGCTCAACAAAGAAATACTGTTCCTCCTCAATTTCAGAGTCTTCAGACA
>S.1248
CGAGGCACTAACACCTGTCTCCTGGGTGAAAGCCCTGTGTTTGCTTAACCCATCCACCACCAGTCCCACACATCCTATGGGAAC
>S.1249
CGATTGGTCAGTTGATATGCTTTTGTCCGATCAAATTTTTATTGGTTGGACAATTGCTGGTGTTACTTGATTAAGGCTGTGAGA
>S.1250
CGAGTCGGGTTAGCTGCACCTCGCTTTACATATTTCATAGAAAGGTCTTTACAGAGACGGGCTGAAGAGATTTCCAGTTTATAC
>S.1251
CGACCAATAGTCTAGCGGGGCAACACAATGGTTTGAGTTGAAAGTGTGAGAAAGAATAGTATCAGTAACATTGTTAACACTGTG
>S.1252
CGACCCTGTCATTCCCTGTAAGGAGGCACCAGGGTCAGCCAGGCAGGAAGTGGGGATTAGGACTGGACGGCTGGACGAATACAT
>S.1253
CGACTGGCCACTTGAGGCTGGCTCCAAAACAGAGCAAATCCCCGTAGACTCCCATGACTTTACAGATAAAACAAACATGTTTAC
>S.1254
CGAGGTTCAAGCGAGATGAACCGATACTTGGTGGTGGAGTTAAAACACTGAGGCCACTGATTGGTCAGAGAGAACATTCTGTAC
>S.1255
CGACTCTGGTGTGTCCTTGAAGAGTGATCAGTCAAAAGAGGACATGACTAATTTCAAAGACAGAGTCTCTCCCAGGTAAGTTTT
>S.1256
CGATAAACTGGTGGGCAATCAGTACATCCTCAGTGTGTGTGTGTGTTTGTGTGTGCGTTAGAGGGGGAGAGAGATGCACAAATT
>S.1257
CGACCAGTGGGAGTCCTCTCACAAAGATTTATTCCACTGGCTGCCCACAAAAAATGTGCTCTGCTCTCTGCAGGAGCTTCAAAT
>S.1258
CGACCAGAAAGGTCCGTTAGTCTGCAAGATTTCATTGGTCGCTTAGTCACAGAAAATAAATTTAAAAAAGTGAAACACTATCAG
>S.1259
CGAATAAGCATATTACCTAACATGTCAGGCTATTCCTTTGATCCCTGTTAACAAGCAGACAGTTTTTCAAGGATCCCTTAAATC
>S.1260
CGAACCATCTGTCCTCTCTGTCCAAGATTTTCACATTGCTGTCCTCAAAGGAGTGAGCCTTCTCCTTTAGATGTAAATAAACAG
>S.1261
CGAACCATCTGTCCTCTCTGTCCAAGAGTTTCATATTGCTGTCCTCAAAGGAGTGAGCCTTCTCCTTTAGATGTAAATAAACAG
>S.1262
CGACCACGGTGCACCGAAAACAACCAGTTGGAGCCGAGGAGTCTCTTACGCAGCTGTCAATATTGTAATCACTGCTCATGAGCT
>S.1263
CGATTGCATTTCCTCTAAGCCTGTTTAAGATTACTAACAAATCTCTATTAACTATCTCCTATTCTTTACTGTCATCTGCCCTAG
>S.1264
CGATCCAGCAGTGGAACAGTTTTTCCAGGGCAATGAGGAGCTGAAGACAGAAATTGAGGCACATGCTTAAAATGAATGGTCTAC
>S.1265
CGATCTCTTCCTAGGAAGTTTGACCGATCTGCATGAAACTCGGTGATCATAATCTAGGGACCAATATCTAAAGTTCCCTCTTGG
>S.1266
CGAAATGTTGGGCAATATACTGAAACCCATATTGCTCCTGATGGCTGTTCCATTGGTGTGTGAGAGCGTGTGAATGGTTAATGA
>S.1267
CGAGACCGACACAGATGCATAACTCCCTACCTCTTCCCTGCAGGTGGTGGTGTAACTTTGCGAGGTTCAGATGGTCAGCTGCAC
>S.1268
CGAGCGAGCATTCAACAATGCCAGCTTAAGAGACTTGGGACCAGCTTTGCAGACAGATGATTGTGACAGTGGTTGCAGATACCG
>S.1269
CGAGAGTTATTTCACTGGAAGGTTTCTTCCCTCCTCCCCACAGGAGGAGAAGAAACATCACACCGACTCTGCCCAGTGCGCGCT
>S.1270
CGAGAACAATGGTAGTTAGCCTAGCCTGGCTACAGCTGTGTTGCTATTTGGTTACCTAGCAACAGCTGGAAATTGAGTCACAAT
>S.1271
CGATATGTGATATGAAATTTGATATTGTGGTTTTAAAGGCTGCATTACAGTAAAGTGATGTAATTTTCTTAACTGTTTTAGCTG
>S.1272
CGACACAACACTGAATTGATGTTTGATATGGTTAGGTTTAGGAAAAAAGAACGTGTTTTTGTTTAGAATCTTATAGGACACGAA
>S.1273
CGATAAGAGACATACAGAGGTTAAGTAATAAATTGTGTTTAATTATGTCATCAAATGTGCAAAAAATCTAGGGCTTTCCATTTA
>S.1274
CGAAAATACTTATTTCTGATTTACTAACAGGTTTAATTATTTTTAAATTAGTTAAAACTTTAAATGTGCTGCATGTTACTCTGG
>S.1275
CGATTTACTATTCCAGTTAGATTTGGCATCTTAGCCCTTTAAAATCTGTGATAACATATACTGTATATCAATACATAGGCTTGA
>S.1276
CGAAATGAAATGGCGGAGAGCGGAACAAAACGTCCACCTGAAGACGACCAGGATCTGATATTACCTCTAAAGAAACAACAGTTG
>S.1277
CGAACTTAACTGATGTGACTACGTTTACATGCAGGTTTATCAAAGCTCATCTTTCTAATTTTGTGCACAGCAACAGGGTGCCTT
>S.1278
CGAGCAACAGTGCAGCAACGGTGAAAATGTGAGCCTTTCTGTCACAGCAATGGGAGCTGGTTTTCTTTGCTAAGTTATGTGTGA
>S.1279
CGACATATGCAGGTGTATGAGTCATCACTGCTGACACAGATATGTTGGCAGTCATTTCCCTGGGTGCATGAATCTGAACCTGAA
>S.1280
CGACCTCTCACTCTGGGCCAATTACGAGCATGACCCTGGAGACCTGAGATCTCTATGTTTAGCTTTCCTTTTTCCCCCCACTCT
>S.1281
CGAGAACTCTTTTTACCCCCGAATTTTGTGACACCGCATGAATGCAGGATGAAAATGTTTTCCTTGTGGACACAAAATATTATT
>S.1282
CGACTAGTCACCTGCATGTTTATGATATTAATTTAATTATTAAATTATATATTTTGGGCAGGACAACACAGAGAAATACAAAAC
>S.1283
CGACAAGCGGTTCTGCTCCTAGCTGTTGTCTCCGTCACATTTGGGGCTGTTTTTCCATCATGGGTAACTACCCAGCTTAACACA
>S.1284
CGATTAATGAATCATTAGTTTATCACCGTTATGCAGCAGGCATAAAAAAAAAACTATTTTGAGTCCATTAAATGAAGTTTAATG
>S.1285
CGAATGTTAGCAATGAATTTTATGCAGCGAACTGAACCATCTGATCAGTCTTTGGAAATATCTGCAGGTGAACTATGATCCAGA
>S.1286
CGACAGTTTTAGACAGTTGCTGCCTCCTGATTACCCTTCTACACTACACATGGATCCACAAAAACAAGTTCAGAGTGACTGTAA
>S.1287
CGAAAAAAAACACGATTTTGCGTGTGTTGTGACCACTCAGCTACTGTAGACATCTTCCCCTTGACCAAGCGAGAGCTCACAGGC
>S.1288
CGATCAACAGGACTCTCGTTTTAAAGTGTCAGATTGAATTTACAAACGCACCATGTCAGGTCACTCACGCTCCGGGACCGCGAC
>S.1289
CGAGGAGGGTTTTCCCACGAGTGATATCATCAGCCGGGTTCAAGTCGGTGTTGATGTATCTCCATGATCCAGGAGTGGTAAGGT
>S.1290
CGACCAGGAGACTACAGCCCTAATAATTAGATTGTGGTGACAACGTAATCGGTGCCTGGTTTAGACAACGTTACTTTGAATTAA
>S.1291
CGATGACAAGCAGGCGAAGTGGCTGTGGGGTGGAAGTGGCAAAAAGAACATTTAGTGCATTTATTACTCCTCGTACCCACGTAC
>S.1292
CGAGAGATTTGAGACAAACGGAGCAGGATGGATTAACCAGGTATAAGTAGGCTTGACAGGTAATCAGGGGTGTGGTTAAGGCGT
>S.1293
CGAGCAAAATAAGCAGTCAACGCCATGGTTGAGCATTTTGTCAATGGAACTGCAGTGTCCCAATGAAAAAAACAAAACACGGAT
>S.1294
CGAACCAACAACACTCGGATCAGAAGATGCACAGTCTGCTAGCTAGCTGTCACTGTACCCTGGACGACAAAAATTGGCCATTAA
>S.1295
CGACCAGCAACCCCAGCGAGCTGCAATAAAGGCGGCGCTGATAATTATGATAATGAATCTAGCTTCTGTCTGCCGTCTATTGTC
>S.1296
CGACACCAAAGCGGGACACGTCAAGCTGGAAAGGGCACACAGGCTCCTCGGACCGGAGACGTCCAGGCTTCCTCGTGCCATGAT
>S.1297
CGACACACCGCTGATCACTAACGTTCAGTCTCATATTTGCTGTGTCAGTGTTTTAGTCAATGCTCAGGCGCTCACTCGGGTGCA
>S.1298
CGAGTATATAGTAAACAAGCCAAGTTAGCCCCCCAAGCTAATTCGTGCTAACTACACTACAGACAGAAATGTGCAACATTTTTG
>S.1299
CGAATCGTGAGGTGCCCAAAGATTCCCACCCCTAGCCTGCATATGAAGTTTTTATTTGTGCCTAGGAATAAAAAAAAAGATATT
>S.1300
CGACCAAACCAGAGCTGGTGATTGCTGTTGGGACCACCAAGAAGCTTTTTGTGAGTTTTACATTGTTTCTGCTGACTTTGAATG
>S.1301
CGAAACCTAAGCTTTCAAATGAGAATCGTGACACATCAAAGACTATTTCCCCCCCAGCCCTGCCGGGAGTTAATAAACCACTAT
>S.1302
CGAAAGGGGTCGGTTAAGATGGTTGAGGCATCTGATCAGGATGTCCCACTGGTCAGGGGACATCCTGCAGGGGGGAGGGACGTC
>S.1303
CGATATGTTTGTTTTCATGTTTAGCATTTGTTAATTTTAATTTTGTAGAACACATTAAGTGTCATAAACGTTTCCTGTCTTATC
>S.1304
CGAGAGGCTTTGTTTTACAGTTAAACACAAGTGAAACGAAGCGGTGTGTTTTCATGAAACAGGATCAAAACATTAGCCTTTTAA
>S.1305
CGATTAGATTTTACTGAAACCAATGCCATTATCAGTTCTGCAAATTCATCCAATTCTTAATCAGTTCCTTTATCAATTCCTGAC
>S.1306
CGAGATTTAACACAAAAAGGGACACATGGACAGAAACAGCATGAGCAAGACAGAAAGTAAATGCTGTGTGAAATCACAAGCCTT
>S.1307
CGACTACCGATAACCTGCACAGCTGCGTCAAACTGCTTCTCTTCTCTTTAGTGGCCATTTTTTTGTGGCAGGTTTTAAGAGACG
>S.1308
CGATTTTGGTTCAGCGCCGGAAGTTGCACCCATAATTCACGCAAGGCATCATGGGGACTAAGAATCTGGTGGATAAAGGCCCAA
>S.1309
CGACATTTCCTTCTCCATGTCTAAGCTTCTCTTGTTTCAAGTCTTGTTTATACTTAGGCAAGCGATAACTTTAAAGAATGTTTT
>S.1310
CGAAGGTTGCGGGAGGGAGTGTGGTGGTGGAGCATGTCCGTGAGGTAGGAGGGGGCCTGGCTGTGGAGGGCTTTGTGGGTGAGG
>S.1311
CGACAAAACATGAGCTGCCATTTCAGCACCATAAACGCAGTATTTTCTGCATGCGGGCTTTTGTTTTTGATTGATTTGACGTCC
>S.1312
CGAATGCTTTCTGTAGCTGTAGGTATATAGAAGTGATGTCACAATATGCAAATTAGATGAGCGAATTTACTCCCATCAGATTCC
>S.1313
CGATGGTGCCCCCAGTTTATACAGCGGAGGTTAGATGGGGCCCCTGAAAATCTTGGTGGCACATGAAAAGTAAAAACCATAACT
>S.1314
CGATTTACAATGGGCGACTGTGCCTCGCGAGCAGGTTTTAAAATCATATGCCAGTACACAAACACACACAACAAAAAAAAAAAA
>S.1315
CGAGAAGAAGAAGGAGATTGTTGTGGACTTCAGGAGAGTGCACACCCAACATGCCCCTCTGACTATCAATGGGGCTGCTGTGGA
>S.1316
CGACAGAGCATGCAGACTCCGCAGAGTGAGGATTCCCCTACCCCAGAGTTCAAACCCCCAACCCCGGGTTCAAACCAAGAACCC
>S.1317
CGATTTTTAAAACCACAAAAAGTAAATGAATATTTTTGTATCAAGTATAATTCAAAGTGTCATTTTACACCACATAATGTTGAT
>S.1318
CGACTGAAATACAAACACCCCATGGAATCAACGGACGCTAGTGCTAAACCAATGAATCGGCCTGGCCAATAAATACTCTAGACC
>S.1319
CGAGGGACATTAAGTCCAGGATGGAGGAAATGAGACAGAAGAGGCTCAGTCTGCAGGAATACACCAATTTCAGGCAGAGCCAAG
>S.1320
CGATCAGAGTCACGTGGCAGATGCACAAATTATTTTTCATTAGGCTTGACAGGGCATTCGGAACAAATGGCATACATCTTAAAA
>S.1321
CGATTGAAGAAATATAGTAGAAACTACCACTGAAATACACCCATCCTTGGTTCAAATAATGATCTGTTGTTAGAGGAAAGAACA
>S.1322
CGAATCTTTTAATCCTCTCTCTTTCTACAAATCTTTATTGTATTCTTTCCATATTCCGCCCACTTGTTAGCAAAACGAAGAACC
>S.1323
CGAGAGAGCAGAGCAGGCAGGAGAAAGTTCTTGATGTGAAACTGTGTTGTGGCCTGTGTTTCTCACCCTTTCCATCCTGTAATT
>S.1324
CGACATCATGGAGAGATTACCATCATGGAATGGGGGACAAAGTGGTCACGCCTTTAATCCGCCATGGGAGGTAGTAACAGCACC
>S.1325
CGACAGCAGTCGGTAGAAGTCGGTTTTACGGTACAGGAACCCAAAATAGACCTGAAGAAAGTCCTGGATGTTTCCAACGTGCTG
>S.1326
CGATGAGAAACAATAACAGAATGGAAAATGGATAATATAAGACAGACTTTGCCACACTTTTATGTGAAAATAAAATTCTGCAGT
>S.1327
CGATGAGGAGTGGAAGGAAAACTTGAGCATGTCCAGACCATCACTCGTATCTTTGTGTGAGCTTCTTTTTCCTTATATAGAACT
>S.1328
CGAAAGTTTCATTTTCATTGTGCATTTGTGCTTTTCCTCCTCACCATCAGCATCCACCTCATTGATCATGTCCTGCAGCTCAGC
>S.1329
CGACTTCGGTAATACCATGTAAGTAGCCATCAAGTGCATATTTAAGACCCCTTTTACAAGATTTTAAGTTTAAAAAGAGTGAGA
>S.1330
CGATCATTTTGAATGCTAATGGTTGATATGGGATGGAGGAGTGACTGATTTCCTTTGTTGCAGGAGTGAGTGGGAGCATCATGT
>S.1331
CGATTCTCTCGGAGCTACCACTTTGAAATGAACTTTAAAGAGCTTACTGACACTTTTTCACTTTGGGCTTTTACTTTAAATGTA
>S.1332
CGATTATCCGCCCCACGACTCAAACTTCACAAACTGCTATTGAGTGGAAAAAGAATTCATGAAGAGTTGCACCTGTGTTGCATT
>S.1333
CGATATAGCAATGGTCATTTGGCGGTTTCAGTATGCCTTTGAGATATGTTTGTGGTTTGCCATTGGAATAATTCTCAAAAACAC
>S.1334
CGAAGTTACTCAGGAAGAGCTGCAGAAACACAACAAAAGAGAGGACTGCTGGACGTGCATACGAGGTGAGCCTGCAAGGTGGTC
>S.1335
CGAGGCATTTATTGTGTAGTTGTTGTTGTTGTTGTTGTTGTTGTTGTATCGTGTTCAATCCATACAATCAATCATCTTAAAATA
>S.1336
CGAAGGTAATAAGAGAGTGCTGATGTGCTTGTATGTATGGTACGCCCGGCCTTTGTTATAGTGCTGCATTGAGAAGTCCCCTTT
>S.1337
CGATCATTCTGAGCTCCAGCAACAGTCTTTCTCTTTTGTTTGTCATCTTTACTGTGACTAGAGCAAAGCCGGAAGATACACAAA
>S.1338
CGAAAGATTTTGAGTCTGGCCCTCGCCAATACACCCTTCCTACCCAAGGGGCGGCACTAACTGAGGCATTTCAAGTGCCGCCGC
>S.1339
CGATGTAAAATTCGCAAAACCATGACCAACTTCACCGACCCAACATGCATTTATGTATTAAGAAGGCCAATATCAATGATTCAG
>S.1340
CGAAAGCAGCAGCGAGCCCTGCAACAGGAAATGACAGAACTCGGTGCGGAGGCTAAAAATAATGCCCGTTGTTAAGGGAGAATA
>S.1341
CGACCCAGATCAATGTATCATTACACCCCTACTAGGTTTCTCACCATCCACTATGATGACAAACTCAGCCCATATACATAAAAC
>S.1342
CGATACAGACAAGACAGCGTCAGCACTTATGTGGGGGCTCCTTGATAAACAAGTTCTGGGTAATCACAGCAGCACACTGTAACA
>S.1343
CGAACTTTTTGTAGGATACCCACCTGGAAGTACCCACACAAGGAAGCAAGATAAAAAATAGTGATATAATTAACCAGGTCTTAA
>S.1344
CGAGTAGATGGTGCCTTCCTCTATCTACTTCACCTACTCTCTTCAGCGTTTTTTCATTCAGTGTGGTATTTTTTTGAAGCTCAT
>S.1345
CGATTACATTCATTTAACACTGTTGTTTGAAACATGATGATAGGAACCGTTTGCTGGGCATTGATTTTATGAATGAATCAACAT
>S.1346
CGATCACTAGTAAAATTGAATGTTAAAAAAACAGCATATAGGTACCCCTGAGGTGTCTGAATTACATACTACTGTAAAATGCAA
>S.1347
CGAGTAGGGTCTATTAAAAGTGCTTTTCATGGTGTTGACCACACTGCCACAGTGTACAGTGCAAAGCGTCTGCATCTCAGCTTA
>S.1348
CGAAATGGAAACAAATCTTTAGGGAACAGAAGGGATGTTTGTGGACGCTCTCTGAAGGAAAATTATCCTGACGCTGAGGTATTT
>S.1349
CGAGTTCTCGGGAAGCTGTACAGAGGCGAGGAGACCCGATACGATGTCCAGATTATCCACACCTACCGGAACAGCTTTCGCCTG
>S.1350
CGATTTGTGCCTGGATTTTGACAAATTTTGATGCTGTATTTCCCCCATTTGATGGCATATGATGCCTGAAATTTACCTCAACTC
>S.1351
CGACGTAATTCCAACAGATTCTGAAAGTGCAGAAGCGGAGCTTTCCAGTGATATACATCACAGTGGATTACGGTAGTGACGTCA
>S.1352
CGAGGTCCCCCTACAGTACATTAGATAATTGTCACAGTTATACCAACAGTGCTCTGAGGGTTTTTGTTCAGCTGTTGAATGTGT
>S.1353
CGATGAGCTTCAAGAGGTAGTCACCTGAAATGGTTTTCCAGAGTGTGTTGCTCTCTCTAAACAAGAGAAATTATCTGAACTGTC
>S.1354
CGATGAGCCGGGTTTTCTTCCTCATGCTTTTTTTCTTCCTGGTCAGTGGTTGTTTTGGGGCAATACCACCCCCAAACGAGCAGC
>S.1355
CGAGGCAAGCGGGATGTCTTTGTTTCTTCAGGTTGATGCCTTTTTTTTTTCACTGTCCTTAAACTTGACTGCTGGGATTCCTTA
>S.1356
CGAAGTATAAACACACAGCTCTAAGTGTTGCTGGATGAAGTGACAGGATGTGACAGCGCCCGTCTTTCAGCACTTAGCGGAAAA
>S.1357
CGATACATGCGAGCCTGGATTACAGCCACAGTACACAGATGCTGGACCAGTGCAGGCAATCTTTTTTCCCGCTGTAAATGAGCA
>S.1358
CGACTAGTGTGGGCTTTTTATTTTCCCTGGGTGCGTGCATGAGTTGAGGCTTAACAGGTGAGGCTTGAATTAGTGTCAGTTGGA
>S.1359
CGACATGATAGCAGCGTCAACAGACAGTTCCACATCTGCTTCAGCCTGCCGGGTTATGTTTGTCTTTTTCTGTGTCAGCTGTGA
>S.1360
CGAGATGAGGCTGGTAATGCCGACAGATTTTACTCTTCTTGAAGGCCGTCTCCGTGGTCTTCAGAAGTAAAGCAGTGCAGCAGA
>S.1361
CGATCCCACCAAGTGACGTCCAAGAGACTCGGAGCATTACCTAACACCGCAGCTATGTTTGTAGTGTGACAGAATCATTTCATG
>S.1362
CGAATATATATCAAGATTATGTTACTGCATTGCCTTTTTCCTGCCTGCAATACTTTTAGAAACATATTTTAGTGTCGTGTTTAG
>S.1363
CGATTATTCTGATGGTGGACACACATGGCTGGATCCATCCTCACAGGGGGTCAAATATATTTGATGAAATCAAGTATCTGAGAG
>S.1364
CGACAAAAAAAAATTATTTTAAAAAGATTGCTTTTGGATCTAGAAAATGGTGTTAATATGTACCAGCTCTTTTTAACATCTAAT
>S.1365
CGACCCAGTATGACAGGCAGACGGGTAGACACAGGCGCTGAAAGGCATTACTGTCAAAATGAGGCAAGAACAAGGTGGGATGGC
>S.1366
CGACTGCCTTTCAACTTATCTTTGTTCATTTTTGTCTAGACTCGGTGACAAAAACATCCACTCCTTCCTTCAGTAAAAATGGTA
>S.1367
CGATGTGCCACTGGCCTTGATAAATGGAGCAGCTCTCATGGAAAATTACATTGGCAGTGCTGCTTTGAAAGTGGCGAGAGAGAA
>S.1368
CGAACCCAAGTTCGTTTGTCCAAGTGTGGTTCGTTTGGGCAGGTGTGAACACAGCAATTGCACTCAGGTGCGCACCAAAACAAC
>S.1369
CGAGGCACTCCGTCTGGCGAGACATTGCAGTGCGATTTGACAGGATTGGTGTAGGTGGGATGACTGATTACTGTGCCAATCTTA
>S.1370
CGAACTAGATGGCACTCAGCTTGGGGTGCTTGATGCGCTAAAAAAATTGGCCATTGTTACTTTAAAGCTGTCTCAACTAGTCGT
>S.1371
CGATGTAAAAAACATAGCACATGCCTGACTTTCTTCCTGGGGCGCATCCGTCTGACGTCACACATCACACCCGGCCCGCTAAGT
>S.1372
CGAGATTCATTACAACTTTTTAATGATAGCATTATACTCACCTAAGTAGCTCTTAAGACCTGGGAAAAGGGTGACATTACCGCA
>S.1373
CGATATGTGATGAGGTCGGGGTGAGAATGGCTTAAAATACCCATTTTGGGTGCACAACCCCTGCTAGAAAAGCTGCAATGTCTC
>S.1374
CGACACTAAACAGACTAATGCTGCGTTCTACCTGCTCTACGTGCTGTTTGCAAAATACCGGACACAACACTAGAGATGTTCTCA
>S.1375
CGACTAATGGCCCTACATGACGACTGTTGGTTGACTAGGAAAATTCTTAGTCAGGGACAGCCCAACTATCAGTACTGTAATTGA
>S.1376
CGATTTAGTACTAACATGTTTACCGTACCTGCAAACATTGGGCTGTGAAAAAGAGGGAGAAATTCTGGGGTAACGGTTGGAATG
>S.1377
CGACTACTCTGATAGAGTGCTGGAGTGACACATGACCGTCTGAGTTGCTACGTCTGCTCGCAGAAATGGCACGACTCTCGGCGA
>S.1378
CGAAACTATTTTTAGGCGTGTCTTCTTTAAAAAGCGCCAAAATTATGAGTCAGAAACTGTAAAAACAGAAATTATTGTTGGATT
>S.1379
CGAAGGGAAATGTGGTGGGACAACAACAGAAGTCCAAGTAGGGTGGATGGGAGACAATGCGTGTAACAGGCTGAAGTTGACACG
>S.1380
CGAATGTGTACTGACTGAGTAAAATGACAGAGAAGAAGCAGGGAAAACTACTGTCCATTCAGCCTGATAGGTAAGGTTGCACTT
>S.1381
CGAGTGCCCTCACCCCTCCCAGCGTGCAGGGGTAAGAAGCAAAAGAGAGGGCGTTGATCAGGCGGCAGTTTGTAACATCCACCA
>S.1382
CGAATCGTGAGGTGCCCAAAGATTCCCACCCCTAGCCTGCATATGAAGTTTTTATTTGTGCCTAGGAATAAAAAAAGATATTCA
>S.1383
CGAGCCTTTTAAAAGCTTGGTGTTGGATGTAAGCTGCTGCCGCTAACTAGCTCGTGCTAACACTCTGGAGACGATCCTTTAGCG
>S.1384
CGAAAAACATGCTGGCATTGATAAAAGAATTGAGGCATATAATTCTGATGGATTGGAAAATTTGGAATCGGTTCTCAGTTTCCA
>S.1385
CGAGTGTCGTCCAGCTGTTCAAACTCGTTTTTGAACAGGTCACCAGCCATTCTGTGTTTTACTCCCATCCATGTCTGTCAAAAT
>S.1386
CGATTTGATTTCGGAACAATGGGTAATTTTCAGAATAATGGGATGTCGGAATTATGACATGGCACCGGCTGCGTGCGGCGGCAT
>S.1387
CGACGCAGAGTCACGCTCTCCCTCGTCTGCTCCGTACGAGCCATAGGCTATTCTGTGATCATCGCCACTCTAATTTGGGGGCAC
>S.1388
CGAAGCTCTCCCGGAGGTGGGAGTTGAAGATCATCTTGACAGGCTCTTCCGCCAGGTGTTGCCAGCAGACCCTCACTGCTCGTT
>S.1389
CGACCGACGTCTACTGTATTTCCAATCCATTCTGATTCCAAAGTCGTCAAGTATTTTCGCTGTGTCACTGTTTTCAAAAGCCAC
>S.1390
CGAATGTAACACAGGGTAAGGAATAATATACACATGGTCAATTGTGGGGTGAAATATTCCTTTAACAGGATTTTGGAAAATCAA
>S.1391
CGATACGGAGAGAGAAAGATAGAAAAGACAGAGTCTAATGAAACAAACAGACACAGATAATGACAAGAGGAGGGAGCAACAGAG
>S.1392
CGATGTTGAAAATTTCTCCCTGATTTTCAACCATATTCCTGCTGGAACATGTCTGTGAAGATTTTGGTTTCATAGCTTTTCATG
>S.1393
CGAGGTGTTGACTTGACTAGGTTTCATTTGCAACATCCACAGGTTTTTATTAGACTTCTTACACAACGCAAATAAATATGCAAA
>S.1394
CGACCCGGGGTGATTTCCATGAGAATCAATGTGGCGATTAATCACAGTGTTCCTCCACTCCCAGATGTCATTCAGGGCCTTTTA
>S.1395
CGAATGCCAGGACAATGGTGACGGATCCTGCTCCGTGTCCTACCTGCCCACCGAGCCCGGCGAGTACGCCATCAACATCCTGTT
>S.1396
CGAAAACAACTTTACCAGTTGGATTCATTGCGTGGGCATGTTGTTAAACCTGCTGGATTAGCAGTTGATTTTCTGTATCAAAGA
>S.1397
CGAGTGTTCAGGTACAGTATTCGTTCATTGGATAGGTATTCAGTTTCCAGTTTTGAGATCTGGATACACATGTATATATTTTTT
>S.1398
CGATCTAAATAAGAATTAAAAACAAGACAACATATTTAAATTAACCGATAGCCTGGAAAAATAACATAAAAGATAAGTAGATTT
>S.1399
CGATTGGTTTTGGTGGTACATCTGCTGGGCATTTGCAAGCAGTGTTTTTCTGAATGAAGTGTGTTTATTCTGTGCAGCACTAAA
>S.1400
CGATTTTCCCCACCCCTAATACTTTATTCAGTGTTTTTATAGTTTACGTAGAATAAGCATTTAATTTGGTTATGGATTGCCCCT
>S.1401
CGAACCATTTGCATGTGTTAATCATGGCAGTTGAGTGACATTTTCTGTTTTGCATCAGCCGTATGGATGACAGCATTGCAGTGA
>S.1402
CGAAGAAACAACTTTTTTCACTCAAAATTACAGTCTGCAATGCACATATATTTATTAAATATAACCACTCTGGCAACGTAACTG
>S.1403
CGAAGCCAACGGAGCAGAGGAGGAAGATGGCGTAGAGCAGTATGAGACAGAGTCCTAGCTTGCGGTCCAACCTCCAGCAGTTCA
>S.1404
CGAAGTGCATAATGAATTTGTGAGGATGATGAGGAGGAGAAGTTGATTGACCTTCTTGGAAATCCAGCCTTTGACTTTCTCTGA
>S.1405
CGATTAATCAGTTTGAGTCATTTTTTTTAAGAGAAAAAAGTCCGTAAGTAAGAGGAGAATTCTCACAGACTGTCCTACTACTTG
>S.1406
CGAATAAAACATTTATCAACATTGAAAATGGTGGCAGTCCTACAAGGGCCACCTTTTTACTTGTAATTTCAACACTTGGGCAAA
>S.1407
CGAGCCATTTCAGTCAAAACCACAAATGTCAACCTCATAGCGGCACAAGGTAAAAAGTCACTCTGTCTTCCAGTACTCATTCTA
>S.1408
CGATTTTAAGTGTTTTTCAAAAAATTCAAAATGGCAGAAAATCTATAGCGCTGGAAGTTATGGGTTCTTGAGGCAAATGTGTTC
>S.1409
CGAGCTGTTTGGTGAAACCTGGAAGCTGCTTGACATCCTCCTGGATCCACTTTTTACCTATGTTCCTATGTTCACATTTAATGT
>S.1410
CGAGATTAAATCATATAAACACATTAACAAATTAACGATTATTTCCTATTTAAAATGAAATGCTACATTACCATTAATAGTGGA
>S.1411
CGAAAGTTTGCGATGACAATCCTCTGAGGGCAATGGCCAATATTTTAGGAAATCTGTTCAAGCAGACAGATATCCAGGCCAAGA
>S.1412
CGAGGCATCATGATCCCGGCGCGGATCCAGTGCTCCAGGGGCAGAGACCCCGCCATGGCGGCCGCCTTCAGGTGCTCTGGGTAG
>S.1413
CGACAGCTTTCACACTAGCCTAAATGGACCGTACTACCCGGGAAAACTAATTGAACAGACTAAGTGTAAAAGCACCCTAAAAGC
>S.1414
CGACCCACCATTTGGGAACCAGGATCCCATTCCTATGAAAGTTGCCCAGTGGCCCATGAGGCCAAAAAAAGTATTTCCGAAGTG
>S.1415
CGACAATTATCTTCAAATGGAACATCAATATATTTTTCATAAACAGTCTAATACAGACATTTACATTATACGTTTAATAAGTTA
>S.1416
CGAATATTGATATTTCTCTAGGTATTGTATAGACATTAGAAATTCCAGTATCGTGACAACACTATTTAGCATAAAGACTTGAAA
>S.1417
CGAGATTTCCATTGAAAGTGGACAGATTTGTTAGCTTTCACCACTAACGCTGCAAAGTTTAAGTACCAAATATTCATAACTAGC
>S.1418
CGACAAATTCATAGTGAGACCGAGTTGACCATAAAGATCACACCATTACTTGCAGCTGCTACTATGAACTCACTGTGCATGATT
>S.1419
CGAGGCTGTACCGGCTCTGTTCAGCTGCTGTCCGGGCCCCCGAGACCACAGCAGCCGCACTTCCGGGTTCCCTTCCGAGGCCTA
>S.1420
CGATGACACAGAGAGAGTCTCCACCGCAGGTAGCAACCAGACGGCTTCCTCCACCAGTGCCTGTTAATGCAGGAAGAGAGACTG
>S.1421
CGATTGGCCAGGACCGAAAACAGATATCCATCCCCTACAACCGGCATGGTCACCACCCACAAAAACAATGGAGCAACACCAAAT
>S.1422
CGAGACAGAAAACAATAAATTTAAAAGGAAACTTTGCCAATATTTAACCAACTGTGTGGCATCGCAGTGTGTGCAGATGAACCA
>S.1423
CGAAGGGAAGGGATTATTGAAGGGTAAATTGAAGTTTTAATTCAAGTTGTTTGTTAAATTTTAAATTAAAATATATCTGAAAAT
>S.1424
CGATGTATCAGATGACTCAAAGTGCCTTTATTTCTTTGGAAATCTTCTACTTATCTGTGTTCTGGTGTTTTATTACCAGGAAAA
>S.1425
CGATGTGCAACATGTCCATATTAACAAAACTTTAAACATTTAACATTATAATTTTGATGCGCAATGCTAAGCTTAGACCTAGCT
>S.1426
CGACATTTACTTCTAGGATAAATAACTCTAAAGTAATCAAGGGTATTTATCGGCTCCAGCTCTGCGCTGTCATGAAAAAATGTT
>S.1427
CGATGAATTGTTCCAGCTCTAATGTGAAGCGCAATTCTTTTAAGCTGTGTGTTTAATATAGTGTCAGAGTGGGGCAGATTGATA
>S.1428
CGATTATTTCTTTTCTTTTTTTATTCTCTTTAGTTTTTTCACTATGGTGTTTTTTTTCTGTCAGTTTTATAAAGAGATTGATGT
>S.1429
CGACATGGTTACCGTCCCGTTGCCATGCCGACCACTTTAAAATCCTCCCTCTCCTGGCACAGTGTGCTGCCTGTCAGCCCTTCC
>S.1430
CGAAAGTAGAAGAGACGCCGATTTTCTGCGCGAGTCGCAAGCGAATGGTCGTTGTAGTGACACTAACACCGAGACGAATGGGCT
>S.1431
CGATAGCAGGACAACATAAAGCACACATTTGCTACAGTGGTATGACGAACTATATCAAGTTTTATTAATTAAGTCCAGATATCC
>S.1432
CGATCCATACCAAAGAGGTGTGCTGGTGTTTGCACAAGACTAGTGCGTGTCCTTGAGGCTTTACATTCTTGTGTTTTAACAGTC
>S.1433
CGATTCAGATTCTTCCACGTCCGAATCGCGATGCATCTAAGAATCTAACTAAGAATTTCCCCCACCCCTAGCCCAGTATATTCT
>S.1434
CGAACTGACTGAAAAAAGTACCTCCGCTGCTGCTCTGAGAACTTGAGTCAGAACTGCCAGAAAGTCAAATTGTGATGACACTCT
>S.1435
CGATGCAAAGTGAAAACAATGCTCCATATCGTTACCTTTAGGACACGCTTTTATTTTGAATGTCTGTGCCACCATCAAACAGCG
>S.1436
CGAAACTCAGAAATGGGTTGCTCTCTGCATGTCAGGACTGACCTCCTCCTCACAGCACCCGCACACACACACACACACACACAC
>S.1437
CGATTTTTTTCTCCCCAGTGCCTTTGGTCCCATCCCCCCTCGTAATCAACCATAATAGAATGGCCATGCATGACACCTCTGGCT
>S.1438
CGAAACATGAACACGGTTATTGATAGTAAGGAATGGTGGTTAATTATGAAAAATACCATTTGGCTTGCCTAACTACCCATTTTC
>S.1439
CGAAAATGCTCCTGTTTGATGTAGTCTTTGAAATGCTGTTGTGTTTTTCCACCTGGCAGAAACAGTCTGAAGTCGTCCTGACAA
>S.1440
CGATTTCTAAATAAACATTCACCTAGTCGCTAGATACACCTACTCCTGAAAAACTCATGTCTGCGCAAGGCTTTTTGTCCCTAC
>S.1441
CGACACATAGTAACGACGCATAGCAACGACACGCAGTAACAACGCATAGTAACCACGTTGTCAAACGACACATCAAGACGACGC
>S.1442
CGAGTCCCCGTCCGGACCAAAATATGGACCATGGACTGGTGGCTGGAGAGATGCCAGTTCACCTCCTGGGCACTGCTGAGGTGC
>S.1443
CGATAAGGGCTTTGGGTTTGTCCATAAAGGTTTGTCATTGAATTTTAAACCAACTTACTCCTGCAGTAACACTTTTATTTTGAA
>S.1444
CGAAAATAATGTATCGTTTGTTTTTAAGCATATGCTGATGGTTTTTGGAATATTATTACCTTTTAAACAGTACGTAAAATATGG
>S.1445
CGAACACGACCGAAATGTTACAGTTTAATGTCATGAGCTAAAAACACACTGGAATCACGACAATCTGGGGTTATGCCATGGTTA
>S.1446
CGACACCGACCATCATGACGGAGAGCTCGCAACCGAAAGCTAAATTAGCCTACGAGAGTGAAAAGAGACGGAGAATTTTCCTCC
>S.1447
CGAAACTGAAAACCCCAGATTTAAAGTGACCTTGGTAAGACAAGACCTCCCTCTCTGTCACTGTTCCTTTTTTTCCTTTTGGCA
>S.1448
CGATCACCGATCAGGCTGTGAGGACTGGAGTCCAGCCTGTAGTTAGAGATGTGATAATAATAATAATATCCGACACTGTCAGGT
>S.1449
CGAGCACCTTTGGATCATCTGGCGCCACAGACAGGTAAAGCTGAGTGTCGTCAGCATAAAAATGGAAATTGACTCCATAGTCAC
>S.1450
CGACCAAAATCCAAGGTCATCCAAACATCTCACGCCAACACCATCTTGACATAGAACATTTAGTTGTAAAGTACAAAACCCAAG
>S.1451
CGACCTCTACTGTGATATATAAAATACATGTCGGCAACACTTTGTTAACAATAACAATGACAAAACATAGTAATAACAATCAGT
>S.1452
CGACCCTGTCGTTAAGGGTGACACATTCCTTTAACAGATGTGATTGGTTGTCAGTGACACCCCCCTCTGTGAGTCTGTAAGGTG
>S.1453
CGAAGCTTCATTCATAATGTTTACATTCAAATTCTGCACAACTCTTTTTTTCGGCGTATAGTAGACTTATAGCTTTACAGAGAA
>S.1454
CGAAGCTTTTTTCGTTCAAAGCTTGAATTTGCTTGCTTTAACCCCAAAAACATGTAAATAGCTTTTATAACGTTTGAATATCGT
>S.1455
CGAGTCAGTGAAGTGTCAAATTAAACAAGAGAAACAAAAAATTATGGTTATGGAAACATTACTTGAGTGCTGATGATTTATTGT
>S.1456
CGATTTCAACCTGTGTTTCTGAGGGTGTCTCAAGGGTTTTCTCTCCTCTAGCTCTTCACATGTCTATCTTTCCCCAGCCCCAGC
>S.1457
CGAAGCTAACAGCTAATGTTACCGATAGCAGAGCTAACATTACCCGGTCTAAGGTCAGGGTTGATGTGTCTTTAGGTATGTCTG
>S.1458
CGAACGGTCCGCTGGAAAACCGAAGATCAAGGACGCGGCGCCATGGCCCTGCCACGGCAGCCGCCCGTGGGCAAACGTCTTTTA
>S.1459
CGAATCAGACAGGTCAGGATGACGCTGCAGAACGAGTGAAGAAAATCAAGGACGAGGCGGAGAAGATGAAGAAAGAGGTGGAGG
>S.1460
CGAATCAGACAGGTCAGGATGACGCTGCAGAACGAGTGAAGAAAATCAAGGACGAGGCGGAGAAGATGAAGAAAGAGGGGGAGG
>S.1461
CGAAGGAATAAGAAGCCTCATGTTGGCATAAAAATGTAGTTGAATTGACTTTAAAGGATCTGTCTCATCTCTGTTTCTTCCTCA
>S.1462
CGATTTAATGCTTATTTGCCGTGGCCATGTCTGCCACCTGGCAGGAAATGTCTGATGTTAGGTAACTGTTCCCTGTGCTTGCTT
>S.1463
CGAACCTAAACATCCACCTCATTTGGAATTAGTTTATTTATAGGTGGCCTGTAAATCACATTTATTTTGTTTTCTAGCTTTCAA
>S.1464
CGAAGGTGCCTTAACTTTCTCAGTAAACATCTGACAGGTTGAAACACAACAGCTGTCTCTAAAATGTTGCCATAAACAGGCAAA
>S.1465
CGAAAATATGTGTGTCACAAATCTCACTGACATTTAACTGCAGACCCAAGGATAATATCAGGTCCAGTGTGTGTCCCTTCTCTT
>S.1466
CGAAAGGCTTTGATTCCTTCCCTTGGGAGAAAAAAAAAGCTGTACCCACGGCGGTTGGGAATTCAGGTATCAAACACACACACA
>S.1467
CGATGATCCAAACAAAAGTGGACAGCAAAGATACGCGTCTATCATGCGTCGCCAGCTGAGCAATTTTGTTCAGATTTCGTTACT
>S.1468
CGAGGTGGTCACTTTGCTGCCTTTGAGGAGCCCCAGCTGCTAGCTGAAGATATTTTCCAGTTTGTCAAAAAAGTGGAGTTCAGT
>S.1469
CGAGGGTTTGAAGGGAAAAGGATGAAGGGATGAGGTTCAAGGGACGAGAGATGAAGGGATTATAGGATGTAAAATGAAGGGATG
>S.1470
CGAAACAACAACAAGCAACAATTTTTGTTTACTAGTTTAATATTTAACAATCTCAGAATAGTTTTTGGATTATTTGCTTCACAT
>S.1471
CGACAACTTTGGAGTGAGATTGCCTTAGAAATTAAACAGGAGGTAGCAACAAAACAGCTGTAGGAATCCACAAAACTTTTAAGC
>S.1472
CGAAGTTTGCCATTCAAATTTTACATATTCACACGTTATTAAACTAAAAATACCAGTATGTATCTAACACGTGTAGGATGAAAA
>S.1473
CGAGCCTCTTTCACGGCTGGTTTACTCCGACAAAGTGTCCCGTCCAAGTCCTATACGCACTTAAGGTGCTGTCTGACATGCCAG
>S.1474
CGACTAAGGCAGAGCAGGATGGTTTGAAAATTGAGTTAAATTTGGACCATGTTTAGTTGTGAGGTAAAATAATACCCAGCCACT
>S.1475
CGAGGAAGGCCGGGTAGGTTATTCCTGGGTGATTCTTGCCGTCGTGGTAGAGTTTACTCCTGCACAGGTCCCAGCCCCAGGACT
>S.1476
CGACGGTTAGCAGTTAGTGAAAAGTTGAACCGTTACAGCGGCACTGTTAAACATGAGGATGTGAGCCGGAAACAAAATAACACC
>S.1477
CGAAAGCTACTTACTAGTCCAGCAGGAACAGAGCCAAGGCAGCATCGGTCAGAAATCCCTCCTCGTCTTTGAGCCCATGCCAGC
>S.1478
CGAAATCAACATGAGCTGACATCTGATTCATCTGATATAGTTTCATTCTCAGTTGCAGGTCAGCTGGTTCACGTGGCTACAATC
>S.1479
CGACCCTTTGGCGGGCCTGGGCCGTATGTTTGACACCCCTGATTTAGAACATGTGCATTTGTTCCCTCCCAACAAAAACATCAA
>S.1480
CGAAACACACATTAAACACACATTAAACATGGTTTAATAGAGACAATTTCAAACACAAGTACACAAATCAGCTTCATTATAACT
>S.1481
CGAGCCTCTACAGCTGCTAACTGAAGGTCTGTTCCTGAGCTGCTGCTGCTGCTGCTGCTGCTGCTGCTGGGGAAGCTGTGTGCA
>S.1482
CGAGGATGAACTGATTACATTTTGGTGGTCAAAGGTCAAGGTCACTGTGACCTTGCATCTGTCTGATTCTTGTAAATATGATAT
>S.1483
CGATCGCCAAGATTTACAACACGATGACAAAGGAGACGAGGAAAAGATTGAAATCGTAGACCAAGCTCTGGAGTTTTGGCTTAA
>S.1484
CGAATTAACTATCATCCTTACTTTTTCTTAATATATTTCTTCTAGGTGCAGTGTCATTAATAGTTTGGCTTTACTAGACATTTG
>S.1485
CGACATCCCATTATTCCAAAAATTACCCATTGTTCCGAAATCTCAATGTTTCAACATCCCATTGGTCCGACCATATTAAACCCA
>S.1486
CGAAACATACAGTAGAACTGACTTGTATGGCTTCCCCTTGAAACTAACAATCTCTTTGCTTCTGTTTTCACAGATATTTTTAAC
>S.1487
CGACTGTCAGGCTGGATTACAGCAGAGACCTGCTATAGTGTAGAATAATTTGAAATATGGATCATAATGGAGGTGGTCTGCACA
>S.1488
CGATATACAACTGTAAGCAACCAACAGCAAAATTTGCACAGACGTGAAGAACAAGGTACCAACTGTAGCCATCCCAAAAATCAG
>S.1489
CGATCTCTGGTGGCAGGAAGCATCGGACTGAATGCAGACAGACTGAAGGAGGTGAGGGTTGAATCATTCACGGAGCTCCCCTGT
>S.1490
CGAATGAGATCAGAGGTCAAGTGTGACAAAAAGAGGATGAACGAAAGACAATTTTAAAGTGCTCATATTTCCATGACAGGTTAT
>S.1491
CGATTTACCGGTTGATCTTCGTTCCAACCCTCACCTATGGTCACGAGCTCTGGGTAATGACCGAAAAAATGAGATCGCGAATAC
>S.1492
CGACAAGCGGTTCTGCTCCCAGCTGTTGTCTCCGCACCCGGCTGTGGGCGGGTGGTGTGGCCACGGGTCAGAGAGGGGGGCGAG
>S.1493
CGATGTCTTGTTTGTTATTAAATGAAAACAATCTGCTAATGGGTTGACATAATTCAAGTTGTCCCTCCTTCAATTTCTCCTAAT
>S.1494
CGAAGGAATCATCAAACTCCACTGGCACATCCTCAATTCTGACCCTTCTTTAAAAGAATGTTTCAACAATGTCCCACGAGTGAT
>S.1495
CGAGGGGTCTTTTAAGTACTCTTTGTATTCATGACTGAATACAGACCATGGTGCTAACCTAACGTTAATCTCTCTTTACTGTGT
>S.1496
CGATTGAACAGAACCAAACAGGACAGGTGTGAAAGCACCCAGAGAATGGAAGCCTCAATTTGTGTAATTTTGCTTTGTTCATGA
>S.1497
CGACAGATCCAGCTTGGCGCAGTGACAGTTTCGTGCCAAAAGGCTTCGCCAAAGGTGTGCTAAAAGCTCGCCATCTGAAACCAG
>S.1498
CGAGGGCTGAACTTCATGATCTTTAATGCACAGAAAAAGAGCATCTGAGGACAGAAATGGATCATACACAACAACACACCCACG
>S.1499
CGATCGTTCTGGTGTGAAAATGCTTTGGGTAATCACTTTAAGGGGTGCTGTAAAGATCTGACACCTTTGTGGCAGATGCAAATG
>S.1500
CGAAATCTGAAGCATGCTCTATGTGTGTGTGTGTGTGTGTGTGTGTGTGTGTCTATGTGTGCGCACGTGCTGTGGCACCACACA
>S.1501
CGATTGTGAGACAGCCTTTGCACATCTTGCTGCCTGCTCTTGTCGCCGCACCTCCTCAACAACCAGAGCTCGGCGTTGAGCTGG
>S.1502
CGACAAAAAAATGAAACTGAACAGAGAATCTTAATTTTTTTTAGCTGTTTTCACAAGGGATACTTTTTACTCAAACTTCCATTT
>S.1503
CGACTCAAGGTGTAGCCACCTCATGGACCTGGTGGCGCCTGGGTATCGGTACAGTGGCACACAGCATCTGGCTGTGTCACCGAC
>S.1504
CGAGTCTGATGTTCATGTTAATAAAGGTTGTCGGCGTTCAGAACCACTACTTGTTCCCTGTGAAACACAAACAGTCACAGTATT
>S.1505
CGACTCAGTAATCTCTGCATAATACGGTGAGCCCTGAGAAGTTATCCAAGGGGGGACACTGGACAGCCCAAGGGCAAATCAATG
>S.1506
CGACGTACAAGGCACCCTTTAGCATCTGTATGAGATGCACTGGGTTTTCAACTAACAATGTACACCTATCCACAGCAAGGACAG
>S.1507
CGACTCATCCCGGGTCTCGCCTACACAGTGAAGGTCAGGTTCTGTCCCGACGAGTGGCGTTACTTCTACGACTGCGTACGGGTT
>S.1508
CGACTGATTGATTGACAGGACCAGGAGCAGGAAGAGAGGAAAGCAGAAAGAGCATTGACCTCGGACAGCCCGACCATGCCCTGC
>S.1509
CGACTAAATCCCTCAAATAACAAAGATGGCATCCAACAAGCAGTGAACCCAAACTCCAAGATTCAATGTGTCCATGGACTGACA
>S.1510
CGATTAAAACAAAAAAAGAAGCAGTGCAGTGTGCCTCACGTTTTGTAACCTGCATAATGTGTTCTGTGTGATTGGAGCCTTAGA
>S.1511
CGATTCTCATTTTTCCTCCTCTGTGATGAGATCAGGGAGTTCACGTTGGCAGTTCTGCGTGCTCAAATTGAGGTTACCACATAG
>S.1512
CGAAGTATCCTTGAGCAAGATACTGAACCCCAAATTGTGAGAGTGTGTTAAAACTGAGTAGCAGGTAGCACCTTGTATGGTAGC
>S.1513
CGAATCAGACTTCGTCGCTAAATGTGGTTATGAAACAAGACCGTGCCATTCTGACTATATGGGGGTGCTCACTGCTGCTGAACA
>S.1514
CGAGGCAGTGGTAGACCAGCAGCTCCCATGTTCAGCAAGGTAAAATTACTGCTTTTGTCAATAGAGTCTGGCTTAGATAAGTTT
>S.1515
CGATGGTGCGCCAGAATTTAAAATTTTAGGCTACTAGGCTATAGTAAAACTTTAAATTCTGGCGCACCATCGTTCACCATATAT
>S.1516
CGACTGTCGTTTATTTCCAGAGACGGCTTGGTTTATCCACAATCCAGTCCCGACCATTTGACAGATCGTCGGAAGCTGTTTTCC
>S.1517
CGACTACATTTGCGCAGGATCTGTCTTGAGGCTTGTGGATTTGTTGAGTGTGCACTTGAAATGCCCGATGAGCTACTATTAATT
>S.1518
CGAATATTCCTTCTAAAAATAACTCATAGGTTCAAACCATTCAAATTTTTTTTTTTTAGCATTATGTCCATAAGAGGGCAAACA
>S.1519
CGATTCCCGCTATGTTAATTACTTACTGATGTTGTTTTTGAAGTATGAATAAGTCAGTAAGTAATTTATTCCTAATATCAGTGA
>S.1520
CGAGTCAGCAGTCAATGACACTATAAAACTGTCAGTCAAACAGGTTTTTCAACAACTGTGAATCACACAACCATGAGAGGTCCT
>S.1521
CGAACTGGTCACCAGTAGCTCCAGAACAATGCTTAATTGATTACTGTGTAACTTGAATAGTTCAAGATTTTGGGAAATACTTAT
>S.1522
CGACTTTATTCCTGAGGACGCTATGGTAGAATGATTCTGAGTAAAACTTTGATGAGATAGAAGAAGTAGTCAGTTACACTGACT
>S.1523
CGACTGATAATTCTCTGCGAGTTCATCGCCACCACTGACCATTTTCACATTACAGTCATCTGGGTCATTGTTTACATAGAAATA
>S.1524
CGACTCATTCAGGAAAACTACATCTGCTTCTGCATCTTTATTCACAGGTGTAAATAAGTATCTTCTCTCTCTCAGCTCCTACAG
>S.1525
CGACTGTGGGGTCTCCGATTAAGGATTTGAATCTCCGCCTTTCAGGGTACTGCCCTACAAGCAAAAGACAACTGCTTTTTCTGA
>S.1526
CGAATGCAGACGATGCTGTTCAATCATTTTCAGATGATCGGTTAGTTGTTCACTTGGATTTCTCGGATGTATTGCTTCATTTTA
>S.1527
CGACCTACGTCACTGACATCCGCCATCGCATGATGACGTAGCCCAATGTAAGTGCAGTCGGATTCTCTCAGCTCCGCGGTTCTC
>S.1528
CGAGTGAACCAAATATAGCTCAACAGGAGTTGCGTAAAGAAAGCTTAAGTGGTTTAAGGACTCAAAGTATGAAGTGCACCTATG
>S.1529
CGAGTGATTTTTTGAGACATCCCCCCTCCCAAAAGAGAACAAATGAGATGAATAAGAGGAGAGAGAATAAGAAATATCAGAATT
>S.1530
CGAAATTTGATCACTACCTCAATGAGTACATAGTGCACATAGTATACTACATGGAAGTGTACTAACGGAAGTATGTGATTTGAG
>S.1531
CGACTTAATCGCTTTCATCCATAAGGTCACTGTGAGCATTCATAATGGCCAAATGTGTTAGTCTCTCCTGCGTCATGGTGTTGC
>S.1532
CGACTCAGGTTCATACAAGTTCATCCACACGGACCGTGTGTCACCGCTCTAAATTATTTGGCCACGTCGGACAAAAAGTAACCA
>S.1533
CGAACCTGGGCCGCTACGGCAACAGCCTTGTACATGGGGTGCCTGCTCTATCCACTAAGTCACCGACACCCCCCTTGAATAAGG
>S.1534
CGAGTCTTCTAAGTAGCACTTAAACACACAGCGGAGACTACAGCAGACAATCTTGCCAACGTGCACGCGCATTCTGCATGTGCG
>S.1535
CGACCTCAGCACTGCTTTTGACACTGTGAATCATCCCACACTCATCACATGCCTCAAATCAACCATTGGCATCACTGGCACTGC
>S.1536
CGAAGGGAAAGGGAAATTGGCTGGTAGTACATACTACTGAGTTACTGACAAGGTTATCAAAAACACACTGTTACAGAAGACATG
>S.1537
CGACAGCAAAGCCTTGTGATACTCACAGGTAACAAACACACACACACACATGCACACGCACACACACACACACACACACACACA
>S.1538
CGAACAGTTTCCCGACAGTTTCCAGCAGCCTTCAGTCCGTGCAGGAAGTCACAGACACACTTACATCCTGTCTGGAATGATGTC
>S.1539
CGACCAGATGGACTAAAATGTTCATTATAATCTGATGACAGAAAAAGATTAAATGTCAGTTTGCACTGGTAGCGAGATGAGGCA
>S.1540
CGAGTGTGATCCTGCTTTTATCCAACAGTTCTACAAGCATCATTCATCAACAATAAAAAGCAGCAACAGGTTATTGTTTGTTTA
>S.1541
CGATATGGCAGTTAGGCCTAGATAAGAAATTAGCTCTCTAACACCCCCATTGTGTTTGATCGGGTCAATAATGGAGGGGTCCCC
>S.1542
CGACCAAGTCACAGCAAGATTGTATGACTCCACTATCGCCTAATCTGTCACAGTGACTGTCAGAAGGGACAAAAAGGTTGTGTA
>S.1543
CGAGTGCTCAAGTGGAACGGCTAGAAAATGGCAGAGGTGCTTGTTTCTGTGTTGAGTTGGAGCTGAGGCTCTGCACTGCACTGG
>S.1544
CGAAGTGTCCTTGAGAGAAACACTAAATCCTCCTGAGCTTTAAAGTGTTTCTTCGTACCAAATGTTTGTTTGCAGTATCAAACA
>S.1545
CGATCTGACACACATCCTTTATAATGAATATGAACTTTTATTGTCGTGTAGATGCTACAGAACTGGCGGATGCAAAAGTAACCA
>S.1546
CGAACTGACATCTTTTAAAAGGTTAGAAAAAGAGGTTTTCAAGTATTCAAGTACCGGTAAGCTGCATATTTTATAATTCGTAGG
>S.1547
CGACTTAACAAAGGATATTCACCATGGGCTAGTGTGGAAGTGTTTCTGCTGAAGAGCTCAATTACTAAAAAGTTTTATCCATCC
>S.1548
CGAGAATGTAAACAAAAAACGGCGAGGAGGCTACCACGTCCTCAGTGCTGCTAGCTTAGCTGGTGTTAGCTACAGGAGCGCATG
>S.1549
CGACTTAAACTGGACTAAAACTATGAAGGATAAAAATGACTAAAAGAAATAAACATTTTCATCTCAAGAAGGAGACTAAATCTA
>S.1550
CGAGTACTTCCAGTAGGGGAGAATGCTTTTGTCACGAACAATCTCCTGCTTCATGTGTAAAACAGAAACTCCAGATAATGTCTG
>S.1551
CGAACACGGTACATATATTACAGCTTTTTCTTGTGTGAGCACCCTGTGTGACTCAGTCTTAATCCCCCAACAGACAGGAGGATG
>S.1552
CGAGTGCATAAACCCATGTAAAACCACAAATTGTAATTTTTATATTTGAGCAGATTAAACACAATATAAAATGTGTAATCAGTG
>S.1553
CGATAAACCCCTCCTCCTCCTCCTCCCTCTCCCCCATACGGTGGTTTTGCAGGTAACCCTCTACCAGCTCTTTGACACTGTCAA
>S.1554
CGATATGATATGTATGAAATGTACAAATGTAACATATTTGTGGTCTGCAGAGATGTGCAATGCCAACATTTTTCTCTGGTGACC
>S.1555
CGAGTATTGATGGGTTTTAGCTGTGATAACAAATTGTTAGGTTTCCCAATATGCCAGATGTTAAACAAAAATGTCACCAGGCTA
>S.1556
CGATAATTTCACAAACAGATGACTTATATTCTGTTCAGGTATTTCCAGAGTTCAAATTACTAAAAGTCAGTCTGTGAATTTGAT
>S.1557
CGACATTTCTCTGCCCAAAGGAAAAATAGAAGGAGACACTGGCGTAGAAGGGCATGCTGGGAGGGGAGGAACTGTCAAAATGCC
>S.1558
CGAGATATCAATAGAAAGAGCTCCATGTCAGCCACCACGGCTAAAGGTATATCCATGCATAATTTATTCCTCTGTGTCTATACC
>S.1559
CGAGGGTAACCAGGGGCCTGTATCACGGAGCAGGATTAATGTCTTAGCGAGATAACTTCAGGGTTAACCCTGGGTTTTCGGTCT
>S.1560
CGAAAGACTGCAGATCAAAAATAGAACAGTACTAAATGGATGTATAATGTCTCTGTAATAGCTCCTCATGAATTAGGCTTCAAA
>S.1561
CGAGAAACTGGACAAACTGGACAAAAACAAAGCACAATAAGCAAACTATAAAAACACAAAGTAATATAATAACGATAATAAATA
>S.1562
CGATCCCGGGCGTGGGAGCCCTTCTGTGCGGAGTTTGCATGTTCTCCCCGTGTCAGCGTGGGTTCTCTCTGGGCACTCCGGCTT
>S.1563
CGACAGGAGGAGAGTTTACAGACTGGTGAGTTGATTTACTCATCCTGATGAGTGACTCGCAGCTGCACGCCACCACCATCCAAA
>S.1564
CGATCACTTTGCATTGATGGTGTTGGATTGTTGATCACTGAATTGTTATATTCATCCAGATTGACATGTCACACCCCTAATATT
>S.1565
CGATGTATTTTCAAACAAGATATAGATTTAGACAATACCGTTTATAACGACATAGTGGTTAAGTTATGTTATATAACTCGCTCT
>S.1566
CGACCAATGACGATGAGTTTACTATCACCTTGGGTTTGTCCTTCACAGAGCTGATCTTCTTCCAGGTGCTGTTTATAAGTGTGT
>S.1567
CGACATCCCATTGTTCCGACCACATTAAACTCATTGTTCCGAAGTCCATTCCGAAATCATCATAATGCCACATTTGAAGTACTG
>S.1568
CGACAGCCGGAGTTTCACCTCCTGGAGACAGTCAAGTAGGGACTGACCTGATCTGTAGTTGTTGTCACCAGATTCAAGTGGGAT
>S.1569
CGAAGTCTTCGTCGCGAGGAAACTCCATGCCCTCCATGGCCTCCAGGCCCTCCTGAGTGGCCTGGTGCGAGTCGGCGCAGTCCG
>S.1570
CGACACCATCTAATCTGTAGTGTTTCATTAACTCACTGTCATTCAGCTTTTGGAGAATATTTCTCCATCCTCTTTGTCTTTCTA
>S.1571
CGAAAAAAATGTGCTGATCTCTGGATGCGTTCCACTGGAACCCCAAAGATGATTGCCAGACAGATAAGGAAACAGCAGCTGAAA
>S.1572
CGATAAAACAGTGTTTTTGGACAGGTTTGAGTAACAATTAATTTTTTTTTTTTTTTAAAAGCCACTACTTTGGCTTTGGCACAC
>S.1573
CGATTTAAGAGTCGGCCACTTGGCACAGGTGCTCCCACTTTGAAATAGCATTTGGTTGAGCTCTGGCAGACTCGGTAGACTCAT
>S.1574
CGAGCTGCTTTTTAAATCCCTCAGTTTTGGGTTGCACAGATAATCCATCGCCAGCAATGGGGTGTTGAATCCATTAGCTATGCT
>S.1575
CGAGGTTTGGCAACATTTGGATTCATAGAATGAATTTCCATAGAATTCTTTTCTCAAAGGCTCAAGGAGCCACTGGACAGGGGC
>S.1576
CGAGGCAGCTGCTGCGAGCTGTGGCTGCAAGGCCGCGGGGGCCAGTCGTGGCGGTAACCCCCGAACCCGCTGGTGGACACCAGA
>S.1577
CGACATGACAACAGATGATACAAACTGAAGGACTGACAACTGAACATTTTTTACAGGATTCATTGACATTTGCAGTGACCTGTA
>S.1578
CGAGTGGTTAACAACTGCTTTTATTTTGGTCATGGTCACCAGTTCAGTTGGCATTAAAAGCTCTAAAAAGTTTTCAATCTGAGT
>S.1579
CGACAGATCCAGCTTGGCACAGTGACAGTTCCATGCCAAAAGGCTTCGCCGAAGGTGCGCTAAAAGCTCGCCAGCTAAAAACCA
>S.1580
GCGAGGAGGGGGAGTTGCAGCCATTTTTAACTCTAGTCTGTTAATCAGCCCTAAACCTAAACTAGATTATATTTCATTTGAAAG
>S.1581
CGACTGGTTCCACGAGTGGCCGCGGGAGGCGCTGGAGTCGGTCAGCTTCAAGTTCCTCCAGGAGGTGGAGAATATTGAGGTGAG
>S.1582
CGATAGGATGTCTGTCTAAGGAGGAGTAGAAGAATGTTTGGTGAACTGCTCTGGGGTGCTGTCTTATTGTTGCGATTTAATTTC
>S.1583
CGACCTGTTGGTTCTCGTTTACTCATGAAGGCTATGTGACCAGTTAGTGTTTGCACACTTGTGCTCTTGCATAGCATTTAAGAT
>S.1584
CGAGCCTCATGGTGTTTACCCAAATTAACTTCTAGTGTTAGACATGGACACGAAGTAGCCACTCCAGTATTAAAAGCTGAATTC
>S.1585
CGATTTCTCAAACAACTGTACATCATGAGTAGGTTTATATAGTGAAAGCTGCAGAATGTCACCATATATGTGCATATCATGGCT
>S.1586
CGAGCAACAGTCCTGACAATGTTGAAGCCCTGACCTCAGAATAATCACGAAAAAGAGACTACTAGAAACTAACTTCAGCTCAAG
>S.1587
CGATGCATTGTCTTCTTTCAAAATACACTTTCATTTTCACAGGAAATCTACAGTTTGCATAAAGTCTCTTTCAAAATAAACGCA
>S.1588
CGACTCTTAGGGGGTCGCCCTAGTTGTAATGTATGAAAAGACCCAAAATGAGCACTGTAAACTCACTACTTGATTAGGCTACTA
>S.1589
CGATACACCACACTCAATATGTTCATATTTATTTCAGAGATTAGTGTCATACACACTTTCAATCATGGCCGCTAGAATGGAATA
>S.1590
CGACACTGTACCTATGCTGTAGCCTGATGTGCACCTCCCCAGAAATGTAACTACATGTTGCGGCGACGCAGACTTCATGTCTGT
>S.1591
CGACAAGCTTTGCACAGTACCTGTTTCTGGTGCACGTGTGCAGTCTCAAACCCGAAATACTCCCATAAGACCGACGTGCTGCTT
>S.1592
CGAGGAGGAGGAGGACGGTGAGGGAACCAGAGTCCGAGGCAAAGAGGTGGTCATTGGTGACTTTCAATAAGGCTGTTTCAGTGC
>S.1593
CGAAGAAAAATCCCTTGTGCTGTTCTCTCTTGTGATTCTGTGTTCATGAGAATGCAACAGATGAGGTCACAGTGGCATTGACCT
>S.1594
CGACCAACTTAAGCGTCTGGTTTCTACCTAGTGTATCTCATTATACGGACATTTCTAAAAGAAACTGTATATACACTAAAGCCT
>S.1595
CGATTTGTGATCAAGGTACCTCCACGCTCAGTAGGTTGTATACTCCAAAACTTCTTCTCATCGTTCTTGTTCCTGCTTAACTGT
>S.1596
CGAGCTGAAGCAGTTTTTCCTTTTAAATGATTGTGAGATGAGCCAGATTCTCAAAAAATATAACCATTAAGTTTTTGATCCCAT
>S.1597
CGACTGCCGTGAGCGAGCTGCAGGCGACAGAGGGGAGTGCTTCTAATGCTGTGTGTGTGTGTGTTAGTGTGTGTTCTTCTGTCT
>S.1598
CGACATAGAGCCTACACTGTAACCTACGCCGTAGCCTGACGTGCACCTCCCCAGAATTCTACACGTCGTGGCAACGCAGACCTC
>S.1599
CGATCGGGGTAACGAAGCATTGGGAGGCTAGCCATGACACATTTGATTTATTCCCCCCTCATAGATGTTCTGATGACACCAGCT
>S.1600
CGAGAGTCAGAGGGAGGATGAGGAGGTGTTGGAGGGGGAGGATGAAGAGCAGAGGAGGAGCAGCAGAGAGGCATTTCTGAAGAT
>S.1601
CGATCCTTTTCTGTGGCTTGGCCCTCATAAATCAGAGTTTGCCCCCCTTTCTTGCGGGGTGCCCCAAGGTTCAGTGCTTGGGCC
>S.1602
CGAAGGTCCCTGAATTGAAATTGTATCGTGGCACACTTCGTAATATCGGCAATATTGTATCGTTGTCCAAACAATTGATATATC
>S.1603
CGACTGTCGTGGTTACGTACAGTATGTCTGGACCGGTGACTGTTGGTGTTTCTTAGACTCAAGGATCATTACTTTGAGGTGGGT
>S.1604
CGAGGCGGCCTTTCCACACAGCGCCCAGCCGAGTCCTCAGCTGCCCATCCAGGAGGTTTGTCCTGTCACCCACAAGGCCGCACT
>S.1605
CGAGCTTGTCCGTGCGGTAGACTGTCCGGGTGCCGCCTCTTTCATTTCATCAACATCTTGTTGTTAATAAACATCTAGATAACT
>S.1606
CGACACCTCCCCGTCTACAGAGAAAGGTGGTAACTGGAGCAGCTGCTGACAAACTAACACAAGGCAGTGTCAAAACTGGCGCGG
>S.1607
CGAGCAGTACTTCACCGCCCGGACATCTTTCTTCCCCAAAACCCGGAAAGCTAACGTTAATGCTAACGTAAAGAAGGTGAGAGG
>S.1608
CGAAGCATCCGACTAGTCTTAAGAAAAGACCTAGTTCTGTTTTTGGGAATGTGAGGTTATAATTCAAAATTGTGAACTATAGTC
>S.1609
CGACCGCTGTGGTGAAAATAAACCTCAGGGACCATCAGAACAAAGTGTGAAGCACCGCTTTGTACCCTCACCTCATGATAAAGT
>S.1610
CGAACAGTAATTATGCTCCCAAAAAGGGGCCAAACATGATCTTTCCTTATCCATAACCAGGCTGTTTTTGTACCTAAGCCTAAC
>S.1611
CGACTAGAAACATTCTTAGCTGGGAGGGCAGCACTAGTGGAAAGGGACCTGTTGTGTTTCGGTGTGACAGAGTGTTGCATTTTT
>S.1612
CGATTGATAATGAAATATATCAGTGAATTAGGTCTACACTGGATTACTGGGTTGCAAATTGGCTAATAGCCTATTAGCAATTAG
>S.1613
CGACCAGAAAGGTCATTAGTCGGCAAGATTTCATTGGTCACTTAGTTGGTCACTCTATTAGGAGCTGTGTCTTGTCAAAATAAA
>S.1614
CGACAACCAACACACCTAGGGTACCTTGCACATGTGGACGTGGAAAGTCTATAACCAAACGTTGATATGTGACGAGGTCAGAAT
>S.1615
CGAGTGACGCTGAAGGAGAAAGGCCTGGCATGACATCCGGAATGTAACTCAACCCATCTTTCCACAGCTGGCATTATAGTTGTC
>S.1616
CGACTGCAGAGATGTCTGCCTTCTTTTGAATAAATTGGAACTAGATGGCACTCGGCTTGTGGTGCTCAAAGCACCAAAATAACT
>S.1617
CGAGTTTGTACGTGACATAAAAATATCAGCAGTAGTAGAGGAGAAACAAGTAGTGCTCAGACACTGAAACACATTATTTAATAC
>S.1618
CGAAACAACTGTCTTATACTAAACACATTTTCCAAACAAATATAACATGCTAACGTTATTAGCACAAGCCTATGGCATTTTACA
>S.1619
CGATGCGAAATGCTGAAATAGCGCCCCCTACAAATTTTCAAAAAACCCTCCCCACTGAGGTTAGTTTGTCGTAGGCAAACGAAA
>S.1620
CGAGCTATTTTGCTGTTTCTGTTAAATAGCTGTCCATTATTCACTCAGTCTACAGCATGAAACAGCACTTCAAAATAAAAGCTT
>S.1621
CGAGTGTCCCTTTTTTTCACGGTGGCAACCCTAACTCCGAGGCAGGGATTTGTTTAGCACCTGTAAAAGTTCCGGAACTCTGTC
>S.1622
CGAACCAACGTCCACGGGGAGTTAAAATAGCAGCAATCATCGGGTAAAAGTTCTGTGAAAGCACTGGACTCACCAACAGTCAGC
>S.1623
CGACCGTCTGACCGTGCTCTTCCTCAAGTTCCTGGAGTACTTCCACAAACTGCAGCTGTTCGTCTGGTGGTTACTGGAGATCCA
>S.1624
CGAAGGATCTTGGTACAATATGAAAGACAACCTTCCGCAGATTTGTTTTTCAAAGGGTTTGCCCGTGATCTTGCTGCACTGCCC
>S.1625
CGACCTCTAGTACAGAGCCAGGGTGGCTGTTTACCCCTTTACTGGCCTTTGTGCCAAGCTAAGCTAACCAGCTGTTGTGACTTC
>S.1626
CGAACGCACTGGCGATCACATGTGTTGTGGTAACGCAGGCAGACATACACAGTTGTCTTTATTTCCCAGGTGAGAGAGACTTCC
>S.1627
CGACGCAAGGGAAAGAGCAGATGCAGAGAAGCACTCGCAAAGCATCTGAGAAATTTAAAATCCATAGTTAAACTTTTGACCTGA
>S.1628
CGACTGCTCAGGAGATCACAGGTGACTGGACCGATAAACTCACTTTGGAAAGCTGGGTGACGTTCTTTCCAGAAGGCCGCGGGA
>S.1629
CGATATTTCCTGGCTCAGATTTGGCACAAATGTCCACTTGGACTCAACAATGAACCCACTGGAATTTGGTGTCAAAGGTCAAGG
>S.1630
CGAGCAGCGCAACCCGAGGCGCACTCAGTTTGGTAGTTTGGCAGACCGAGGTGCACTGAGATGGGTGTGGCGGCGCAGCAGGGG
>S.1631
CGAGGGTCTTTCTCGCAGCTTCCACTGGTTCTGGCTTAATAACTTTTGTGGCTGGCATTTTTTATGTCAAAGTGTCGCCTCTGA
>S.1632
CGATCAATTTGAGAGCAGGCTCCAGCCCGACTCGGGAATCCTGCTCACATTTGTCAGTGGCTGATGAGGATTTAGAAGTGCTCA
>S.1633
CGACTGATGTGTGATTGTAGACTTAAGTCACCTGGCTGTGGCAGGCTAAATGAGCTACTGTTAAGATTCATAGCTGTTGTCCTT
>S.1634
CGATCCTCTTCTCCAACACTTGTTCCATGCAGCTTTGCAAAAAGGTTTCACCTTAACAATTCCCCTCTCATTCTGACTCCACCT
>S.1635
CGATTAAGCTGTGTATGTAAACGTATTAATTGGTGGTTTGTGAGAATTCTTTTCACTCTTTTATCATCATGCCATTTTTGAAAT
>S.1636
CGAACCGGCAACTCTGTGAGGCGAGAGTGCTAACCACCACACCACCGTGCCGCCCTAGTTACATTTCATTTTCATTAAAAATAA
>S.1637
CGAAAATTGATGCCCATCCCTAGCAGCTACATGCCCATTAGCCACTTAGCACAATCATTATTGCTTTGCTGACAGCGTCATTAA
>S.1638
CGAGACAATCTTTGTTTATGTACATAAATAAACACTGAGCATAAAAAAATGCATTGCTCTGCATCCCACTTTTTGCTGTAAAAC
>S.1639
CGAGGACGGACGGACGTGCAATAGATGTCGTATTTATATACTAATTATGGCAAAAAAGTTCCTCAAATGTCACGTAAGATAAAA
>S.1640
CGAAGCAAAGAGCTGCATTTTGTACGTTAAAATCGGAGATTGCTTTTCACCTGATCCAGAAGTTTGTGAATCAGCAAATAAAAC
>S.1641
CGACTTGCACTTTTAAGGTTACAATCAGTAACTCAACTTTTTGTCAAATTTGCTGAAACTGTCACTACAGCCACACACAGTAGT
>S.1642
CGATGTCTGTAGAGCGTTCACTTTGATCTTCATACAGTGCTGCAGGAATGAGTCCTGCAAATTGGAAATGAGTGGAAACAAAAT
>S.1643
CGACTCCAGCTTGAGCAGGCATATTTTGCTGTGGAAAAGCAGAGGGCTAAGGCGGTTGTGCGGACAGTAGATGGGTCAGCGCTC
>S.1644
CGACAGGATGCACCTACACCTCCTTATATGGTGGTCATTGGCTATTCATGGGCGGGGATTTATGCTAATTGATGATTACCGGGG
>S.1645
CGAGGCCACGCCGCACAGGCACACTGGTATATTTTACAAGTCTTTTACAAGTCAAAAGATTTGTCTTGAGACGAAGACAAAGAG
>S.1646
CGATGCTGCTGTTGCAAAGACAACCAGAATGCTTTCCTCGGCGCCTAGCAGCTACCACAGTTCTTACAACCATTTCTGCTACTG
>S.1647
CGACTATTAGGTGGTAGCCCTAACTGTAACCATGGAAACACACACATAATTATCAACTTAAAGTTAATGAGGAGCACCTTATAT
>S.1648
CGAGCTGATATGCGCATCCATTGCGCATATGCCCAAATGTGTCCCCTCGCGCAAAACGTGGCCCCCCATGGAAGATGAGGCCCT
>S.1649
CGACACATTTACCCATGGAAGGGATTTCTTCCTGTTTGAGTTTTTGGATGTTTTAAGGAACTTGCAAATAATTTTTTCAATAAC
>S.1650
CGATTTCCTCATCTTGATGAGTGACTCACAGCCACATGCCACCACTGTCCAAAGCAGCCACTAAAGCACAAAATAGCAAAATAG
>S.1651
CGAGGAGGGAATGTGAGCGGTAGGGCTTGTGATTTATGCAACGGCAAACATTTGAGATTGATTTGAGATCATCTGTCAAGGGAT
>S.1652
CGAGTTGAAAAAACTTCAGCTCAGAGCCAAAAAGCACCCCATGTCATCTTTGCTTTTTACCCCATTGTCCAGTCGGATGATTTG
>S.1653
CGACAGCTACCATTTCCCCCCTGAGGAACAGTATGTTCTCGTTTCCTATCGTTTGTTGTTTATTTCTGCCTGTTGCACATTTGT
>S.1654
CGATGCACCTAAGATAACATAACAGTTAGCCACTTTGTTTGGATGCAGGTTACAGTGACATTACTCACAATCCGACCTTACCTG
>S.1655
CGAGCTAAAAATTAAGCGATCAAAGGCCTGATCTACTTCCGTTCCAGATTTGAACTTTCTGAGCATGGTAACTACAATAGATGA
>S.1656
CGACACTGACAGTGGTAAATGTAAATCAAGTTTAGGGCTGTAAAACCAAAACAATGAACTGAAAGGCACTAAAAGGCTCTGTAT
>S.1657
CGAGCTCTGTGCCATCAGCAAGAGAAATGATTAGGACTGCACCAGCAGAGTGTTAGCCTGACAGATGGCAACACATGGAGCTAG
>S.1658
CGAAAGGCCTGCAGCAGCGGAAGAGTGGAAATAAGCAACAACAGCAATAAAACATTCACATTGACAAATATAAAGAATCAGTTC
>S.1659
CGATGTGACAGATCGTCCACAGTGTAGATGATTGTGGTATTTTTGGCATACTGCATTTGACATACTATGTATTGGGACATACGA
>S.1660
CGAAGGTATACTATACAGGACTTTTCTAAAAAACAAAGTATACACTGATACAGAAGTAATCCTTTTTAATCATTACTTATGACC
>S.1661
CGATGCATGCAGCCCAGAGGAAAACTGTTTCTAAGGCGAGGAAGCACACATCCTTTGGACTAACGGCTAACTAACAACTACGCC
>S.1662
CGATTAAAACAAAAAAAAAGAAAAAAGAAAAACTGAAAATGAAAGTTTTCATTCCTTTACAGGTCTCAATGTGTTATGTGTAAA
>S.1663
CGAAACAAGAGTATTTACTTGTTTGATAGTTGTTGGCGAGTATTGAGTCAAGGGGGTCTCCTCAGCTGGCATTCTGCGGCTCAG
>S.1664
CGATTAGCACAGGTTGGACTGGAACTGTATCCTCTGAAGTCCCCGTCGTTGTGGTTCACATCCTTTGTAGGATCCAGTCCCTGA
>S.1665
CGAAAGATAGACGGAGATGAAAGCCACAAACAGCTGTTTGTACGTGCCTCCTGCCGCTAATCACGACAGAGAATCATTCCTAAG
>S.1666
CGACCATCACTCTCTCCACTTGTCTGGATGGGGGGTGCAAGTGTGTGTGTGTCAATTGGTGGATGGTTGAATGGAGCAGTGTGT
>S.1667
CGACGACTCTCGGACAGCAATTTCATGTCCAACCTGCCCAATGGCTACATGACCGATCTCCAACGCCCCGACCCGCCGCAGCAA
>S.1668
CGACAATCGGTTGGAGCCTCCTTTCCAGCACCCTGGAGTAACCTTTATCCAGGAGGCTGAGTAGTGTGATACCCCAATAGTTGG
>S.1669
CGACTCCCCGTCAAGACGTCCCACAAACAGATTGCGCCATCCTGACCGCCGCTTGCCAGAACCATCGTCTGAGGAGAAGAAGAA
>S.1670
CGATTTAACCACGATCACACCTGATAATGATTACACAGGTAATATGGCTTCCTCTGTGAAGGAACATGATCGTGTGACACTGAG
>S.1671
CGACGCACGTCAACGTGCCGCGCTGCAGCACTTTGCACTATTGTCCTATTTTTCCAGCGCTATTTTGTACTTCCCAGCTCCCGC
>S.1672
CGAGGCCTAATCGGCCCAGTTAACTGGCCTCTCTGGTCTCCTTTACTGTCCCCACAGAGCAGACAGACTCAGACATGCTGTGTT
>S.1673
CGAGATACGGCACAATTAAAGAGGAGGAGGTGAGATAATGGAGGAGAGGAGGGGAGGAGAACCAGAGGGCAGTGGGGAGAGGTA
>S.1674
CGACCTTCCCCACTCCTCCATCCTGACATGCTCAGTACGCTCATTCACTCTCACTCTGTCTGTGTCATGATGTCTGCATTTTCT
>S.1675
CGACTCCAAGTGAAGTTTTTCTCAGATGGATTTGTGGTGAATCAGACTGGGCTGAGCTGGTGAGATGTGGTACTACAGTGTGTG
>S.1676
CGACCAGTCGGACCGCCTTGCGAGCTTCTGACCACAGGACCAGATCTTGCCGGAGCGATGCTTCTACAATCTCCCTTGGGAACT
>S.1677
CGATCAGTCCTCCAATGTGTTACCAGTGTTGACATGATAGATATATTGGTATTGATTACTAGGTTTACAAAGGGAATAATATGC
>S.1678
CGACACTGCAGTGCTAGTCTACTTGTTCATACATTTACAGGCAAGCAGTGATGGCTATTTGCTATGTAGTCATAGAAAGGGACT
>S.1679
CGAATACTGATGTCAACATAATATAATACTTCAGACTTACCAATAAAGTTCCTAAATTGCTGGTGGTACTCTGGCTGTTTCCAG
>S.1680
CGATCAGAATGAGAAGACAAGTCCGTTGACTAACGGCCTCGGTAGATGACAAGCTCTTCCCTGACGACAACTAATGACACCCGA
>S.1681
CGACTTCATTTGGTGTGTTTAAAATCTGTCGTGACAAACAGAAGTCATTCCACGTGTTGTCTGGACAGAATATTTATAATAATT
>S.1682
CGATTTGCTGCGGGCGGTGTGGCCCAGGTTGGGACCATTGCGGGGGCCTGACGTTGCAGTTGCGGTCCGCATTGGGCGGTGGGT
>S.1683
CGACAAGTTTTTGCGCCAGCCACCATAGTTAGAAGCTCCTCTGCGACGAGCCCAACAGCATAGAAAAAAATAATTTTTAAGGTG
>S.1684
CGAGTTACTACACTCAGCAGTATTATAAAGAGGATTGCTAAACCCACACTGGCAGCTGCCACTTCAATGTAAATGCGGGTTTTA
>S.1685
CGAACGCAGTAAGCCTTACGTGATTTGAGAGAAAAGACAGTGAAGAAAGAACCGTAATATTACAGTCTATGAAGAGAAGAAGAC
>S.1686
CGACCGTGAGCATGGACTCCTTCACAGACTGGTGCACTTTCGTTGTCCCGCCCTGCTAGTGCCATCAAATCAATCAACCTTTCT
>S.1687
CGACCCAACCCTAGCAGTGGCCCCCCCAGCAGGACAATGCACCCTGCCACACCACAAAAATTTCTCAGGAATGACCCGCGGAAC
>S.1688
CGACTCAAAATAGCTGCAGAGTCAATAACTGACAGAATCTAATGGTGTATTTACATATCTTGAGGCTGTGTTGACTGATCTGTA
>S.1689
CGACAGTACAGGCTTTTGGTAGTCTATCTGCTATTAGGTTGGCGGTTAATTTTGAGCATCATTTGACCAGACACAGTTCTCTCA
>S.1690
CGAGGTGAACTGTCCCTTTAAGTCACAGGCTTTAAGTCACATATTTAAATAAACGATTGCAATATTAACAGGTATTTTCTGATA
>S.1691
CGAACCTCTGGGGTTAGGGAGCCCTTTTCTGTGGAGTTTGCATTTGCATATCAGCGTGAGTTTTCTTCAAGACTCCGCCTTCCT
>S.1692
CGAACACATGCATGCCAAACCACGGAAAGCACTGAAAAGAAAGGACAGCTACCAAAAAAATGTTTCCCTCAACATGCTAAACCC
>S.1693
CGATAGGCAGAGGGTACTTGCTGTAGCTCTGGTTGAGGGTTAGAGGCTGTCAGCAAATAGTTTGTTGGGCACAGGGAAACAGAG
>S.1694
CGACAGCATGCACAAACATACTTGGAACTTTTCTTAAAAACCCTGGAAAATATGAGTCTCATTAAGTATCCACAAACCATTTCT
>S.1695
CGAACTCGGTGGAGGCAAATAAATCAGCCTGGCTCGTTTAACCCATGAGAGTCCTGCTGCTCTGCTACAGCGGTGCGGCATGTA
>S.1696
CGATCGGCATCCAGATGAGCAATAAATCCACCTAACTGTGCGATTTATGTTTGGCTCCAAATTCAAACTGACTAGTATGCAAAT
>S.1697
CGAGCGCTCCTTCCTGGTGTACAGTGAGCTGACGGGCCACTCCAAAGGATACGGCTTTGTTGAATACATGAAGAAGGATTCTGC
>S.1698
CGATTTCTCCTGTGAATTAATGATATCACCTCCTGTTGTTTGTAACCCAAGACATCTGCTTTCATAACATTTTATTATGAACAT
>S.1699
CGAGTTTATCAAACAAAAGTTAGCTATACTTATCTGACAAAAGAATTCACTCAAGCCAAACATCAAACGAAGCTAACAGCTAAC
>S.1700
CGAGGGACTGAAAAAGTACAGCATGTGATGAGATGCTTGATTCACGTAGAAACACACATGGTGAGGGACAAAGACAGAACAGAG
>S.1701
CGAGGACTTGCTGGCTGTGTGTGTCTCCTGCTTCACAGCGTTTGTGGCTTCCACACGAGTCCATCATACATGTGTGTCACTGCT
>S.1702
CGACAGCTGGCGAACAACAGACAGGCCACATAATTAAATATGCTACTAGTGGAGAATGAGGAAAGGATAGTGGATGAGGATTGA
>S.1703
CGACAAGTTTTTGCGCCAGCCACCATAGTTAGAAGCTCCTCTGCGACGAGCCCAACAGCATAGAAAAAAATAATTTTTGTTTCA
>S.1704
CGATTGAATGAAATCCCTAGGACTAGTTCATTAAAATACATCATGGAAATCATGCCAAAATGACAAGTCAAAATCAAAATGGCC
>S.1705
CGATCATCAGGGGAACCCACTTCTGCTTGTTTCCTGCTTGTAACGAAAGAAAAGCATTTGGACAACATCCAATCATCAATCTTT
>S.1706
CGATAGTTCACTTGAATTCCACACACACATTTCAGAAAAAGTTAAAAAGGCAAACACCATGCTGGTGATTATAAGAAGAACCTT
>S.1707
CGAAGTTCAGCTAGAAGGGGTGGGACTCACCAGAGGATCCATGATACGATATTATCACAATACTTAAGTCACGATACAATATTA
>S.1708
CGAGCTCAGACTGGCCAGTTCACACCACTGCAACTTTTCCCTGCAACGTTTCCCTGCAACGCGTTTCGTCTCGCGTATTTTTCC
>S.1709
CGAAATCCGGTGCTTGGGCATCAGAAATCAATGAAAAAAGGCATCCTTTAACGTCAACAGAGGATGGCCGGTTGCCGTTATGGT
>S.1710
CGAAGTTTGTGCAATTACAGAATGGTCTGTAGCCCTGCTATTCCACTGTCACTGTGATGAGCGCTATCATTTAATTAACTCACC
>S.1711
CGACGTCACAGATGTAGAAGTCAAATTTAGAAAGAAATCCCCCTGAGTTAAACAGGAATCATGTACATTTCCAAGCAGCCACTT
>S.1712
CGATTATCAAATATTCAAAAATAATGATGAACTATTGTGGCTAATGTTTTTGCTATTGGTGCTTCCCCCCCCAATATCCCATCT
>S.1713
CGACGGTGCTGCTGCGCGCCGCTGCCAGTATGTGTTGGGGGGCGGCACTTTACGGCCACAGCGCCGTGCCGGTGGCGGTGTGTG
>S.1714
CGACATTTTTGACGATAACGTAAGTTTGTAGCTACAATATGTTGGTACTCACTTTGCATATGAGGTCGGAGTTGAATGGTTCCT
>S.1715
CGAGGAGGGTCTGATGAGAAAGAAATAGCTAAATTGATAATTTAAGGGAATTTTGAAACAAAAATCTGTCTCAAAATGTGCTAT
>S.1716
CGATACAATAAACAATGTAGGAGGAAATATTTTTTTAGTAAGAGAATTTTTGAAAAATGACATCTTACTTTGAAAGGGAAAATA
>S.1717
CGACACCCTCCAACACGGACTCCCCGCCCGTTCGCTGTTTCCGTGTTCTTAATTCTTCCGACTCCTCTGCAGTTCTCTGCCGCT
>S.1718
CGAATTATTAATATATCAAATTATTTACTACCGTCAACTACTGCCTTTCTTTTATGAACCAGACATCATCCTTTCCAATATATG
>S.1719
CGAAAAGGATGCTATCCGCGGTAATGACACCTATAACACACTGGATGAGATCCTGAAATGTGCCAAGACAAATCAGGTACGTGC
>S.1720
CGACGTTAAGAACAGTCAGTTTGTTCTCCTCCTGCTGCTCCTGACTCAACTCTCTGCTTGCACATACACTTGACATAGCTGATT
>S.1721
CGACCTGTGTGACCTCACCTCGCCGTGGATTGTGGGATACGCTTCACACTGGAAGGAAGTAAAAACAAAGGAATCAGAGTAACT
>S.1722
CGAGCTTCATTCAAATATTGCTTTCACGACTTCTCTAACGTATTTAAATTACTCTACGTGGACAACAACTAACAGTTACAACCT
>S.1723
CGAAGAAATTGGCTCCCAACTTTATTTGACCATTCCCTATTGAGAAGGTTGTAAACCCAGTGGCTGTTCGGCTCAAGCTGCCCC
>S.1724
CGACTATGCTTAAAGCCCATATCAGGGACTAGCACACACAAGAGCCTGCCAGTAAAAAAGTAGATTATATTCAATGTAGTGTAT
>S.1725
CGATTGTGGGACAGTTAAAAGACAATGTGCGGAGGATCTAAGAGGTCGGGAGCTGGATTAGGGGCAGAGAAGTTCAGCAATAGA
>S.1726
CGATTCAATTGCCTTGAAATAACAATGACCTGGATAAATGAGAATATCCACAGGCAATACTGCAAATGGAAATAAAGTTTTCTT
>S.1727
CGACATTTCTCCTCCACTATTTACAAAACTATAACTGACTATAACTATCTATGAACTATAAAAACACAAACTTTTGCAAATGGC
>S.1728
CGACCAGACCCTGGCGAATCTCATCCACCCCCGGGGCTCTGCTGCTGCGGAGTTGCTTCACTACCTCGGGGACTTCTGCCCCAG
>S.1729
CGAGATGTAGAGCAGATATCAAGACAGATATTGGTGCAAATCTGAGCTAAATCAAAGCAATAGCTGAAAAATAACACAAGATTA
>S.1730
CGATAGCCGTGTCCGTCACCCAGCTCCATGAATGTGATATCGCAAGAACACCTTTTCAAATTTGGCACAAACATCACTTGGACT
>S.1731
CGATGCAGAGCTTACACCGTAGCTACAGCATTGTTTTAATGCAGAAGTATAAATTCTGGCTTAGTCTGACTTAAATCATAGAAC
>S.1732
CGAATGATTTCCCCGTTATTTCAGGCTCAAACTCTTTCCAATCTTACAGGCGAGAGAAAGTACAATCTAATCAGAAACAGAGTA
>S.1733
CGAATACCAACAGTGAACAATATCCCAGCTAACGTCACGTTGAGATAACATGTTGGGCTATCTACCACACTGCCATCACCTGCA
>S.1734
CGAATGACTTCATCATAAAATTCTCAGATGACACTGTAATTTTAAGCCTGCTACGAGCAGATGTTTCCCCCTCTGTATACCACC
>S.1735
CGATGGGGGCTCCCACGTGAACTGAGAGGTACAGTATGGCAAGATGAGAGCTCATGCATTAAGCTTGTCAAGCTGTAAGAGAAG
>S.1736
CGAACTTGCTGTGCTGCTCATACACAGTAAAACCCTTTTTGTAGTACCTGTACACTTACCCAGTGTGCAAAGAAAAATAGAAAC
>S.1737
CGATGCGACCTGAATACAGCAGTACGGAGGGGGAACCCTCAAAACAAATGCATGTAAGCGTCGCGCTCATGGCGCACAACACAC
>S.1738
CGATTTATTTTTTGGCTCAAGTGACGAGGAAGACTCCAGCTGTGCCGGGCCAGGAATATTTGTAAACAGAGCCGGGCTAGCTAT
>S.1739
CGAGCTCTGTGTATTTGATGGCAGCTGTTCAGTGTGCCAAGATGCCACAGAAACATTTAAAAGTATGGCTCTATTAAGACACTG
>S.1740
CGACACAGAAACACGTGAAAATTGAGTCCAAATTTCAGGTTGAAAAACAATGACGTTACCTTTAACCTTCACACGATAAAAGTA
>S.1741
CGACCAGCATGGTGGAGAGATGATGGGCACCAGAATCCATGGCAACCCTGACTGCGGTATGAGGCAAACACTTTTCCTCACACT
>S.1742
CGAACACAGCCCCGTGATGACAACCTCCCCTTCTTTCAGATCTTAGAAAAGCCTCCATTCTCCAGTGGTTTGACTTTTGAACAT
>S.1743
CGATGGCACTTGATCCTGCTTCGCCAAAGAAGTGCTGCCAATCAAAAGGAAGCTGAACGCTGTCCCACTTCCTGTGTTGGCCTG
>S.1744
CGATAGTTGAACCTCAGATTGAGGAGGAGCAATGTGGTTTTCGTCCCGGACGCGGAACTGTGGACCAGCTCTTTACCCTCGCCA
>S.1745
CGAAGGGGAGGCAAAATTAAATTGTGCCTCGGGGACCTCGGTCTGTTAAAGAGTGGAGAAAGTCAGTGAAAGGCATATTTAATG
>S.1746
CGATTGTCTCACATTAGTCCAATATAGTGTGTGTGTGTTGCTATCCTGTTTTATTATAGTAGATAAAAATAAAGCTGGCATGAT
>S.1747
CGATTTTTCCCTCCTTTGTAGTTGTTTGCCCCCTTTCGTGTGTATTTTTGTCTCTTTGTGGTCATTTTGAGTCTCTAGCGATTA
>S.1748
CGAGTCTTGTGGTTTTCTGACAAACGTGGTTTGTGAGGACTCAGGGTTAGTAACAGGTCCCAGAGGGTGTCTGCTGGTCAGTGT
>S.1749
CGATATTGCGACAATATTGTAGGACTGACTATTGTTACTTTCACAAAATATTTACACAGTGAGATTTCTGATAAATAATCATCA
>S.1750
CGACCAACCTTACACTGTGCCTTTGGTCAAGCCATAGGACTTTTTTAAAGTTGTGATGTCACAGCTATGTAGAGGTAGAAACTG
>S.1751
CGACCCGCCACACAGTACTATGGTGGAGAAGAGTGTGCGTCGGAGGTCCATGTCAGACTTCTGGATGGCGTACGCCAGGACCTC
>S.1752
CGACCCTGTTTTTCTATGTGTTTGTGTCTAAGTGACTAATGGAGACAGCAGTTTTTGAAATGGTCCAGTGTTGAGTGAGAGCTA
>S.1753
CGAGATATTACTGTGAAAATAAAGGGGCATTGACCTACAGCGTCAAAAGTAGCCAGATCACTGCTGATTTTAAAGTTGAATAAG
>S.1754
CGACAAACCAGACCACATGGCCGCCCTGTTCAAGAAACTCACCTGTAAACACACACACACACCTGCACACACACACATGCTTAG
>S.1755
CGAAGCGAAACAGCCATTATGGCCAAGTGGACAAATTTTGGTAATTTTATTTTAGTAAAAGTAAAATATGGTCATTTAATTAGG
>S.1756
CGATTTCTCCCCCCTTCTCTCTCCCTTTTTATTTAAACAGGATCTTCTTGTACCTCTTCTTTCCATACAGACTGGGATTATATA
>S.1757
CGATGGTAGCAGCATCAGAGATAGATAAAACAAGTCTGTCAATGAGGAGAGCCCAGCAGCAGCAGCTCACAAGGGAACAGTGGA
>S.1758
CGACCTGATGACACTCTGCTGTCTCATTGAGCCACTTGTTAGCTTCAAAAAGTCAATGTTTTTAAGTTGTAGAGCAAAACATGA
>S.1759
CGAGTTTGAACAAGTCATCCACGTACCTGGGCGCCACGACAAAGAAATTAAAACAGATCCTGTTTTAATGGCATACAACAACAG
>S.1760
CGAAGCATGCCACCCTCTTCCACGGAGAAACTCCAGTGACAAACCATCCGTCATACTGAGGTTTGTCAATAGAAAACACAAAGC
>S.1761
CGATTAGTCAACTAATCGTTGCAGCTCTATCCCAGACCTTAATGTTTTCCCAATTTATGGATGTTTTTGGTGGCTGTTCTTCTT
>S.1762
CGACACACCGTCTTTTATTTATGGTTTTTTCAACATGTTTAGGTATTTTACACACACCGTCACATCTCTGTCTATCATGTGTCG
>S.1763
CGACATGGGTGAGTGTGATTTGGGCATGTGCGTGGTGTGTAATGATTGTCTGTGTGTGTGTGTGTGTGTGTGTGTGTGTGTGTG
>S.1764
CGAGTCAATTTGCATGGGACGTGGGCCGTGATTTGTTTTATCTGTCTGGGCCGTGGTATAGCAATCATATAACTATCAGCCTAA
>S.1765
CGAGCCTCTACAGAAAGGGGAAGCGAGTAGTAACACAGTGAAAAAGATAAGATCATGCAGTGGGGGGGGGGAAACATGTTAACT
>S.1766
CGACTGTCAGGGCGGTCTCCCTGCTGGCTTTCCTCAGACGTTTGGGCTCCCTCCGACCCTCTGGAGGACATAGCACACTGATGT
>S.1767
CGAGAACTGTTGGCAGTGAAGCTGGCGCTGGAGGAGTGGCGCCATTGGTTGGAGGGAACCAAGACCCCCTTCCTCGTCTGGACC
>S.1768
CGAGAACTGTTGGCGGTGAAGCTGGCGCTGGAGGAGTGGCGCCATTGGTTGGAGGGAACCAAGACCCCCTTCCTCGTCTGGACG
>S.1769
CGACCGGTAAATTGAGAGCTTCACTTTCTGGCTAAGCTCCCTCTACACCACAATGGACTGGTAAAGCGCCTGCATCACTGCTGA
>S.1770
CGACTGACAAAAAAAACAAGCAATGTTTTTAATAATTGATTCTTTGGTGAAAAATTATTAATTGATAATGAAAACATTTGGCAA
>S.1771
CGAGATCTCTTTTTACTAACTGGTTCTTTATTCTAATCACATTCGTGCATATGGACTCCCATAAAGACTTATTAAAATCAGAAT
>S.1772
CGACCCTTTTTGCATGAAAAGGCGAAATGTGTTAATAATCTGCTGTTAATAGGAAAATATTAATCATGGCAGCTAGTAGTGTTT
>S.1773
CGACGTTTGAAACTGCATTAAGAACGGGGGAAAGAGTTGAGGGTACTATTAACATAGTTAGCGAGCTGTGGCGACCTCTAGCTC
>S.1774
CGAACACTTTTTACATGAACTCTTAAACTACACTCCACACCTGTGGCTCTGCACAATAGTGACACCTAGAGGACGCCACAGTCT
>S.1775
CGATTTGATAAAATTTAGGGGCCTCCGACCGATGTAAGACGATACCAGTAAATATCCTTCATGTCTTTTTCCTGACTGCTTCCC
>S.1776
CGATGTGACGTATCTTCCGCTACGCAGAGATTGTGGGTCAGAATAGCCATAAAAGAATGCTGGCTTGCATACTGCAAAAAGTGA
>S.1777
CGAACCCTTGGCCACAGCGGCAAGCATGTGGCCTTTGTACATAGGGAGCCTGCTCTACTAGGGGAGCTACTCTGTGCCCCGATG
>S.1778
CGAGGTACTTGTAAAACTTCTCTTGTGTCATGTAATGACACATACTTACACCTTACCAAACATACACATTGTGTAATGAGAAGA
>S.1779
CGAAGGAGGTCGTTCGTCACTGATTCTGCAGTTATTTTTAACCGTCCCCCGTGTGCAGGTCTAATCAGAACAGGATGTTCCTCA
>S.1780
CGATACTACATATTTTGTTCAAATTGTTTTGGTGTATGTTCAGTGACTTATTAATGTACCAGCACTGTGGACGTTTCCTTACTT
>S.1781
CGAAAGCTATAATGATGTGAATTTTACTCATCAATCTTCTGCAGAAAAAAAAAGCTGGAAAAAGATTTTGTTTTATTTTTAAGC
>S.1782
CGAAGTGGATTTTGTTTACGGAGCAGACATACCACCATATTATACAGTAGATCACACGTGAGTTTAATGCTGGGGCAGATACAA
>S.1783
CGAGATACGAAGTGGAAGGTACCCTGGGTGCGTTGGTTGTTGACGTTCTAGGACGGCCTGTCAAGTTCTTCCTGTTACATCACT
>S.1784
CGATAGCAGGGGGCAGGAAATACCTTCAGTTTGTTTGTTTTCATGAAGCCGTAACATCTCAAAATTCACCAACATTTTCACTGT
>S.1785
CGATTCCCCTTTCTTGGGGAAAGACAGGACGCTGTACGTTGGTGCTCTGTCAGCATAAGCACTCACTCACTCGGCTGTTGCTGC
>S.1786
CGAGTTAGGTGAATCACCACCTGTGCCCCCATCAAACAAGATGATTTCAGCCTCAGAGTGAGTGAGCTCTGGCGTCATTTGTCT
>S.1787
CGATTATGGGTTGCAGTTATGTCTGATCCTAACGGCAAAACATGCAGCCATCCCACTGCGATGGATAGAGCCACAAACAGCAGA
>S.1788
CGAACCCACGACCCTGAGATTAAGAGTCTCATGCTCTACCGACTGAGCTAGCCGGGCTATGCAATTACCACGAGGGGCGCTATC
>S.1789
CGATTCCTGCCAGTATGTCCCTACACACCGGAGCTTTGAGGGCAGGGCTATAGGCTACTATTGGTGAAACAGGGTGTGTGTGTG
>S.1790
CGATATCTCCTGAAGTGTGACCCATCCACTCCCCCAACATTCCTCCTCACAAGACTGATCAGGACTGTTTCCTTGTTCACTACC
>S.1791
CGAAGGAGAAAATTAATTTGCACGTTTATCCGATAATTTGTTCACCTGGGAAAATATATGCGTGGATGCAAGTCTTGTTCACAG
>S.1792
GCGAAGCTCTCCCGGAGGTGGGAGTTGAAGATCATCTTGACAGGTTCTTCCGCCAGGCGTTCCCAGCAGACCCTCACTGCTCGT
>S.1793
CGATTGGCTATAGAAACACTGAGCGACTGGACTGTAGGGTGCAAGAAAGAAGTGTCCGGTCCAATGCTGCATATTGACCTTCAC
>S.1794
CGAGTTAATTAGAAAGGGCCTTATGAATAAAAAATATTTGGTCAATAATTTAAAAACAGCAGCAAATTGAAAATCTATTTAAAG
>S.1795
CGACTCTATGGCTGAGGTCAGGTTGACTTTAGTGCAACTGAAACTACTTGACAAGATAAATTAAGCACTGTCTTTATAGTGTAA
>S.1796
CGACACTGTCCACAACAAAGGCAAATTTTGAGGTCATTTGGGGTGCTAGTCATGCATGAAAGTAAAGTAAATTGGCAGTGTTTG
>S.1797
CGACTTACTCAGCAAATCAAAATACTGAAAAGACTAAAAGTAGCTGTAGAAAGGAGCAGGCTTAAACAGCTGTGTGGGTGTCAC
>S.1798
CGAATAATTCATTTATTAAAGTTGTTTAATCCAGTACAGCTTTTAATATGGGACAATGGGTGGCATCCAGATCGTCTGCATGCC
>S.1799
CGAAGGTTCGTATGAGCTTCCCCCGGTCGTCCAGGACACTGACCTCATCCCACTGAGGGAGACAAAAACAATATCATGAGCTTG
>S.1800
CGAACCCTGGTGCGGACCAAACAACCGGACCGAGACCTCTCCAAGGTGGGTCTGACTCCGCCTCCAAAGGGACTCTGGTGCGGA
>S.1801
CGACGCAGAAGTATAAATCCCGCTTCAGTGTATTACCTACTGTAAATGTCTGTCATCATGCCCCCAGTTTGGAGAAAGGGCCAG
>S.1802
CGACTCTGCTTACCTGCTCGCCTTGAACACCTGGGTAAGAAAACACACATACTACAGTTGGTCAGTGTCCTGTCACTGACAGCA
>S.1803
CGAAAATGCCGGCCAAACCGAAAAAAAAAAACTTTCAATTGCCTTTAAAAATGAGCAATAATTATTTTATGAACACTCTGATGC
>S.1804
CGACTTCAGACGGTTACTGGATAATAGTGTAAGAGTGATTGAAGCCGGTGTGTTTTGAAGGAGGCAGGTGGTGACTGATGGCTT
>S.1805
CGAAACTGCCCATTTCTCTAGCAGGATGGATAAACTCAATTAAAATGACAGTATTGCCTAAATTCTTATATTTGTTTCAAATGA
>S.1806
CGAGGATGTTGTTGTCTCTGGTTGGGAAGTAGACGTTTTTATGCAACTTCAGATGTTTGTGGTTGAAGTCTCCTGCTACTATCA
>S.1807
CGATTTCTCTTGCAATGCTGTTAAATGTCGTCACCTTCACGGTGAAAAGAGAGTCAGCACATCGGTTCTTCACCTCCTTGAATG
>S.1808
CGATTGCATCAGACTCTGCCTGTCTCCAGTGTTTCCTTGAGTATTACTTAGCTGACTCCAAGGTATCAGATCTACATCAAAGCG
>S.1809
CGAATATATTTTCTTCAAATAACTTAATAAATAACAAATAACTTCTTCTTTTTTTTTTTGACAGCCCTAATGCACTTCAAGGTG
>S.1810
CGAACTTGATGAATGCTAATAAGCAAGCATTTAGGGAATAAAGCATGGTATGCTGGAAAGAGTTGTTTCATTACGTTACGCTTG
>S.1811
CGACAAACCTCTTGATACCATTCACCAAATCTTAAGACCTCGTGATATATTATTGTTATTTAATGTCTTTAAATGTTTTATTGC
>S.1812
CGACAAACTCCTTCAGCGTTTTAGCATAGGACTGCAGGGTTGTCCCTGAAGCATGGGGAGGTGGTATGTAGGCCTCCCCCTCCG
>S.1813
CGATGGTGGGCCCCTGGGAGCTGGCTTGTGCCTGCTCTCCAAAGCTGCTTGCAGGCATTCCTCCCTGGTACAACTTGCTGATGA
>S.1814
CGAGCAGTTTCCACCCCGGCTTTCTGCCGTTGTTTTCTGGCCCACTGTCAGCTGCTGCTGACCGACACCTGTACCGCCCGGCTA
>S.1815
CGAGTTTTCACAAAAGGCTGAGGGGAGAGGAGCTGGAGGGGCGGCGTGAATGGATCGGTCTAATTGCAGAGCTGGAAAGAGTCC
>S.1816
CGATGTACTTGATGTAATGTAACTCTCTGTACTTTGTGATATTCTTCATTATTCTGTTTTACAGTAAAAACCCTGCAAAACTCT
>S.1817
CGACATATTATACTATGACATTTTTAGACAATTTTGAACGACATACAATGCTATGATGTTTTTATGCCATTTCAAATGACATAC
>S.1818
CGATATAGCAGGTTATGATGTAATGCATCACTGTCAGATGAAAGGTGTAAAACATCATATAGCCACCATGAGAAATTACTACCA
>S.1819
CGACAGCTGGAAAGGAGTCTGTATGGTCATATTCTGGGGGATGTTAAAGGGTGTGGTGACCGATTTCCCTAGATTAATTTCATA
>S.1820
CGATTTTCATTGTTCAGACAGCAACAATAAAGCTTCACCAGGAAACTTCAGAGGGGTTCAGATTGTAGATATCAACGTTGGTGC
>S.1821
CGACAACAATTCACATGACCACTAGAGGTCCTTCTCAGGTTAATATAAACATAGGGCAGACATATAATAACAACTGCTGTCTTT
>S.1822
CGATCTTGACTGCAGCATAGATTTTCCTGATGAACATGTAGGCTGCGTAGAAGCCAATCGTGCCTGTTAGCAGCCAGAACGACA
>S.1823
CGACCTTTCCATGTTACAACACTGTGAACTGATGTCTTTTTTCCCTCAACAACAAATACACATGGATATGTTTTGCCAACATAC
>S.1824
CGAGACATCTCCTTGGCCCCTGTAATGAGCCAATGCAATGGAGGATAATGAGGATTCTCCTTTTCTCCAGTGGACAACGAGAAG
>S.1825
CGAGCCAGTCTGATGTTAGAGATTGCCAGGAGGAACCATAATGGACACAGGAAATGATTGCTGGGTGTATGTGGCAGATTCTGG
>S.1826
CGAATAGTGACCTCCAGCTCTCACTGGGGCGGTTCACAGCCGAGTGTGAAGCGGCTGGGATGAGAATCAGCACCTCCAAGTCCG
>S.1827
CGAGAAATGCTCACTTATGACCACCTTGGACAGCCTTCATATCAACCCTGGAGACCAGGAGCAAACCTGATGTTCGCTTGTGTC
>S.1828
CGACAATTTCTAACATTTTTTTTTAGACAAAACCATTAAGGCTACAGTTGGTAAGTTATCAGTTGTCAGTCATTGCTTGTGAAC
>S.1829
CGAATGACCATTCACACCACTCCAAACAAACCGAACTATCCATGGAAGCGGACCAGGGTTCGTTTAAGTGGCCCAAATAGTGCC
>S.1830
CGAGGTAAAATTCCAGCACCCCACCACTGTCCCCACCACTCCAGCCTCAGTACATGTACCCAGTCACAGTGCCTCCAGGCCCAA
>S.1831
CGACGGCTTGAACCAAAGCGCAAATCCTAGGATAACCATGCGCTGTTCAAATGATTCAGTTAAATTAAATTACTCTTATTTCAT
>S.1832
CGATCCACTGGCCCTCAGTTTGAATAAGAAAAAACAGAAACTCTTTAATTAGGAGGGAAAACAAAGACATGCAATAAATAATGT
>S.1833
CGATTGAGTCATCAGCTGATTGACAATCAGCCAATAGCACAGCAACACACCTTCTCTGTCAGCCTATCATCTTACTGCTCCTTA
>S.1834
CGACGCTCTCTACAAGGTGTGTGGAACCAGCCTGCACTGCAGCTGTGTCATGTGTTACAGTGCTGTGTTGAAATGTGTGGAGAT
>S.1835
CGACACTAGAGGGGTACCTAGAGCTTCATAGTTTAAAGCATAGGGCTACTGAACCAGCCAGGAATGTAAATATAGACAGTGCAG
>S.1836
CGAATGAAGAGAGGTATTTGTGTAGTCTATTTAGACCACCCTCTCCGCCTTTGTTTAGTCTTTTGTAGTGTTCTCATACCCATG
>S.1837
CGAAGTTCTTCCTATATGTTTGCTCTCTCCTGTAGTCATGTAAACTCGGCGCGGAGACTGTAAGCTCACTAATAATTCATTCAG
>S.1838
CGAAGTGTCCATCATGATCATGTTCACAATAACTCATTATGTTGAGTTACACTGCTATCAACACAACAAATAGAGGAGAAATTA
>S.1839
CGAGAACAAATATGTCTGCCATCTAAAATGTACACTTTGCAGTGACTCTTTCACTGGTTTAGTTTAAGTGATGTTTTTACTGGT
>S.1840
CGATGTGATCAATCAATTGTGTTAAAGGAACAAAACACATTGACTTTGTTTATTGTTTTTGCTTACGTATACTCTGTTAGCTTT
>S.1841
CGATTAATTTTCTGGCTTTTTTTTTGCCTTTTATAGCATAGAACAGCTAAAGATAGACAGGGAAGGAAGATGGAGAGAGGGGAA
>S.1842
CGACTCTTTGCCTATTACCTTTGATGCTTTCATTTCACAGCCAGCTTCTGTATTTCCAGATTTTGTTGTCAATATTTCAATTGA
>S.1843
CGACTGTTGTCACTATATACATATAATGTACAGCCTGGTGCTGTATAGTCCCCAGGGGCTTAATTACATGGGACGTAAATTCCG
>S.1844
CGAAATTCATATTGGTATGGGTACCAAAACAAAGATTTTGGTATTGTGACAACACTAAAGGGAAGCATAAAGAGAATGAGAATC
>S.1845
CGATCATAAAAATAATGTATGAATTTTGAAATTGTTATTACAGGACCGGAAGTTTCGTACTGAAGCAGAGATCACAAAGCATAG
>S.1846
CGAGCTAAGCAGATAATCAAAGAACAGCTTTGGGCATGAACTATATAACTATAATTACTTACTTATACCGAGCATGGTTATCTA
>S.1847
CGATGACGATAAAAAAGTGTGATAGATATTTTGCTTTACATATACCATCCGTGATTGAAGATTTTACCCGTATCGCCCAGTTCT
>S.1848
CGAGTGTGAGCCTGTCAGTGCTAAAGTTTCTTCAATCACACAAGCACAGAGAGAGATGAGTGCCTGCTGCATGTCACATAGGCT
>S.1849
CGAGGTGGCAAGAACAAGAACAAAGTTCTCTCTGGCCAGGACGTTTCATACTTCATAAGAAACTCAAGTGCAGAACTCCTGGGA
>S.1850
CGACTCATCCTGGACCCTGCCCTCATTCGGGAGTTCCACGCCCTTCACCCTGACAGGCCCGGTCGGGCACCAGGTGGCGCCCGT
>S.1851
CGAGAGTGATGAGCAGCCGGAGAGGGATAGCGGCGGCGGTGGCGCAGCGATGGCCGCACTACATCAATGCGAACTCATCCAGAA
>S.1852
CGAGTGAGCTCATACTCCAAAGCTGTATTTTTATTTATTTGCATTACTAGCATAGCCAGAAAAAACTATGGGTGTGCTTTATCT
>S.1853
CGAATGCTTGTTTAGGTGGGAGTGAAGAGATTTGTCATTTGTCTTGTTTTCCTTCAAACTTGCTATTGTGGTTTAGCCAGTTCA
>S.1854
CGAACAAAATTGTTGAATTTATCCTACTTTACCAGACGTGGATGGTGTTAAAGTTGCATTATTAAAGTTGTATCATATCTACAG
>S.1855
CGACCACAAAAAGATAAATCATGAAGGGTGCGGACATTTTTTTTTTTCCTTTTTTACAATGACTATAAAAATACAATCAGGGGA
>S.1856
CGAACCGTTGACCTTCCAATTAGCAGACGACCCTCTCTACTGCCTGAGCCACAGCTTTCCCATGTCAGCATGCTGACTTTAGCA
>S.1857
CGACCTGGGCATTGGAAGCGAGACTGATGTGTACAGTCCTGCTCTACATCAGTGTCAGAGGGGACTCCACTTTGAAGAGCAATT
>S.1858
CGAATTAATTACATGCTCTGTGATTAGTTAATCTAAATTAATCACATATATTAATTTTTGCTGTGAAAGTTTTTAAAAACTTGA
>S.1859
CGATACACACTTGTCTGCCAGGACTGAAAAGTGCATGAACTACAAATGAATGCTAGAAGCCCTGATTATTTAACATTTAGTAGC
>S.1860
CGACGAAAACACGGCAAAAAACACTCAAAAACAGCATAAAAAAACTCAAAAGCTCTCAAAAAAACAAAAATACTATTATTTACA
>S.1861
CGATATAGTACACCAATGGTAATTAAGAAAATCTAAGTAAGTACATATCATTTCTAGTTTTAGTGATTTTCATTTTTAACTTAA
>S.1862
CGAGTGCGCGCGAGGTTTGGGGCAGGGAGGGTTTCTGATTGGATAGGGGGCAGGGCGGATGTTACGTATACCAGAAGAAAACAC
>S.1863
CGAGAACAATCTGGCAATGAATGAGTGTGGAGCAGGGGCTTAAATGCAGCCAGAGCAGAGCATAGAGCACAGGTGAGAGGAGTT
>S.1864
CGAACGCGGCACAGCCAATCACAATGAAGGACCGGAACCATCCTTCTTATAAATCAAACTGCTCAACAGTTTACACACAGACAC
>S.1865
CGACCTCCGACCTCGCTGCCGTGCCCAGGTGGAGGTTCACTGTGAGGAAAAAGTGGAGCAGGTGTGTTAAGCATTTATAACAGA
>S.1866
CGATGGGTATTTTTCAACTTGATTATTATTATAGTCAGGATGCAGCAGCAGGGGGCGAGGACGCATGTAACAATTGTAATATAG
>S.1867
CGACTTTCCTTATCAGGGTCTGACACGCTTGCTGAAGTATTACCATAACAAGCTGCAGTGCATTTTCATGACTTAGCAGAATTG
>S.1868
CGAACCCTATTGCTGTGAGGCGAGAGTGCTAACCACCACACCACCGTGCCGCCCCCAGCCCTGACTGTAACTATAAAATGAAAG
>S.1869
CGAGATTAGATGGCAGGTCGTCAGCTCTTGAGCAACATGGCTGTGAAAACACAGACCCAGTTAAATGTTGCATATGACTGGAAA
>S.1870
CGACTATGGAAGCCCGAATGACTGCGGACATTCCTCGCGGAGTCCGTTCTGCTTATAGTGCGCCCGAGTCTGTGAGCACCTTAA
>S.1871
CGATCACTCAAATTGACCAAGCAGTCAAAAATCACATGCAAACGTGGTGCAATTTTGGAGAGCTCGCCTGAATTTTCTGTACTA
>S.1872
CGAAAAGGTCGTAAAACTCGCAGATTATTGCAGCCCATTCTGCAACACGGGGTAATCATAACATACTCCAATCGCTCCGCCCGC
>S.1873
CGAAATATGAAATGTCAAAGTAAATTGTAAATAAAATGTAACTTCTCCTACATCATTCTATAATAGCATGTGAATAGAATTTCA
>S.1874
CGATGGCCAGTCTGCACCGGGTGTCAGAATGCATCCCAAATTATCCATGCACATTAACAACATGTTTAACACTCAGTTGGTCTG
>S.1875
CGATGCTCGCGTGCCCGTACAGCTTGGAGGCGATGGAGGCCAGTGTGAGCAGGTAGTGGTTCAAGTCCTTGCCGTATTTCTTGG
>S.1876
CGAAGCAAAATCTGAGGACCAAAACATCCCCAAAAGTGCACTGCAACTGGAAGCAATCTCAGTTGACTCAGGGGTGTCCGACTG
>S.1877
CGACATGCTATACTATAGCATTTTTTCATGATTTTACAAAACATGCTATACTCTGTCATTTTTCAAGATTTTGTACGACATGCT
>S.1878
CGAAGATTTGGTTGGTTTTTTTTTTTTAGAATCACTGTTTATGTACTGATACTAAAAAAGACACCGCCATCATTTATCTCTTTT
>S.1879
CGATACAAAAAGCTCAAGGGAAGGCTCTACTCAGGGAACAGATAAACATACAATACTCACTGTACATATCAACAACCAGGAAAC
>S.1880
CGAACTCCTCGCTCAGCTTGAACTTGATCTCAGTGGTCTTGAAAGTCGTCTCAGACTTCATTGAAACAACTCCAGCATCGTCCA
>S.1881
CGACCATGTGGCCTATTCAGAAGGAGAAAAATTAGGATTTCTTTATGTAGGCATGCTGTATGTAAAGTACATCATATATCAACC
>S.1882
CGAGACAAAGTGATGGTGCAAACACAGTGAGGTTTAATGCAAGGTGGTTATTTTTGCAATGCACCAGGTGAAGCCCACAATAAA
>S.1883
CGATCTGAACCAACTGCAGTCACATGACACACTGTTTTGGTTAAACATGAGCATGTCCAATCAAGAGCAGCTTTCTCGCGCAAG
>S.1884
CGAGGCACAGAGACACCCTTTAGCAGCAATATGAGACCTACTGGTTGGCAGCATTTGTTGATGCTGCAGTATAAAGAGTGAGCA
>S.1885
CGAAAGGGATGTTGATGGCTGGTCATCCTCGTCCCCTTTGAGGCTCCACATCATCCAGTCGTTCCAGGACTGAAGAGTGGTTAG
>S.1886
CGAGATCATCGTCCAGGTCAGAAAACTCAATAGATGGTCTGTTGTCTCGCAGCTCCTCGTCACTTTCCCCATGAGGAACTGCAA
>S.1887
CGATGACACACAGCCTCAATAATCACTGTAAAATGTGTGATGAGTCTGTAACAGCTGATACTGCCAGCTGGCCTAATGACACAT
>S.1888
CGAAAGAAAAGTACACCACAGCCACGGAACTAATGTTTATCCAAGAACAAAACTCAAGTTAATTCTCCTGGTGAAGTGCTCGGG
>S.1889
CGATTTCCACAGCTATGCTGATGACACACAGCTTTATATTGCCGTGTCTCCTGATAACCCCAGGGCCAATAGATGCCCTTTTTA
>S.1890
CGAGGGATTTTGTGACTTGCCAGCTATTTTACTTGCCATAGTTACAATCCCAAAGAGTTTATTCTTAGATGTATAGTAAGGTTG
>S.1891
CGAAACAAACTTCTTATATTGGGCAAGACTGTTTTTTTAACCACTGATCCCTTCAGCAGAAACAGTCATTGTTTGCATTTTCAT
>S.1892
CGAACCAATGACATGGACCCATAAATGCTCTGGTATATAGTATTACCATATAGATGTTGTGATGAATAAATAAATGAACAGAAA
>S.1893
CGAACTGCCGATCTTCGCCGACCCACTCTACCTCTGAGCCATAGCCGCCCATCAGTCTATTTCACGAGCTTCAACTACAGGTGC
>S.1894
CGAAATCTCTAAAGAAAAATCAAAAAATCTATGATAGAGCCTTTCTAAGTGTCATATTGTTGGCAACTGGACTTGCTTGAGTTT
>S.1895
CGACCAACAGGGCTCTCATTTTAGTGTAGGGCATCAGACTGAATTTACCAATGCACCATGTCAGGTCACGCGCTCTCCAGGACC
>S.1896
CGACAAACTGAAGCACGGAGACATTTCACTGAATCTGTCCAAAGTGAGGACCTCTGATAACGGGAAATACAGATGCTACATCCC
>S.1897
CGATATTTCTAAATCATCAATGCTAGGACTGGGAGACAAAATAGAACATAGCATTTTTTTTGTTTGTTTGTTTTTTCCAGAAAA
>S.1898
CGACATGACTCTACTTCAGAGTAAGTTCTTCACTCATCTTTGCTTTTTAAAGGGGAAAAGTTACTTGGTGGAAACTTTCTTTGT
>S.1899
CGAAAATATATATTTTCTGTAACGTAGCCTAATTTTAACCTAATTTTAAATATATATTTAGAACTTGACATTTTCCTCTTTTTT
>S.1900
CGAGTGTGGTGGTGGGTGGGGGGGGAAAGCTTTTGTTGCGTACGACAAACTGACAAAACAGAGCGATAAAGTAAAGTTCTCTCT
>S.1901
CGAGTCAATAATTAAACTTCTCATTCTGATCAACTTGGCAAAATAATCTACATTCTGTATTAATTTATTAAGTAACAAAACAGT
>S.1902
CGAAGATGATTTTTATATTTCCAGTGACACCCTTGATGCTGACAGGAGAGATGAATCTCAGACTGTCGGTAAATTAGCTAATGT
>S.1903
CGAGAAGTATGCATTTGAGGTTTGGTTGTGTCTGTGCATGCATGCTTCCAAGCTTGGAAGTACAGATCTGAGATGAAAGGATTT
>S.1904
CGAGCTAAATCTGCAGCTTAAGTGCTGCTACACACACACACACACACACACACACTGCAGTTTAAGTGCCATGCGCACACACAC
>S.1905
CGAATTATATCCAACGAGTAAGCGCCCCACGAATGAAATTACGGCCTTGACATAAAGTTAGGGACGTCAGGTTTAGTCAAGTAA
>S.1906
CGAACCAATCGCAGGAAGCATTGCTTCTTCTGGATTAAACATTAAACAAGCAGCTTCAGCTACAAGAGTGCCTGTGTTTCCCTC
>S.1907
CGAGGTCGGAATATGTTCTCACCACAAAGGAACCGCACCAGAGTTCACTTGTAACCGACCCGAGATCACCTCTCGGTATGGTTG
>S.1908
CGACAGATCCAGCTTGGCGCAGTACAGTTTCATGCCAAAAGGCTTCACCGAAGATGCGCTAAAAGCTTGCCAGCTGAAACCAGG
>S.1909
CGATAACACCGACTGGCTCACTAGAAGAGTCTGCACTTCATTCAGCGAGGCCCCCGAGATGCCGATGGAAGCTCTGTGTTGAAA
>S.1910
CGACCAGTGAAATCAGCCTGTTTCCTGGAACACGTGTGATGCTGATGTGTTAACAGATTAATCAGCACGTCGTCTCTGATGTCA
>S.1911
CGAACAGTGCTTCGCTTTCTCTGGCATGACATGCAGAGATCGGAAGAGCCAACCATTTATGAAGGGCAGGTGTTGCCCTCTGGT
>S.1912
CGATGCAGAACCTCTCCCTCAGGTTTCTGAACACCATGGGACAGTATTCTTTGAACTTAAAGCGACTAGGCAGGTTTTCTCTGA
>S.1913
CGATTCCCTGTCAGGGTGGAACAACACATATCTAGTGTACAATCTTACTAGGCAAGGTTTTTAATGCTGCTTAATGCAGGATGA
>S.1914
CGAACATAGACCCAAATTAGTCTGAGTTTGAAAGACACTGAATTTGTAAGAGATATAAAAAAAAATGTACGTAACCACCATAAC
>S.1915
CGACTAAACAACTTTTTTAATAATTGATTTAAAAACACTGAAAAATAAACTGACTATGAAAATAATTGTTGGCTGCAGCCCTAG
>S.1916
CGACCAGAAAGGTCGTTAGTCGGCAAGATTTCATTGGTCACTTGGAACTGAAAAAAAAACCAACAACAAAAAAACCTGTAAAAC
>S.1917
GATTTGCTGCGGGCGGTGTGGCCCAGGTCGGGACCACTGCGGGGGCCTGACGCTGCAGTTGCCAGGGGGGCGGGGTTAGGTGGG
>S.1918
CGAAGCGCCCACCAGTTTACCGAAGATAATCTAGAGCAAACCTACAGGAAGAGGAGCCACACTGCCCCAGGAAAGGTCCAGAGG
>S.1919
CGAGGAACATGGCAACAAGCTCACGAGTACAAGTCAGACAATCAGACAAACAACCAGTTTAACCCAAATTACAAACCCTAAATG
>S.1920
CGAGCTGCTCCACTCGGTCGCAGACAGTCTTGGTGAGGCCTTCCACGATGTCGCTCATCACGCTGAAGTCCGCCACATTGTAGA
>S.1921
CGATGTCTACTATGACACACTACACAGGATAAAATGATGGACTGTTGCACACGACACATTGTCATTCACAATCAGAGCTGACTG
>S.1922
CGAGGCAGACTAAGATAGTGTCTCTCTCTAGCTGTGTGACGTGGATCACACACGTCTGTGGTGTGTCTGCAGGGAGAAATATAC
>S.1923
CGACTACGAGTATTGCCTGCCTGCTTTCTGTCTGTCGTCAGTCTGTGGCTGGTTGGCCCTCAGCCTGTTCCTGCTCTGCCGGTA
>S.1924
CGAGTCCATCAATCTGGACGCTGTTCCACAGTCTGTTCCTCGTTTGGACAACACCGCTGCCAAGCATAAACTATCCGTCAAACC
>S.1925
CGATGACAAACGATGAGGTTTATTTAGTTGCTATGAAATTATTACAGTCACTGATGTGCCAATTGTCTCATTATTGTTCCAGCA
>S.1926
CGATTCTTGGAAAACATTTCAACTGAAGCAAGGAATTTTAATTGAGGCAACAGTGGTGGTGTTCCACATACACATGTGACACAC
>S.1927
CGAAAGTGACGGCTTTGGTGACATTTCCGTTAATGTTTCTTACATCTCTATCAGGATATTTACAGAAAGATTTGGCACCTGGTG
>S.1928
CGAAGAGTACGTGTACGAGATGAGAGATAAACTGCATGGCGTCCTGGAGAAGTTTGTCAGTGAAGCTGTGAGTATAGGTCTCAC
>S.1929
CGATGTGTCAGTGAAGTACCTGCTGCCTTCAATGACTGGTCTCATTTTTCAGAGGTTTAATTTTTCTCTCATCAGGAGCCAAAG
>S.1930
CGATAAAATATGTAAACCCTGGATCTGTATGTGATCAGCATCTTTACTTAGCATCATAAACCATTTATTGATAATCTCAGTCAT
>S.1931
CGAGCTGTGGGGTACACAGGTCACTGGTCTATCACAGGGCTAATGCCAGAGGCAGATCCATCATGAAACTGAATTCATTTGAAA
>S.1932
CGAGGAGGAGGGAGAGAAACGCAGCCCAGCGACAGGAAAACACAGTAAAGACTCTCACACTGAGCTCAAATCAAAGCAGTGCAC
>S.1933
CGACGCAGAGCCTACGCTGTACAGTGCTGATTTGACACAGAAGTGTAAATACCGCTTTAGCTGATAGGACATGGCACTTATCAG
>S.1934
CGAACCATATCTTCCATTGCTCTAAAATCAGAATCCTGAGTCTGAGAAAATAACCCAGATGATGTCATATAAAGTTAATTATTT
>S.1935
CGAGGTAATTCGCATCCAAGCAGTTGATGAGAAGGCATCTCATTTGCAGTTGTTTTGTGGGACATTTCAAGAATTTGCTTAAAG
>S.1936
CGATGTATTCTCCTCTGAAGAGTTATCATTGTCTTTTGACTACACAAAGGCAGTCAGTATATCCTTTTTTCTCCTCCATTCTCT
>S.1937
CGATCATAGATATCACAAACACAGACATATCACAGACATCACAAAACATTACATGTTCATTTACAGGGGTGGACACTTTGAGTC
>S.1938
CGAAAACACTGAAACACTCTATAACTGTAACTGTATCCTCCAGGTGACGGTGCCCATGACGTGCCAGACAGCATATTTAACATT
>S.1939
CGATGTCTGAACAGACACTTTTTAAATTTCCCTTGTGGCTGGAGAGACTTCCAATCATTCAGAAAAAGGCCGTGAATAATATTA
>S.1940
CGAAATATCAAACAAGAGACAAGTACTTTTGGATTATTACTAAAAAGAAGAAGAAGCGGTATCAGCCATGAACACTATAGAGCT
>S.1941
CGAAGCCAGTCCAAGTCATTTTCTCACCCCTGACCTTTCTACATCTACATTTGGTATAACTGCTGTTTCAGTGGCATTTGATGA
>S.1942
CGAAGGGGAATCCAGAGTGGCGGTGGCTGGGCCAGACTACTGTTTGAGCCTGTCTGCAAGTGTGTGCGCGTGGACGTGGAAGAC
>S.1943
CGATCAATGGTCCACTTAAAAAGGTGGTCTCGCGTCAGGTGTGAAAACCAGCTGTACTAAAACATGGAAGTGGACTGCTGCTTA
>S.1944
CGACACAAGCAACGCGAGGAAGCGACGCAAGCAATGTACTTCCTTTCATAGGCAACACATTAAACGCAAGTGACGTGGGCAACA
>S.1945
CGACATCGCCATGGTTACCACTGAGCAAGAGACGGGGAAAAAGTTCATACATACGTTACCGTCGTCAGGTTGCTTGTTAGCTAG
>S.1946
CGACAAGCCATTTAGCCAGAAACATGACCACGTTTCTGGAAGGCTATTCTTACTTTTTGGCAGGGTGTTTTGAAAGTGGCAGGG
>S.1947
CGAACAGGGTACATTGCACACAGATACAATGAGGACTCATCTGCCCGCTGAGCAATTTTGATCAAGACTGGAGAACTCTCCTTT
>S.1948
CGAATGGCCACTTGAGGCTGGCTCCAAGAGTGAGTAAATCTCCTGTAGACTACCATGTTAAAATGTCCAGCTTTGGTCTTTATA
>S.1949
CGACTTGATCAGGTTTTGAGATATCCATTTCTGAGATGTCTATCGCTACCTGAATGGCGAGAAATGGAATTTCATTTGTGATGA
>S.1950
CGAATGGACACCTGAAATGCACAGAATGTTAGACATTATTTAATGTAGAATTTCACCCCAGTTAACCATTTCATTTAAAAGCAA
>S.1951
CGACGGCTGCTGTGAAAACCAACGTTCACATTGTTCTGTGTTTTACTGACCGATGTCCCTCTGTGTTCCTGCAGGGAGTCCTGT
>S.1952
CGAAGGAGTTTGAAGTGGATGCATTGTGGAACAGGGAGCCAGTGGAGGTTCTGAAGGACAGGGGTGATGTGGTCGCGGGAGCGG
>S.1953
CGACACATCATCTGGGCAGAGCTTTTGTCTTGTGCAGTGTCCAAGATGAAAGGTGCATGGAAAGTGACAGTGGGAGGGGCCTAT
>S.1954
CGAACCCAGGCCGCTGCGGCAACAGCCTTGTACATGGGGCGCCTGCTCTACCACTAAGCCACCAACGCCCCCAGATGCAGATAT
>S.1955
CGATGGAGCTAGGAGGACCACGTCATCCGCAAAAAGCAGGGACGAGATCCTTCCATCACCGAACCTGACACCCTCCACCCCTCG
>S.1956
CGATCATATTTGATCTATCGCCCATGCCAACTCAACGGCTAATGCTCCAATACAATACTATGGTCTGATACAATCAGTACGTTT
>S.1957
CGATCAATCAATCATTTGCTACATTGAATTATACAAGATACAACTTCAGTGACGTGATCTCAGCAACTCCTTTAACTTTTGCAC
>S.1958
CGATGGCATGTTGAGAATAAGGTGAAATAAAGTAAATCCTTTTTGAAAAGCTTGGCCCGTCCTGGCTCTGAAATGCAACTGATA
>S.1959
CGAAGGGGAATCCAGAGTGGCGGTGGCTGGGCCAGACTACTGTTTGAGCCTGTCTGCAAGTGTGTGGACGTGGAAGACAGGAGT
>S.1960
CGAAAGCCATCGTTTGATGAATTTTGTTTCTGCAGGAGTCCACACTGTGCCTGTGAAGGAATTTACGATCACAAATAAAACTTG
>S.1961
CGATGGGAAATGACTCATCAAAGTGACAAGAAAGCATAACATTTGAAACAATTAAAGGGACACTCCACCCGAGTCGTGCTTATT
>S.1962
CGAGAGCATCAACCTGAGGATCTACCATGAGTTCAACTGGGGCTATGGCCTGGCCTGGGGGGGAACCATCTTCTCCTTCGGTGG
>S.1963
CGAACTCTATATGGGAAGCTAGCCGCCCGGCTAGTTCATTTGATTAAGTTGATTTCATGCTAGGTTGCATGCTAAGAGAGGGTA
>S.1964
CGAAAAACATCATATGAACTCTGTTTTTAGCCTCACTGTAGCCTGTAGCTCTGACTGTTTCTCTGTGTTCCGCGTTCACGTGTG
>S.1965
CGATTCAAACTCGGCTGGAAATGTCCAAAACTGTTGTTAAAAGAAAGCTAGTTTTTTGCTACAAACACGGCTGGAAATATCCAA
>S.1966
CGACACACCTTAAATTTCACTGTGACAACTTTGACCATTACTTTAGCTTTTATTTGACACACACACTTTAACTAATTAGTGAAT
>S.1967
CGACCGCTCTGATCGTGGCAGCGACCGATTTGACAGACGGGACGACCGGCGGGACGACCGTGACCGAAATCGGCTGCAGGTCAC
>S.1968
CGAGAAGGTGGATTGTGCATATTGTAATTTTTTTCCCGCCACCATAAGCCTCTAAATAATTTGGGAAGTTTCCAGGGCAGAAGT
>S.1969
CGATGTAGAATACTTACAGTAGATGACTCTGATATTTTGTTTTTTTTAAGTTTTGTTGTTAAGTAACCAGAATACTTCCTAATG
>S.1970
CGAATTTATTATTATCATTATTATTTTTATGTATTTATTTATTTATTTTTTACCAAAAAAAAACAAAAAAAACACAAAAAAAAT
>S.1971
CGAGTGAATAAAGACGCTCCTCATCCACTGGGCGTTGTCCTCCTACTAAATTCCTCTGCTTCCAATCAATGAGGTATGTTCTTG
>S.1972
CGACCGCTGTCATACCCTCCTCTGCTTCCTGGACCTGTGGCACCGCGGCCACTGGGATAGTCAGTTGGTCTCGTTCTTCTTGCC
>S.1973
CGACGGGAAGGAAACCAGGCGGAAGGTCAAAGACTTTCAGAGTCAAGTCAAGCCGTGTGTGTGAGGTTAACTTATAGAGGAAAG
>S.1974
CGATTTTCCTTAACCAATCACCAGACACTCACATTTACACTTACGTTAAGTCCACACTCATGTGTAGTCATGCCAACGTGCTGA
>S.1975
CGAATACTGTGGAGACTCCCAGCCAAGTCAGACCCTCAATAGTAAAAACTAGAATCCAACCAGGAACTAACACTGTGGTGGTTT
>S.1976
CGACGGCGCATAAGTGTTTATAGGGAGATGATATGTTATCGTTTTATCGTCCACCACTAGCAGAAATAGAACGGTGCTCCTACC
>S.1977
CGATCCAGAGCATCCCAAACATGCTCAATGGGTGACATGTCCGGCGAGTATGCTGGCCATGCAAGAACTGGGATGTTTTCAGCT
>S.1978
CGAAACAAAAATACGAAAATTTACATATTGCATCTGGACAGCATGGAGATGTTGGTAATTTATTTTAACAATGATTGATTTGCT
>S.1979
CGACACAGGGCTTAGTCACACAACAACAGAGCGGCCACGGTGCAGATGAAGGCAATATAAATTCAAGATTACTCTAGTTGACGA
>S.1980
CGACGGCCTATACCCCAAAAGGGGTGTAAGGCATAAGCAAGTAAGTAAGATCAAAGTACAACCTTCTGTTTACATCACATGGGA
>S.1981
CGACAGGACACAGTCAAATCAATATTAATTGATAAGAGTTGTGATCCCTCTCGGTTAGGATGCAGACCGTGCCTGCCAAACAAT
>S.1982
CGAGTATGAAGTCTGCAGCTGCCCTTAAGACAACGAATTGGGAATGATGTTACAGATGACAATGAGAGCGTCCAGGGGAATTCT
>S.1983
CGATTGTCGCTGCATTGTACTAATACATGTGTTTTTGCACTAAGCACCACTATACTGTTGTCAGGTATAAGCCAGCAGTATGTT
>S.1984
CGATTTTAGACTCACAGCCACTGGTGCCGTTAGCCTGCTAGCTTTAGCATGTTAGCATTTCCTGTTTCTAGCTAACGCTAGCTG
>S.1985
CGAGGCGCCACCAGTTGCCATGCAGGAGGGTGTGGTTTGAATGTAAGCTATTGAGAATGAACGTATAAAAATTACCTGCAGATA
>S.1986
CGAATGCAGGATTCTCTGTTGCCAGATCCAGCGTAAACAAACATGCAGTAAAAATGAGTCAGTGTCCGCGTAGGTTGGGCAAGT
>S.1987
CGAGTACCGCAAGGATGGAAGTAAGTCTGTGTGTGTGTGTGTGTGTGCATGTGTGAGGCTGCACCTGTCCTCCGAGTGTCAGAG
>S.1988
CGAATCCACTTTTTGCACTCGCTGCATAACAAACAGTGAAAAGGTCTGGAGAAATTATTCAAATTGCAGGAGAATTTGCAATTA
>S.1989
CGAGAATCTGTGATCGCGAGCAGAGGCCGCGACGCATGGGGACAACAACCCTACCCTCTTACACTTCAAGAGCGTGACGAGTGG
>S.1990
CGATTTTCAGCCGACCCGTCATGGCCTGGGCCAATCTCAACCGTTTATCTAATATGTGCCGTGTTTAATAAAACAAATTCTGAT
>S.1991
CGACAGGTGCTTCTGGAACTGCCTCATCTTGCTCCATCTTTTCTTCTACATCCTCTCTGTGGAGATCAATCTCTGGCCTTGATA
>S.1992
CGAATGACCCTTCACTTAGTAATAAATTCAAAGACCCAACTTTGTTTGTGTATAGACGGGGCCCTAACCTCCGTAATAGGGTGG
>S.1993
CGATGCGCCTAGTGTGCACGGTGATCCATGGTGATATGGTGCACAGATGATGATCACTGCTCTTTGATGGAAGTTAGGCATTTT
>S.1994
CGAGGATCACCTGAATGCATTACGAGCCTCCACCTGTCACTCAGGGACCCTGATGCCCCAATCAGCCAATCAGCCAATCAGCCA
>S.1995
CGATTCAACATGGAAGAAGACACTCTTGTAATTTGTGCTGCCGTGTGGTACCTGCGTGGATGTAGCTGCTGTCGGGTCTGGGTT
>S.1996
CGAAGCTAAACTGTAAGCTAACACAGGCTAGCATGTAAGGATACACAGTTTGACTGAATTCACCTAACTTTAGTCTATAAGTTT
>S.1997
CGATATAAAGATACATTTATGTGCTGATTGCAGATAGTTGCATTGGGTATATTGCATTGTTAATGTGCCTGATATTCTGGAAAC
>S.1998
CGAAGAAAAAAGTGTTGCACACTCTTCAAGAAATCTTGAAGAAGGCCATGTGGCCGAAACATTGAATAAAATAAACTGCATATG
>S.1999
CGAGCCAGTAACCTTGGTGGCGCGACGGCGGCCAGTGCTTGGGAGGCTGGGTCCACGCCCACGTCTCTTAGGTGTCGGGTCCGT
>S.2000
CGATTTACATGATAGTTTTAGAGGTAAAAATGCCCATCACTTTAGCTCATAATTAGTGTAAATCAATCTGATTATTCTTGTCAG
>S.2001
CGAATGGCTGAAAAAGAGGTGAAGGAACTAGCGGAGAGGGCTTTGGCCATGGACTCACTGATCTGCCAACAGGTCCTGGGTTTA
>S.2002
CGATCACCCACTTCATCAGTGCATAAGTCACACACAGCGCTGCTACCTAACGCACTAATTCCCTGCTGCTCGTGTATATGTGTG
>S.2003
CGATAGCTCTGCATGAAAGCTTCCAGCCCTCCACTCCACGCAGAGAACAATGCTCCGCACCGCAACATCTGTCTCCTGCTCGTC
>S.2004
CGATTTTCTCTTCTGCACGTATACTTAGACAAGACAAGAAGTCCGACTTGGCTCATTATCCAAGCTATGAGCGTAGCATGTAAA
>S.2005
CGACAGGGGAGATGTCTGTGCACTTCCTTACAATCTAAGATTCAAAAGTATATGCAAATGCAAATGCAAATGCTGGCAAAGAAA
>S.2006
CGAGGTGCTCTTAAGAAAACACATTAACGAGAACGAGAAGAATGAAAGATCACCACGCATGATGGTGCGCATGTGTGAGTGTGC
>S.2007
CGAAATCATATCAATGCAGACTTTGCAATTTCAGCAAATATTCTGTCATTGTCCAAAGACTGGATAAAATATTGTATCATGATG
>S.2008
CGATGTCATACGTCCCTGGAGGATCTCATTGCTGATTGGCTATCGCAGCACAAATAGGTCAGTGAGGTTCAGATTTTTCAACTC
>S.2009
CGACTCCAGCTTGCAACCCTTTGTTTCATGTCATCCCCCCTCTCTCTCTCTCTCTCCCCATTTCACACTATCCTATCAATTAAA
>S.2010
CGAAATGACGGCTGAAACTACAAATGGAAGAGCCAGATAGCAAGTGATGAATTTCACTATAATGAAGACTTTCCTTCTCTGTTT
>S.2011
CGAACACTTGTAAATTGGGAGATTTTCCAACCCCTTCTGCTCCTCTTGACAGTCCAGTGATAGAGGAAACTGAATACGTCTTGG
>S.2012
CGATCAGTCATTTGTTTGAATAATTAATCAAACAAATGAAATAAGTTCCTAATTATTCCTGGTCACACACCCTCACCACTACTT
>S.2013
CGAGTACTGAGCAAGAGCTCCGCAGCCAGCAGCTACAAAACAGGCTGCAATGTAACCACTTGGGGCAATTATGCACCGTCAGTT
>S.2014
CGAACATAGTGACCTCTCAAGAAAAACATATGCCTCCATCACCACATTTTTTACCATGTCCTCACATATATCAATGGATGTAAA
>S.2015
CGAGCCCCCCCGCGACCCTCAAGAGGATGAATGAATGAATGAATGTTTGGTGCTGGTCCGCCATACGCTTGTTGTTGCTGGAGG
>S.2016
CGAAAACAAAAACACACACACCCTCCCACTTCAGCGATTTGAATTCTGTTCCCATCAGTTTCCCATCAAAGGATGAAGCGACAT
>S.2017
CGACCATTATGTAAACGTAATAAATGTGTATGTGTATGTATACTGTAGCTGTAGGAATTGCCGAATAAGGTCTGGAAACAGACG
>S.2018
CGATTTTTGACCTACCTGCCAATGGCAGGTAGAGTTTGAAATTTTACCGGCCAAAATGTGTTTTTACCGGCCACTGAGCTGTTC
>S.2019
CGATAATGAAAATAATCATTAGTTGCAGCCCTATGGACCATAACTGGCTGTTTTCTATGCACCTCAACAGTACAAAAGTAATGG
>S.2020
CGAATTCAGATGCATTTCCAGCACTTATTGCGGCACTTTCCATTGCACGTGGAGAATTGGGTCAGAAAGAGCTGAGCATGAGCA
>S.2021
CGAGTTGGCCACTGAGGCAGCATAAGTTGACTGTGATGGCTGTGGATCAGGAGAGGAGAGCTGTGGGTAGGATATTGCTACTTG
>S.2022
CGATATAGAGATACATTTATGTGCTGATTGCAGATAGTTGCACTGAATACTGTTTTTTTGGGGGGGGGTATTTATTGCATTGCT
>S.2023
CGACAACCTTCCATTGGGGGCAACGAAGCCTGCTGGCTGCAGGAGGGAGCTAAGCCCAAGGAGCCTAAGACGACAGCTTTAGCC
>S.2024
CGACACAGTTTTGACAAAGTTGCATCGTCCCAAATATCTTTCTCTCCGGCCCTCTTGATACCTGATATTAAAACAGCGCTAAAT
>S.2025
CGAACTCAGAGGGCCAAGCAGCAGCAAACCACCTCCCCCCGTAATACCCGCCAAAACCTACAGAGGGAGCTGCTTCCGTGTAGA
>S.2026
CGATCTGACGCTGGAGGAGGAGAGCGAGCTCATCGCCACCATGAAGTCATACCTGAGCCGAGGGCCCTCGCATGCTGTGTGACA
>S.2027
CGAGGTCAAGAGGCTGAAACTAAACAGGCATCAATCCTCACGTGTCAGTGTGATGCACAGTGTGGATTCACTCACTGAATCCTC
>S.2028
CGAGCTTAAATGAAAACAGATTCAGCAACTGCACAACATATTATTAATGTCAAATGTGTTTTCAGAAACATATTTCAGTGCCTT
>S.2029
CGACTCTAACCCACAGCCCTTTGCTGCACGTCGTTCCCCCTCTCTATCTCCTCCATTCATGCTATAGCTGTCCTATCAAATAAA
>S.2030
CGAGGAGGGATATTGGGATGAACCCGATCGGCGGCCAAAATCAGGTCCATGAGGGATCACCCTGGAAACATTTCCGTTGTCGTC
>S.2031
CGAGTTCAGATCGGGCAGGCCGTTCCTCCCAGTCACGCCCCTCCAGGTCCCGCTGTCATTGCCCACGTGAGCGTTGAAGTCCCC
>S.2032
CGACAAGGTATAAACTGAATGTCAGAAATGTAAGTGTTACACTTCCAGGGCTGAGCAATATTAAGATATTATATCATTATCCAG
>S.2033
CGAGCGTAGCCACTTCTTACCTCCGTCGGGAAGTGTGATGCGGAGCCGTGCGGGAGGGTTTGAGCCCTCGGTTGTAGAGATCCG
>S.2034
CGAAAGGTTTTATGGTCTCTGTCTCTATGTATACCTATTTGGATCACTGACAGCTTATTGGCTACAGATCGTTTTTGTAATGAA
>S.2035
CGATTAGTCAATAAATTGGTCAACAACAAAAAAAAGTCCTTTGCAATCAAATATCAGATATTTTTAAGCAGAAATAGTGGAAGG
>S.2036
CGAAGCAAGGGCCGTTTGTTTTGGGGATAACAGGCTGTTGGCAAAATGGACTTTTGGTCCATTTGGGCATTTCTTGGACTAATG
>S.2037
CGACCCTAAGCTTCATAAGAGAGGAAATCAACCTCTAGTGCAGCTCTTAAAAATATTGTGCATTGTTTTCATCTGTGAGACCAT
>S.2038
CGATCCAACATGGGCGTAATTCCCACCTGTCTTCAGGTGACAATGGCGGGGTCAAGCTGGCCCAGCTAATTATAGTCTATTGTA
>S.2039
CGACACTCACAGTAACAAACCTATAGGACGTTGGAATGAACTTAAACTCCAGGTACTTGCAGATTTTACTGGCCGGGGCAAGCA
>S.2040
CGACTGAAAATAAGAATCGTCATGTTTTTGTTACCTTAAAATGAGCCGTTTGTATCTACATAGGGAACGCGTCCTTGTCTCCAG
>S.2041
CGATTTCTGACGCAGCAAGTCACTGCCTAAGCGTCAGATATCGGCAACTTTGGAGTGAGACTGGTCTCATTTATGCACAAATCA
>S.2042
CGACCCGTGAGCATTTCATTGCAATTGCAATTCATTGCAGTGTTAAATGCGTGATTCTGCTGGCTTCTGAGTGCATGGACATTA
>S.2043
CGAGGGAAATGTAAAGGCCAGTCTGTCTGTCCACCGCTTTGGTCCAAACTGATAGCAACTATTCAATGGACTGCCATGATATTA
>S.2044
CGACTTGTATTAACTCTGTAGGAGTGGAAGGGGCCGCAAGCTCAGTGGTGATCAAATAACTCTCCCAACAACAGTGGATTTTTC
>S.2045
CGAAAGCTAAGGAATTTACTGCTGTGGGCAGGGGCAGCAGCAAAACATATTTTAGCCACCTTAAGAAGTCCCACCTAAAAAAAA
>S.2046
CGAAGCTGACATCTTCTAATGTCTTTTTTTTTGTCCAACCAAAAGTACAAAACCCAAAGACACTGATTTAGATCAGATAGATTT
>S.2047
CGAGGAGACAGGTTAATGTGTTTTAATTTGTACGCATCCTTTATTCAACTGTTTTTTCATCTAAATACTACAATACCCATGAGC
>S.2048
CGATCCAAAGCCATTGAATGCTCTGGTAGCCTGCTGGGGGTTTGAGGTGGGGAGATGTAAGACCTTAATCTCAAACACCACATG
>S.2049
CGAGTCACTCATTTCCACTCTTCCCATGAATAATGCAGTGAAGACAGCTGATGAGGCACATTTGGTTGTCAAGTTGAGAGGCAG
>S.2050
CGATATATAACATAAACTATTCCATACCCATTGGTAGCTTTGTCACCTTCTACCTATGCCAATCCTCAATGCCTATGTGCAGTT
>S.2051
CGACTTTACAGAATCAGAAAAGACTTGCAACTTGTCGGCCTTAAATACTAACAGTATTGCTCAGGACTTCACTTGGACTTGTGT
>S.2052
CGAATCCAGCCTGTGGTGGCCCTTTGCTGCATGTCATCCCCCTCTCTCTCTCCCCCTTCACACTTACCTGTCCTGTCCAAAAAA
>S.2053
CGAGCAGATGTAGCGTATGCCCTATAATAAAGTGGGCGTGGGGCTCTGATTTGGCTTTTCTTTTTTATGAATGAGAGCGGGAGA
>S.2054
CGACATATAGCCACTGAAATGCCGTTTAAAGACCAAGTAACCATAAAATCTTCCACTTTCAAACCAAATTTAAAACCAGTCTTT
>S.2055
CGATATATATCTTGTAGTCAAACGATATAAGATATAAATCTATACAATACTGACGTTAGTTCGTGCCACTGATGATTTTCGTGT
>S.2056
CGAGGCTTTGCTTTGCTCACATTTTTTAGTTTTTGTTTTACCATTTCATCTATTTTAAAACGATTAGCTGCAGTGACACTATTT
>S.2057
CGAGTGTGGAAGCAGTGACAAATCGTAGGCTTGAAATTCACCAACTAGTATTTGTATTCCATGTATTTATTTATCCATTACCAC
>S.2058
CGAAGGTTAATACCTCGTAACCAGCTGTCCATCAAATGTTTGTTCAAAATAAATAATACTAATTACTATAGGATGAAAGCTGTG
>S.2059
CGACTTCATTTCTTCTTACAGCGTGTGAGATAATTAGTGCATTGCATTACTGCTTATTGCTGTCTGTGGCCTTTCACAGTTGAG
>S.2060
CGAAACGGTTCTGCTCCATGGTTTGTGCAAAGAGGCAAGTCACTTTCTGGGCTGATGTTTCTTCTGTTTTTTAAAAACAGCTGT
>S.2061
CGATGAAAACTCACAGTTTCCACAATAAAGCATCTTCAGCATCTTATGGCTTTTTTCACCAAGTTTGAAGTGGATCTGGTCAAT
>S.2062
CGACATTTGGCTACTGCATATCAAGGTCTCAGGGACAATGGAGAAGCAAATTTGAGGAAGTAGTAGGTCGCAGATACCACACAC
>S.2063
CGATATACATATGCATAATAAATTCTGCTCATACAAAAAGGCACTGTGATCAACAGTAAAACATGTGTGCTTGAGGGGGCAACT
>S.2064
CGACAAACACATTTCTCATCACTGAGAAATCGTGGGTGTTGTCCAGCACACAGACAGACAGCCACTGTCCGAATGTAGACTACA
>S.2065
CGACAGGTCCATAATCACCTGATGAAAGTGATTTGTGTATTTGTGTGTCATCTGCATAATTATGGTTGGCTATTTTGTATGATT
>S.2066
CGACTTGCTGGGAATGGATAGCATTAATGTAAGTTGATTCAATAAATTAAGGGAAATGACCTGATCCGTGGCGCACCTTTTAAA
>S.2067
CGAGTAGTCACCCACATGTTTACAATATTCATTCATTCATTCATTCATCTTCTAACCGCTTCATCCTCTTGAGGGTCGCGGGGG
>S.2068
CGAGGAAGGTTGCAGAAACAAGATTAGTGGTGTTCATATAGTCCGGTTTGGGTGCAGCGTGGGCACATATTGATTGCACATTTT
>S.2069
CGATCACTTCACTCACACAGTAGTTTTGGTGCTCATTTCATTTCCCTGGGGCTGACTAACAGCAACTCTGAAGTACTGCACATA
>S.2070
CGATATTTTCTGAGACAGTTATCGCACCAAGAAAGTCTCATACCGTTGAAACCCTACACCGAAGCCGGAGGAAACGTTCTCGCA
>S.2071
CGATGCAGCGTGTGTTTGGAGCCCAGGTACTGAACAAAACACAAACAGATGCACATATGCAGACTCTGTTTCCTTCGCCGTGGG
>S.2072
CGACTAATCGTAGCAGCCCTAGTTTCGGGTAGATAATTCCTCATTTCAACTTCATGAATCAGCTGTTCCTTGTCCGTTGCAGTG
>S.2073
CGATTCAAATATAACTTTCAGGGTATAATTCAGGTACCTGTGTGGACATTTTCATACAAGTTTTGTTATGACTGGCTCAACGGT
>S.2074
CGATCATGCCTCCTCTATGTCTCCTGTATACTAAAGTTGGTAGTTGCGATTTTCTTAACCTCTCTTCACGTGACATCTCTTTGA
>S.2075
CGAATATACTGAATTTAAGTCTGAAGCAAAGATGGACAAAGATGGACTTTTAGGCAGAAAGTTTTACTTTAAAAAGTTGCCCGA
>S.2076
CGAAGGAAGACGGACAGTCGGGCACAGTCACAGCTTAACTACACAGCTAAATGATTAGTTAACATGCCAGTGTGCTAGGTTAAA
>S.2077
CGAGTCAGCCCGGGCAGCTCGGGGAACCAGGAAGACCGGCCAAGTCCATTATCTCACAATGAAGGGCTAATTACTGGGCCTGCA
>S.2078
CGATACTCATTCTATACCACGATAAAAATCAAAAAAACAGAACTAATGTATTTCTAAATTCACTACTTTATTAAACCTGTTTCA
>S.2079
CGACTCAGCTATTTTTATCTCCCTCATTATTATTTCTGCATTTAGCTGCTTTTCTGCAGCTCATCATGTGCAGCTGGTGGAGGC
>S.2080
CGAATACATCCAAGTGAAAACATTTATTGGACTAATTACAATGCTCTCCCGTTGGATTTTCTTCTGTGTTACACATGTTTTGGC
>S.2081
CGAGGCCTGTCAGTAAGATGGGGGGTTGTCACCATGCAAACCCACACTTAATGTGTGCTTGTGTGTGTGTTTTGGAGTAAGACA
>S.2082
CGAGTGAAGCTCTGCACAGTCTGAGAGATGATATCTACGAGAAAGTTTCCATCGTGTATGCAGATCGTACAGAGCGGGAACAGG
>S.2083
CGAGGTGTCAACCTGACCTCCACATTCATCAGATCTGATGGAGCATCTGTGGGATGTGCTGATACTCCACCTCCCAATCTACAG
>S.2084
CGATATGTAAACAGGGAAAGACAAAAAAAAAGAAAAAAAAAGAAAAGAAGGACGAGGAGGGGGGGAGAGAGAGGAAACATAAAG
>S.2085
CGATTTAAATGACACTCCTAGGATTCCATTCAGGTACTTATGTAGACATATTCTGCAAGTTTTGTGATGATTGGCCAAACAGTT
>S.2086
CGACATAAATGAACCACTTTACAAGCTTAGACAAAGAAAGCTCTTCTGTTAGAGTCTGTCACAGCTGAGAACAACAGCCTGGAG
>S.2087
CGACAAATAAATGCAGCTCTTAATTCTACCTCAAATCTGACTGAAGCTTTTCGGCTAATCGCTCAAGCTTAGTGGCAGTAGCTG
>S.2088
CGAATCAGTGCAAGAGGCGATTTGCCCCGTCAGCTATTTTCATGCACAGAACTGTCAGAATGAGGATTATGCAAACAATTGTTT
>S.2089
CGAAAAGCTGCTATAGATTCACTTCTAGGCTGAGACGGCATTGGTGCAATAGCTTGTATATTTTATAATATGCACAATTTTTTT
>S.2090
CGATGTAGCTCAGGTTCTGCGCTGACATTTAGGTTGAGGCTTTCAGTGGATCTCTGTAAAAGGTTATAATGTCGTGTTTTGATT
>S.2091
CGACTTCAAGCAGCTTTTAAAGGCTCCAGACGAGGGGCTGGCGAAGCGGTGATTGGGCGGAACCAATGACAAGCAGGAGAGGGC
>S.2092
CGAATGGCCCAAGTTTAAAAAAACATATAGATAAAAATATATTTTAAAAAAAAGAGTAAAAAATATTGTTAGTTTATCGGCCTT
>S.2093
CGAAATCAAAGATGAACTGATTAGATTTTGTATGTCAAAGTTCACTGTGATCTCATGTTCATTACATTCTTGTGAACCCCATGT
>S.2094
CGATGCAGCAGATTTAAACTTTATACTCAAGAACTGCATTTACGTATACTGACACTGTCTCATACTGAAGGAGACATAGAAATC
>S.2095
CGACAGAAACTATGAACAGCCCACCAAAGACGGCCTCACGAGTGATAACATTGGAAACAAAATGTTACAAGCGATGGGCTGGAA
>S.2096
CGATGTTCTGGATAATGCTGCTCAATCTGGGAAATCATATCCTCACAAAGATCTTTTTTTAAAACGAACAAAACTGCACTGCAG
>S.2097
CGATGTTTAATGATAAATCCGTGGAGCTGTCCATGGTGCTGAATTAACACACCTCATTTTAATCCACCTCAACCTGTGACCAGG
>S.2098
CGACAGGATGCACCTACACCTCCTTATATGGTGGTCATTGGCTATTCATGGGCGGGGATTTATGCTGATTACTGGGAGCGTGCT
>S.2099
CGATCAGTTTGCTTGTGTTATTGTGTGACTTTTGGTGTTTTAAAGGGTTAGTTTGGACTAACACACTAACACAAACAATCTACC
>S.2100
CGATGTAATTCAGATTTTTCAACCCTGACACAAACTACACTACTCACTTCATTCGCACCGCTTAATTTGGGTTATTCGCGTTGC
>S.2101
CGAAACTTCCATGCACTCTTGAAGCTCTCTTTGTGGCTCTATCCAAAGCCGATCTCACGAAGAGACAACTCCCCCACTCAGTCT
>S.2102
CGACTCTGTCGTTATACCTGTAAATAATCAGTAGGGAATGTTAGCCATTTGATGCTAACAGTTAGCCTTGTCAATGTGTGTGTC
>S.2103
CGACCACTTTGAATGGCCCCGCCATTACTGCAGTGGCGAGTCTCTGTGTCTGCTGCTGCCTGCTGACAGTGAAAACAGCGAAGG
>S.2104
CGATATAAAATGTTAACACTTAATCATTTTATCCTATTAGACACTGGTGTGAAATTTGTCACAATAAGCATATGAATTCTTGAG
>S.2105
CGACGACGCCTGCTGCAGTGTCTCTTTAAATGTTTCCTCCACGCTCACCGGCAGTCACTCAGATCTAGAGGATATGAAAATGAA
>S.2106
CGATACCCTGTCTGGTAAGGACCCACTGCTCTCACTCTGGGCTGAACCGCTGCTGTCACTCTGGGCTCTCTGTGCCCTGCGTCT
>S.2107
CGAGATATGACGTGCAAGGATCCCTGGGTGTGTTGGTTGTTGACGTTCTGGGACAGCGTGTCAACTTCAGGACTGTTACATGCA
>S.2108
CGACCACAGATGGCTTGCTAGAATGCTGTCCTTCTCTTCCCATCTTCTGGTCTCCAAGGAAAACTTTTACTCTTCTTACAAGTC
>S.2109
CGACTAAAAAATTCAGAAACTCTTGTAAAGTTAAATACACTATTTGGACATTTGGATGACAATAAATGTAAACAGCTGGTTGAA
>S.2110
CGAGCCCTTGTCATGATGTGCTGCCTTTGAGAGGCTTGAAATGAGCGCACAGCTTTTAAATAAGGCTGAACACTAATTACAATT
>S.2111
CGATTAGAGGAAACGGTAAGATATAACGAGGTGAGCACAACGAGATGCAAAGTGAGTGTTTCTGCTGTACCCTGGGCACTTTGA
>S.2112
CGAGCTTTAGGGTTTATTCCTTCAGCACTCTTTGGTGGGCAGGGCGGTGGAGGGCGATGCCCCTGCTCTATCCACTAAGCCAAG
>S.2113
CGAAGCCCAGGAAAACCAGAAGCTCCGTTATTTTTGTTGTACACACATTACTTGTGTCTACAGAACATGTTTAAATGTGTGATC
>S.2114
CGATGGTTTATGGTCGTTGATATCATGATGGAATCCACTCATGGACCACTCAGTGCACTCTGAGATGCCAGCAATTAACTCGGT
>S.2115
CGAGGAGAAAACTGGAAATGTGGATATGTGAACCTCCATGACAGAAATAATAGATAAAATATTTGTTCATGTAAAACATTTAAA
>S.2116
CGAGGCGTACAGGCCTGCTGTAGTTATCTCCATTGGGGGATCCTCACATAGCTGAAAAGCGTAGACAGCATCCAACACATCCTC
>S.2117
CGAAATCCGGTGCATGGGCAATGAGTTGCGGCATGAGAAACCAACAAAAAAGGCAACCTGTAACGATGACATGATACGTAGCTG
>S.2118
CGATCAAAGTCAATTTTCTCCTCATCAGTCAGTCTGAAAAATCCCATTTCAGTGTCAGTATGCTTAGAAGGGGCGGGGCTTGTG
>S.2119
CGAGCACCTTTGGGGCAGACTGGTACCCCAGAGGTCCTGTGTCCTCAACAGGTCTAGCCAAGTCTGATCCACGGCCTCTGACCT
>S.2120
CGAATTACATATTGTACTTCCAGATCTAGACATAAAGGGTCTCATTCATGAAAAGTTAGTAAATCTGTGTGTAGATTTGCACAT
>S.2121
CGAGCAGGGGTGTCAGGGAGCCACAGTGGTTCTTTTTCAATGGTACGTAAATCTGTGTGTCATCTGCATAAAAATGGTAAGAGA
>S.2122
CGAGCTCAACACTGGTCGGCAAACAACATCCTGTACAAAGCACTGAGTTCACAAATGGAGCTAAGTTGCCTGCTAACGTTAGCT
>S.2123
CGATGTTTGATGGGTGTGCGATGGGTTCACACATCAGGACAGCGCAGGTGAGCGGAGGCTCTTTGAAGCCGCACAGCACTCGCG
>S.2124
CGAGCTAACGTGATGTCTCCAGCAGTACGTGGGTTTATACGTAGCAACAACACTGTGCTGAAACCTACGTCAGGTCTTGTGGGA
>S.2125
CGACTACAAACATGACGTATCATCTGAAACACGTAAGTAGCTACATGCCCATTAGCCACTTAGCACAATCATTACTGCTTTGCC
>S.2126
CGACAAAAACAATAGTTGCCTGTTATTCAGATAATTGATCAATTAGACTTGACATTTCATCATTTACAGAAACGCTTACAGTAA
>S.2127
CGATATCAACAGGTTTTTGGATATGCGCAAATGTTGCAACGCCAACTTTTTCAAGAAGGTGTGTGAAGAAATGAAAAAGGAAGG
>S.2128
CGATCTACATGAGACGTACACTCTACCAGGGGAGCTAAAAGTCACGCGACAGTAACAGAATCTATACTGCAAATGCGTTTGGAA
>S.2129
CGACCATATTAAACCCTTTGTTCCGAAGTCCATTCCGAAATCATCATGATGCCCTGTGGTTAAGGTCTGGTTAGGTTTAGGCAC
>S.2130
CGAGACCATATTCTGCACACAGTCACCAGTATCAGCCATGTGCTCTCATTATCAGTCCCTACCATGCCCCAGTTCTGGTTCCTG
>S.2131
CGATGGAGGCAGGCTCCGGGCCATTATACCACCCCAGAGTGGGGAGCTGTAATTGCAGTGGCAGAGTACAATCAGGTACTGTGT
>S.2132
CGACACACAAAAATGATCCGCTAATGTACTTATCACTCATCCTGTCACTTTCACAGTTGCTCTCCTCAAAAATAAGTCCAGCCT
>S.2133
CGATCAGCATCTCTGAAGCTCACTTGATAACATATTATGTCTTGTTGTTTAATCCATACAGAAAGATATAAAAACAATTGTGCC
>S.2134
CGATAGTCTTCCTCCATGGCCTCACTGAACTCCTCCCACGCCCGAGTTTTTGCCTCCACGACTGCCGCCGCGGCACTCCGCTTG
>S.2135
CGAAAGTCTAGTACTTAATGTGGAAAAAGATTGCAATGCCCCACTTTCAGCGGTCACCCTGGCCCTATCTATCTTCCAGGTAAA
>S.2136
CGAACGCTTTCTGGGATTAGTGATTAGTGTTTTATTCTTACAGCAGAAGGGGACACACAATTAGTTCCCAACGTAACATTTCAG
>S.2137
CGACACAGTGGTCGCAGGTTTGAGTCCGGCTTGCAACCATTTACTGCATGGGTAAATGAAAGAGGTTTCATCCTGGTACCAAAC
>S.2138
CGACAAATCAGTGGGCTAAATTGAGATGATGTAAAATCTTGTAGCTGATAAACTGCTTTTGTAGTTGGAAGAAGTTTCTGTAAG
>S.2139
CGAAAATCGTTTCCACATGAAACTGCTCACAACGAGGTCTGTGGATTATCTTGAGTAATCATCATGATTTCTGGAAAGACACAT
>S.2140
CGACCACTGGCATACTGCGATTTTTAAAATAAATAGCCGCGATAATATTGCCATGTAGCTAACCTAGCTAATGCACTAGCTAGC
>S.2141
CGATTAATCGTTGCAGCTCTGAATCGTTGAATAAGTTTGAAACTTTTCAACATATTTTGTTTAGAAGTCATACTCACAAATACT
>S.2142
CGAACAAACCACCAACCAACTGTACACAGCCACTGCAATGGTGACACCTGTTACATCCCCTCGTCATACACACACACACACAAG
>S.2143
CGATTAATCGCCCTGTGTTACGTTGAATTCTTGAAGAAAACTTACTTTTTCTCACAAGCCTTCAGAGTAAACGAAAAATCCAAA
>S.2144
CGAAAGATGGGGAATTGTGTTATAAAGTTACACCATTACAAACATGCGTCTCACCTAAACAGTTCATCTCACTTCCAAAACTCT
>S.2145
CGAGTGGTCGTCAGACGGCGTGGTTGGTGTCGCGGTGTCTGGCTGAGCGGATGCTTCCAGAGCATCTGTGGGCGGACAGACGAC
>S.2146
CGATTTGTAATAGAAATGGGCGGGGATATCCAGACCACATGACGGCATTGCCATAGGTACGGCTTACAGTGGGCCAGGCTTGAT
>S.2147
CGATTCAACGTGCACGTATACAATAATGCATTTGCAGGAGGAGGTTAGAGGGAGAGAACGAGAGGGAGTTTCGCGTGTCTTTTT
>S.2148
CGATTCATGCTGTATCAGCCTTAGAGACATCGGAGTCCGTCAGTGAATGAAATCACTCTGATTGACACTTCAGTTCAGTGTGCA
>S.2149
CGAGCTAAACAAAGGTTTCACCAACTTCATCATCAATCTTGTCCAGGAATCCAGCTCTTGAAGTGTAAATCTGCTTGACTCACA
>S.2150
CGAAATGGGCTGACCAATTACAGTCACAGCAGTTTAGTCTTATCAGTCATGAGTTGAAATTGCCAGACAGAGATTGGTTTTCCT
>S.2151
CGACATATCTGTGTGTGAGTCACCTTCAGAGCATGTGAAGACCAGCTGTTCACGCTGCGTTCATGCTCAGGAGGAGGAGGAGGA
>S.2152
CGAATGGTTAATGGTTCAGCAACAACCTCTGTCTGCCACGTTCTCTCTTCATAACAGTTACCACATAATTATATCCCTCTGTCT
>S.2153
CGAGCTTTTAAAATGTCATTAAACCTGCCAGTGCAGTGACATCTTTACATGTTTGCAGTCAAACTCAAACTGAATCAGAAACAC
>S.2154
CGAGGCTCGGCCCAAACCTAGCAGGGTCCAGGGGCATGCTCCCCCGAGTTTTTTTTCCCACTTACAGCAGCTATATGCACTATT
>S.2155
CGAACCACAACCCTAGGTCTGGGAAGTGCTTACTAGAAAATATCAAATCCGCAAAGTGACAAAGCAGCACTCAGAGTAAGTTAT
>S.2156
CGACCTGTAACGCTTATAAGGACGTAGGACAAGGAGTAGTTTGGTCTGCAGAAGATGCCGCACGTCTCCAGATTAGAGGTTTTC
>S.2157
CGAGACATTTGTAGTTTCCTGCTGTGTTCACGGCACTTATAACCCTGACTCCAAAGAAGTTGGTGTGCTGTGTAAAATGTCAAT
>S.2158
CGATAACTCAGTCTCAGAATCAGAATCAAAGGACTGATCTTAACAGCAGGAAGCTGCTGCAGCAGCTTGACTACAAGTAAGGGT
>S.2159
CGAGCTGTCAAAAGTCGCGTGCGGACAAGTAACGGTTAAACTTTACGTCTGATACCATCTTCCTTGTTTTGTGTGTTGTTTTTT
>S.2160
CGAGTTTTAAAACTTTTCTGCTCTCGCTCTTTGTTTCGTTGTCTTTCTCCTCCATCCTTACTTCCTCTGTTGAGTCTGTGAAAA
>S.2161
CGAAGTTCACGTGGTTCCGGACACTTGTCTCCGGGGGAACATCCTGTGTTTTGCGATTCATCCACTGTCCCAACCTGCCTCGTT
>S.2162
CGAGTTGCAGCAGCGTGAAGCGTAAGATGAAAGAGTTTCAGACCCTTTTGAGGAAAGTCAGAGCGAGTTAAAGTCTAAAGTGAA
>S.2163
CGATTGTAACCTTTCCCACTGAAGCGAGCACTTATGTATGCAGCTCCTTCTATGTGGAATCTTGTGCAGAAGGACCTTAACTTG
>S.2164
CGACTAGTCACCCGCATGTTTACGATATTAATTTAATTATTAAGTTATATATTTTGGGGGCGGGGCAACACAATGGTTTGAGTT
>S.2165
CGAGAATGAGGATGAGCCCTTTTATTACGATGGCCGCCCATACTTATTTGAGCCGGAGTATACGGACGAGGAGCTCCTACAAAC
>S.2166
CGATGCCGTACCCACGCTGTATCCCCTTGTAGCCTGACATGCACTTCCCCACAAATGTAACTACATGTTGCAGCGATGCAGACC
>S.2167
CGAATGTAAAGAGTTGTTATCTATGAAAGTCAGTTCAATATTTTGGGGTTTTGGACTGTGGGTCTGACAGTCCAAAATATGGCA
>S.2168
CGAATGCTTCAGGTCTTGTATAGATATTTTCCAATCATATTTCATGATTAAAGTCAGAATTTTGCCAGTTTTTTTACTATTTTA
>S.2169
CGACCATATCGCTAGCATGTTGTAGCATTAGCTCCTTAGGCTGTCGTTCTTTGACTCGTCCGTGGACATTTTAGGAGTTGGAGG
>S.2170
CGAAACCCTAGTTGTGCAGAATGGCCCATTTCAGAAAAATACATATCATAAAACAGGGTACGCCTATACGAAGTGGTGTATTAA
>S.2171
CGACTACGACAATGTGGAGACAAATGCCCCAAAGCTTTCTAATCCCTATGCGGGTGACGATGATTTTGAGTCCTGCAGGCCAAC
>S.2172
CGACCCACACAATCCTGATAAACATCTTAGGTGAGTTTTTGAATGTTAAACTCCTAATAAATAATAGCTAACGATGAATAGCTG
>S.2173
CGAGAACATTATAGGTTCTATATGTAACTTTTCCATGTACTAAGCCCTTTTATTACCAATGGGTGAACAGGCTGGAACGTAACT
>S.2174
CGATGACTAGGCACAGTGGGAGTTTGGCCCGTGGAGAACGCCGCTAGCTGAAGTGCTGTAAGCCTATTACACATAGAGCTGGAT
>S.2175
CGAGAAGCTCCTCTGTGCAGAGTTTGCGTGTTCTCCCTGTGTCAGCGTCAGTTTTCTCCAGGTACTCCGGCTTCCTCCCCCAGT
>S.2176
CGAGGACATTATGTCTGAGCAAACTCTAGAGGTGGGCAATTAATCTTGTGGCTGATAAAACAGGTCTCTCTAAAGTTCTGGCAC
>S.2177
CGACGTAATTCGGGGTAAGTTATTGATATATAACTGGTCATTTTGTGGGTGAAGTATTCCTTTAATCAACCTGCAGCACACACA
>S.2178
CGAAGCCATGGAGAGTGGAGAAGGTACTTACGATGCAACACACACTGAGCTTGATGAATTCTTATGTTGGGACGCATCAGTTTG
>S.2179
CGAGAAAAAGAACGTTTTCTTCATGAATTTAAGGTAGCATGGGATCAGTAATTAATATACAAATGATCATTTTGTGGGTGAAGT
>S.2180
CGACTAATCATTTTAGCAAAAAATGTGTTAAAATGTTAAAGAATGTCGGCCTGTCTCTCCCAAACCCCAAATTATGTCATCTAA
>S.2181
CGAATTTAAATTCAAATTTAGAGTATTCGTTGACAGCCCTAGTGCTCCGCTAACTTGAATGGGGATAAAAAGATTTACTCTAGT
>S.2182
CGACATGCTTGCCCAGAAGCGATACTAGTATGTAGACCTTTTTTAAATAGTAATGTCGTAAATCCATGCGTTTGGAGAGTACTG
>S.2183
CGAGAGCGAATAAAAGATTGTTTTGGGGAGAATAGGTCCAAAACTTTTTTATGCAACGTTTTGATCAGTATTTTAGCGAGAGTT
>S.2184
CGATTGAAATAACCTAGTTGCAAGTGGTATTGAAATGCTCTCCTGCAGGCAAACAGTCAGTTAAATGTCTGCCCGGTTAGCATG
>S.2185
CGAAAAATGTGTTAAAATGTTGAAAAATGTTGGTCTGTCTCTCCCAAACCTCATCATCATCAATCATCTAATGTCTTGTTTCAT
>S.2186
CGAATTGAACTGAATAAAACAAAAATCATACATTGTCTAACAGACTATGAGATCTTCACGATAAGATATCATGGACAGCTCTAC
>S.2187
CGACTGAAAAAACGTGCACGCAGGCTGAAATTCACCTGTGCTGTTCTGTCAGTAGATGCAGTGACTTGTATCAACAGTGCGTGA
>S.2188
CGAGGAAGATTTTTCATTGTCATATTGATGATATTATTGCAATCAAAATCATGCTCAAAGTCATGATATATTTCCACAGTCAAA
>S.2189
CGATAGCGATTGGTTGAGTATAGTGGAGCAGGGAAGCTAACTTCTGTCAGAGCCATATAAAAATTGTGTCCTTTTTTAAATTTT
>S.2190
CGACATCCCATTGTTCCGACCATATTAAACTCATTGTTCCGTTCCGAAATCATCATGGTGCCCTGTGGTTAAGGTCTGGTTAGG
>S.2191
CGACATATTTTTAAACACTGAACCGAACCAGGCTAGCTCCTTTCATTTGGTTCCAGTCTTTACACTAAGCTAAGTTAAGTTTAG
>S.2192
CGAGCAACCAGGACGACCTGCAAGATGAGGGTTACATGACAGACAGAGACAGATGAAGGCATCAGTAGGCTACTTTTTGGTGCC
>S.2193
CGAGCACTATCACACACAGGAAACATGGAGACTGTCAGATGTTCAACGGCTCCAGAAAAGTGAGTGGAAGTTAAGAGAGTGGTC
>S.2194
CGAGTTTGTAAACGGATGTTTTGATGTGGTTTTGCTGTTGTTGAACGTGGTCACCATCATGAGGAGGGTTTGCCTTTTTTGGAT
>S.2195
CGATCACCACGGGTCTGAAGGCGAGTGCGACGGACGGACAGCACATTCAGGGTATCTGATCGCAGAGAGCGAGCTGGAGAATAT
>S.2196
CGATACAAAGCATACCTTCCAAGACCCAGGGGGCTGCTGATGAGTGCCTGTCACCTTTAACTGACCTTTAAGCTGCTTTAATTT
>S.2197
CGAGCCAGTCCTGAGGGACGTGGTCGTGGCATTCCTTCGCCTCTCCTCGGAAGAAAAGGACAGGCTTGACAGTTATGACAGTGA
>S.2198
CGAAGGCAAACATCACAAGTGCCTTCAAAGTTCTTCCCATTCACCCAGAGTTCTGGCGATTCTTAGGTATTCGCTGGCGCGGTG
>S.2199
CGATGGAGACAAGTTCACAGCAATGTTCCCAATGTAGATTGGCAAAGTGACGATTGCCTCTGGAGATTTTAGTGACACCTGTAA
>S.2200
CGAGGCCGCCCCAGGACACGCTGGAGGGACTACATCACCCGGCTGGCCTGGGAACGCCTCGGGGTTCCCGCGGAAGAGCTGATG
>S.2201
CGAAGATGCACCAGATGCAATTGGCACGATTCCCCACTCTAGTTGCTGCCATCAGCACCATCATCAGTTCAACATCATCCCTCT
>S.2202
CGAAACTATCTCTGCGTGGGGTTCACCACCCTGCACTGCGCCGGGAAACTAGAGCCCATAATCTTACTGTATAATCAATCAATC
>S.2203
CGACAACTTTTGGTGAAAGTTTTGTACTCACCCAGGCTAGTGGACTGAACCGAGGCATAAAACTTGCATAAAATGTCATTAAGC
>S.2204
CGAGGGCATCAGCCAGTACCATAAGCTCCCACTAGCAGGGAGCCAGGTTGTATGGTTTCAAGTTTTAAGTTACTCATTGTCACA
>S.2205
CGAGGTATTTGATAAAAATGTTGCGATATTTGATTTTCTCCATACGGCCCTGCCCTGAGTTTTATATTATATAAAAACAAAAAA
>S.2206
CGAGTGTTCGTGGGGAACTCGCCCCGGCCTGAGGAGCTCAGTAACAACGACTTGCACTCGTATGTGGTACCCAATGATGGACGG
>S.2207
CGATGTTACATCCGCAGGTGGTTGGCAGTCAATCTGGAGTTTATTGGTAATGGTGTGGTCTTAGCTGCTGCCATTCTCTCTGTG
>S.2208
CGACAGCATGTCAATTTACACCATGCAACACAACACGTGGTTAGGTTTAGGCAACACAAACACAACCATCCACCCATCCACCAC
>S.2209
CGATGTCTGGGTCTTTATGTCCACAGTGAAACTCCAGCTATTCTAACAGGCTGTTAGAAGAAGATCATGCTGACCCCTGTCCTG
>S.2210
CGAAACATTGACTTTACAATAATGACCGTTACATCTATAACCGCGAACAACCTCCATCTCACCTTTCCTTTCTTTCTACCTCTC
>S.2211
CGAGGTCACTGGGACCTCAAAAAACTCTTTTATTCCTTTTGGCCATAATTCAAGAATTCACATGCTAATTATTAAAAATTTCCA
>S.2212
CGAGCTAATGAATTCCCCAGGTGAGACTCAAGAGACCGGCAGACAACCTGGAGACTGTTGACAACAACAGAGTCATTACTGTGT
>S.2213
CGAAAAGGTGTCTCGGTCCGCTTCCCAACGGACTCTGGTGCAATTCGTGAAATTAAACAAACCAGCCACAGGATTTTATGATAG
>S.2214
CGATAGTCGCCACGCTACCACATGGACACCATTAGACGTAGATTCACAACGTTCATAGGGTAACTTCACCAACTTGTTATGCAT
>S.2215
CGACTTGATCAGTTTTGAAAAGTCATTCAAAGAATACTGTACCACTTAAGAGGAATATAAAATTGTCAAAATGTGATGTTGGAT
>S.2216
CGAGTGTGACACCATTCCCACTAAACTCCGAGGTAAAAGAAATGCAGCACAAGCATCAATAGATGTTGAACTGCTTGCTAAAAG
>S.2217
CGAAAATACAGCAATACTCTTAAAAAAGGCTTTTGGCAAAGATAATAAGGATAAATAAAACCTATGGGGATATTTAAAACAAAA
>S.2218
CGATGTAAGCAGCGCGGCCTTGGATGTGATGATGACGATCCCGGGCGCTGTTCCAGGACTGAGACATTTAACACCTTTTTTTCC
>S.2219
CGACGAATGTTTGGTTGACTATTAGGGGGCAGCCGTATCAATGAGACACCCTGCTGCACAGCCTGACATGTTCCTTCATCACCA
>S.2220
CGAGGATCTGCTGTCTGCTGAATTCTGTGAGTATGAGCCTTTAACGTACTGTACATTCTGTTTTAACTTAAAGAAAGGTGCACT
>S.2221
CGAGGGGGAGGTGTGTGTGAAGCATCTATGTTTTTTTACAGACGTGAATGCAACCTGAGGTTCACAGAGGCATCTAACTGCAAA
>S.2222
CGACATATTTCTTCTCCATTGCTGTTGTTGTTCAGCACATGCACATGTAACATGTGACAGTTGGGCTTTTTGATTAAGCCCTCC
>S.2223
CGACTGCAGCCTGACTCCTCTCACTGCATCAAAGAGTTTACCTGCTGTACCTGTTAATCATGACTGAGGCTGTCATGGCACTGC
>S.2224
CGACAGAGCTGAAACCGGTGAGAAAAATGGGTTTTGTTGCAGCCTGTGAACAGCCTGACAGCTTCTGGTGACAAACAGAAAAGG
>S.2225
CGACCCCGTCATCAAAGACCGCCACAACGGCTACGACCCCAGAACCATGACACACCCGACTGACCTGGACTCCTCCAAGGTGTT
>S.2226
CGACAAAGTACAATTGCGACTTGCAGGTGTTTCCATTAAAAGGCGTTTTGTGTATGAGCCGTCCCATGAGACACGTGAGACAAT
>S.2227
CGACATATCCAGCTTGGCGCAGTGACAGTTTCATGCCAAAAGGCTTCGCCGAAGGTGCGCTAAAAGCTTGCCAGCTGAAACCAC
>S.2228
CGAATACCAAATTTTCATAATGTATACCTGCCCATAGAAACGAATATTCTAATATCCGAATATTTGGGTACAGCCCTATTATCA
>S.2229
CGAAACAAATTTGTAGAAGTTGGGATCCCCATTGTGCTCTACTGTGAGCTGTCGGACCCTGCAGCTCCGGTGCACTGGTACAAA
>S.2230
CGATTGAACAGATTGTATGCTTTCATTTTAAGTGCTGCTTTGCTATGATTGAGTTGTATTTTGGGCCTCAGGTTGATAACTGTT
>S.2231
CGAACATGAGTTCTTGAGGGACGGACATTATTACACTGTGTCATCTGGATCGGGATCGGGACGGGAAAATCAAGCCTCGGGGTC
>S.2232
CGAGAGCAGGGCGGGGCGTGGATGGAGGGGCGCGCGCACCCACAAACACACGAGCACACAGTGTTTGTCATAAGTATCCATATG
>S.2233
CGATAGTACAACGACATTGTAGGGTTGACTATTGGTGCTTTAGCAAAATATTTGCACAATAAGATTTTTGATAAATAATCATCA
>S.2234
CGAGCCAACCCAAAGTCGGCCAGCTTCAACTCCCCGTTCTACAGACAGAGACACAAGTGAATAGATCATAAACCATAGCCTCTA
>S.2235
CGAATTGATCTGACCTTTCAGATAATGACGAACGACATGCTTACTGGTGCTAATACGGTGAAGAGCTTGAGAAACAAAACCTCA
>S.2236
CGATGATATTGTAGCTGTTGTTGCTGCATCATGATCTTAATGACCAGACCTATTTACACATTTACCATCCAATGGCATTGCAAG
>S.2237
CGACGAGGTGGGAGACATTAGTTTCTTTAACAATGTATTTTTAAAATGAACACTTCACCCCCCAGAAGAAACTCCAAAAAGGTC
>S.2238
CGAGCACACTGCCATCTCGTTCTCCAAAGTATTTTCTTGAACTTTATTTTAACAACACTTTATTTAACTTTATTGTAACAGTAC
>S.2239
CGAGGATTAAATCAATATTCTGCCCTAGTAACCACGCGCAGAGACCATAGCAACCATTACCCACAACACTATGGAGGCATGCAG
>S.2240
CGATAAAACATCTCATATTTATAGCACGTGGTTAGGTTTAGAAAAATAAGGTCATGTTTGGCTCTCCATGCACATGGAAGTGAA
>S.2241
CGATCTGAATAATTCATGAGTGCATTTCACGTTATGAAACCTGAAACTACACTGAGTATGCCTGCACTGTACCACATATGCAGA
>S.2242
CGAGTTTTCCAAGCCGATCCAACACAACAGGGTATGTTAATATCAGGTTTAATTGCATTAAACCTCAATCAGTGATTGCTAGCT
>S.2243
CGAGCCAAGGTAATTGGGTTCAGAGGTGTTGTAAGCAGCCACTCAGGGTAGCATGACCCGTTCAGTGACTTAAAGGCTCCTTAT
>S.2244
CGATGCTGACGTCACTCCAGGGAAGTAAGTAAAAAATTCACCCACCCTTAACAGTCTCTCAGCAGAAAAAATTTCTGCCGCATT
>S.2245
CGATGACCGCAGGGCTGCTGTTGCACTTGACTGGGTAGTAGGGCTGCAGCTGTGGCGCTACGCTCTGCCAGCATACATGCTGCC
>S.2246
CGACAAAAAAGTCCCAACCTGATGTTTTCCTGGTGTTTGTTTTTGTTTATATTCCACGTTGTACCTCCTCCTGTTTCTTTATTT
>S.2247
CGAAGTCACAAAGTGCTTCACAATACATATACAAACAATTAAATAAATAGAAAATACAGCAAGTAGAAACAGCAAAAGATACAG
>S.2248
CGATAGTCGCCACGCCGCCACACGGACGCCATTAGTTGTAGCTTCACCGCTTTCATAAAGTAGCTTTACCAACTTGTTCTGCAT
>S.2249
CGAGTCTCAGGAGTATGTGTGAGTCCACGAGGGAGGGATGGGGAGGGCTGCTGCCCGGAGAGGGAGAGCCTAGCCTCGGGGGTA
>S.2250
CGATCAAAGGAATGTCCAGTGATAATAATAGTCTTCAAAAAGCACTAGGCTTGGCTCCAACCATGCAGGCATTATTGACACAAC
>S.2251
CGAGACAGAGCTGAATGGATGAAATTTCAGAGGTAAGAACACAAATAAGCCCTTTATTGGTCTTTGAATTCAACAAAAACAGAA
>S.2252
CGACTCAAGCCTCATTTTCTCTTCCTGCTGAACCTGCACCTGTCCTCAGTCTGAGTCCTCGGCCCTCCAGCTTGCTGAGAAATT
>S.2253
CGAGAGAGAGACGCCCCTCTCTCTCCCATATGCAACTTTAATCACATCACCCACCAGCAGGAGTGTTTACTGGTGCGGTGCAGC
>S.2254
CGAATCTGGTTGAATCACATATTAAACAGGAGAGAATTAAACATTCTTCACACCTGAATTATTACTGTATGAAATGGGATGGAT
>S.2255
CGACTCTAAACTCATGTGACCTAACTCAAGCTGTTGCATTACAAAGTAACTCCAAACCCAAACAAATGGACATTTCAGTCCTTA
>S.2256
CGAATCAAAATGAACATCAATTAAAACTAATTTTATACATGTGAATTTGAATTATTAATATCTTATTTTCATATTTTTTAAAAG
>S.2257
CGAACCAGGAACCCCCTTGCTGTGAGGTAACAATGCTAACCCCTCCACCAATGTGTTAGCCTGGCGTTGCCAGACCCAATTTAC
>S.2258
CGAGCTTTTGTTGTGTTTTTATACTGTTTTAGTGTGTTTTAATGTGAGCAGTTAATGTGTGCAGGTGCTTAAGTGAACTGTGAG
>S.2259
CGAGGTTTCAGAACGGCAGCCCACAAACCAATGGATGACGTCATGGTAGCTACGTCCATTATTTATACAGTCTATGGTGAAATC
>S.2260
CGATGTCACTTAGCTGCTGTAAGTCTTTAAGTGTCAGACTCAATTCACATGATGTCTCATACACGAGCGTTTCCATGGTGACCA
>S.2261
CGAAGCGTCAGGCTTCACATCCGTTTCCCTTAGACATGGAGTACTACTGACTTGTGTTTTGACACTGATTGATTTCTTTTTTCT
>S.2262
CGAGGTGATGTAGTTGTTTTGGCATCTAATCCTGTTTAGGCTATTTGCTAACGGTGTAATGATAATATCTAAACCACTGTGTTT
>S.2263
CGAGAGCATTATGCAGCGTAGACGCACAGTATGTCTTAACGTCATCGCACTTTCCTGTTCAAAAGCTTTTTCTTACCTAATGAT
>S.2264
CGATGCTACATTGTCAACAATAAATCCCAGTTGAAATGTGCAGGAGAGCTAGTTAACGTTAGCTTGTAGCAGTTAGCGGCTAGT
>S.2265
CGATGGACTCAGACTCCAACAGTTTCTGTTTTGCTCAACATTCTGATTCTGATTTGGACGTAGAAGCAAACGAGTATGGTGGGA
>S.2266
CGAATACCAAATTTTCATAACGAATACCTACCCATAGAAATGAATATTTGAATATTTGAATATTTTGGTACAGCCCTACTTAGT
>S.2267
CGACAATCTTTCTTGAATGAACTCATTGTTCATTTTTTTCGTTTTACTCTGCCCTGTGAGATGAAAACTGCTTGTGTTTCCCCT
>S.2268
CGACTGAAATTTCCATAAAACAGCATGACTTAGAGACACAGTCTGCATAATACATTGTAGGAAAGTAGATCAAAGCTCAAGAAA
>S.2269
CGAGTCATGAATTTGATGACTTTAGGCTTGATGAATTCAAAAAAGACATGCAACTCAGCTCAGACTTTATTATGTTGACTCATG
>S.2270
CGACAGACTGTGGCGCCCCCATCAGGTCAGACAGAGGATTACAACGAGCATCAGTGAGAAACTGTGATTGACAGCTGAGGGGAG
>S.2271
CGACCAATCAGATTGCAGGGCCGGAACTAACTGTTGTATAAGTAAGGGATAATGTATAATGAGCCGGTGAATACTGGGAAAATA
>S.2272
CGAGTTCTGTGTTTCCGACAGATATGAATGTTATTCACCGCATGCTGACAGATGAAGTACGTAATAAATACACACGATCAGGTG
>S.2273
CGATTAGCCTGGTCCCCAGAGCTCTGCAGCAGACAGTGAGAGCCCACTGAGCAGGGATGACAGCTTAGCCATTTACTTGGATGT
>S.2274
CGAACTCCTCAGTCTAGGTCCGGTACCGAACCATTGTGCAACTTGTTTCTAGTGTGAAAACATTTTTGGATGGTTCAGACCAAT
>S.2275
CGATACCAAGTGACTCGGCAACATCTATGTGAATTGCTCTAACAATAAGACGTGAACAATACACCACAGCTCTTGACCTACTCT
>S.2276
CGACTTTTTGCACACTCAGGACCGTAAAAGAAAAAAAAAAAGCTGAATTATGTACAGAAACCAGTGAAAAGGACGGATGCATGA
>S.2277
CGAGTGTTTTGGGAAATCTCTGACTGATGTTTGCGCTCCTGCAGACTCATTCTCCCACAGTGCAACTGTGGGGTTAGAGCTCCA
>S.2278
CGATCCGCACGGTGTTCCGCTATCCAGAGCACTACTTCCGGTCCGACTTTTTCACCAGCTAAGTGTTATCTGAGCATATATTAC
>S.2279
CGACGGCCACGTCTGGCCCATGTATTTGAAACAGAAGAACATCACCACTGACCGCTCCACATCAGATAAATCCACATAGAATCC
>S.2280
CGATGTTAAATGATAATCATTCATGTATTTATTTTGGAAAGAGATCAGTAACTTGGCTGTGTGTGTGCTTGTGTGGAGAATTTT
>S.2281
CGATGAAGAAACACTGAAGAACAATGTTCCATTAGAGTTTAAGTAAACTGAAGTGCACCATTAATCCATGTGCCTTGGCTATAC
>S.2282
CGAGGTAATCTGTGTGGTTTGTGTTTCCACCGCACCTCAAAGTTCCGGAAAACTTATTCAAATTAGCGTGATGATCAGTGTGAG
>S.2283
CGAATGGCAATAGATGCAATGTGTCAAATGCATGCAGGCCAGTATGAATGTTGTTCAGTGGAATAAACTGTGTTCTAATAATGT
>S.2284
CGATCCGCCGGATGGTGTTCCTGTCCCTCTGGTGGTGAAGCGGCTCCAAATTCCCCCCCAGCCATCTCCTGTGCAGCAGCCTCA
>S.2285
CGATCCCAAGGCTTCTTCAGTTCTGAACTGAAGAAGCCTTGGCCTTGGACTAAAGCAAGTCCAGTTGCCTGCGATATAGCGATA
>S.2286
CGACTTTAAATCACCTTGAATGAGTAAATAACACTGATGTCACCTAATGAAACGAAGTAACATTAGCTAACGTTAATGTTAGCT
>S.2287
CGAGGCTAGAGGGAGGCAGATGCTCCCTCATTAAAGCTGTGGAGGAGGATGTTGATGGAGCAGGCATGGGGACAGCGCGACGTT
>S.2288
CGACACAAGCAGTTATTTGACTCTTCACTAAAGCAACAGCACAAACACAAACCTTTGCTACAAGCCATTTTTACACATAGTATC
>S.2289
CGAAGCAGCTAATGACCATGATGTTGTTAAAGCACGCAGCCAGTGAGCTGACTGGTTCCTGGGTCACAGCTCCGTTAAAACAAC
>S.2290
CGAATCATTTGGAGCCAGGTCACGACCAAAGAGGCATCGGAGATGAACTCTTGGTGAAGCCACAGAGGGAGGGAGAAAAAGAGA
>S.2291
CGACTTTAGCCCTCTCTACATTAATCCTCACAGCTCTGTGAGAGGCAAATCTAAAGCAGGTAGATCAGCAGTAGATATTTAACC
>S.2292
CGACCACTGACCTCAAACTGAGCACAAGTGAGTAACTGTAGCTCTAAGAAAAAGGCGGAGTATAATAAAACTAAATTTAACCTA
>S.2293
CGAGCAGTTGAGGGTTTGGTGCTTTGCTCAGTGGCACCTTGGCAGTGTGTGGCACCTCTCCAGCTGCCACTCCACGCTCCATGC
>S.2294
CGAAGGGTGGGGGACTCCAGCGCCTCTTGGAGCGCCTCAGGATGTCACTGGGCTGTGGCATGACAACAGGTCAGGCATGTTTAG
>S.2295
CGAAAAACTCCGGGCAGTGCCTCCAGAGGTGGCATGTCAGTTCATTGATGACTGTTGAGATAGAAATTTGACAGAATGCTCTTG
>S.2296
CGATCTCTCCAGCCCTGCCTGTGTTACCTAAAACTTTCTTTTCTTCTTCACCACCTCTCTTGTAATTTCCTATGTACCACTGAC
>S.2297
CGATTCCCATGACAAGAGGCAGTAGCACCTTGTCTGTATGTAGCTGACAACCCCCTATCAGGTCTTATTAATGTATTGGCAAGA
>S.2298
CGAGTGTTCTCTCCCAAGAAAATTTTGAAATTTCACGTGGCAAAATTTTATTTTTATGCAGTTTCACACGGAAATAGATAATAG
>S.2299
CGAAATTGTCATGTTGCCAGTCTTAACAATGACGTCCTTTTTTCATATATTTCATTGCGCACTTTTGACACCAAGCCTGAGAAA
>S.2300
CGATCATGGCATTCTTTTGAACAGACTGAACCAGTTGGTGGGGATCTCTGGGTCTACCCTGGATTGGTTTTCATCCTATCATAC
>S.2301
CGATCTAAGTATCTGTAGTGGTTATGGTACTCCTCAGTGATTAAGGTGATAAAATGTTATACACAATTAGCTGGAAAATAAATC
>S.2302
CGAAAAAAATCCCGAAATATTGTGATAATATTTAAGGGCCATATCACCCACCCCTACTATGCAGTATGCACGTCAAGAGTGAAA
>S.2303
CGAAGCCTGGCTGGTACCTGTCGTCAGCCCGGATGAGGTGTTCCAGCCCCGCGGCCCCTGCTCTCCTCATCCCCGCTGGCGTGG
>S.2304
CGACATGTTACTAGTGTTTCTGTAAACCTGCCACGTCTGGTCCAGTAGTGCTGGACTGCTGGTGACTGATGTTAGATGAGAGCG
>S.2305
CGACGCCATAAGCCATTGCTCACCTTAATGGAACAGGTAGCTCTGAACACCGTCACCAATATCAACAATGGCCTCCTTGTAAAA
>S.2306
CGAGGGAGTAATATTTCTTTGATCCTGTGTGAATTGTGCCTTGTGATGTTCGTCAATTTGAAAGATAATTTTTTAAAGTTGAGC
>S.2307
CGAAAATGACTTTAAGTTGTTGGGACAACAGCAGTGTTTTTACTGTACCCAGGGGATACTTGTTTAGTGAACAGGGTACTAGTT
>S.2308
CGACCAGTAGCCTACTTTTGTTGCGTTTGCTGATCCTCTATGGTACACACATACAGTATAGCCTAGTATAATCACATATCGGAA
>S.2309
CGATTTGGAGACCGGTACTATTCGTTTCTCTTTTCACATGACATGCCACGTTAAATTCACAAACCCGGTATTTCAGAAAGTGAA
>S.2310
CGAGTGGCCATATATATGTTAGAATCCCTGTACAGATTTGGGTTCGGTGACTGGTTTATATCTTGGGTGAGACTGATGGACGCT
>S.2311
CGACCGTATGGACAGCAAAACTTTCATCAACATCAACTGGCAGGCACACAATGAATAGAAGATCCTCAGGATGGACCACAAACC
>S.2312
CGAATCTTTCCTTTGCAAGAAGGACATTTTTGCTGTTTTGCTGACCGGATACGGCAAGAGTCTAATCTACCAGTTAGCTCCGCT
>S.2313
CGAGACTTCCACAAAGGACTAACTATGTTACTAATAACACTCTGAGTCTGGACAAAGAGGAGCAGCCAGAGAGGTTAGCTAAAC
>S.2314
CGAATATTTATCCTACTAACGTTAGGAGCACATTCCAAATTTCCAAGTCCTGGAGGACAAAATATAAAAACATCTCTATCATCA
>S.2315
CGATACATTACGTGGAATTGCATCTTAGAGAACATAACACACGTGTTAAAATATAATGAAGATGACGGCGCGTATAAAAAAAAA
>S.2316
CGATACCACCCTATAGGGCGTCAGTAGTCCCCACTTGAACCCTACAGTAAGCGCCTTCCTGTTCTCCCTTATGTTCATCTTTTA
>S.2317
CGAAATACTTGCGACATCTGTGTCAAAACTGCACATTAAGAGCGGCCTTTTATTGGGACCAGCGCAAGACACACCTGTGTAGTT
>S.2318
CGATCTGTGGCTGGCCAAAGGATGTGTTGATTGTGCAGAACAAGATTGCTTTAGGCTACCACTGGTACTGACCTTGCATATGAC
>S.2319
CGACTCTTTAAAATGTATATAAGAGATGGAGTATTTAACATGATTTTTGGGCATATGTTGCTGCATTGAGTTTTTATAATCTGG
>S.2320
CGACAGTTGTAGATGTGTCTGATAACTGTCTTCAGATGAAGCAGTTTTACGTGTATTTTATGATTGTCTAATCAATCTATCTTT
>S.2321
CGAAATCTGAACTTCATATGGACGCAAACCCACGATTGTTTTGACTGAGACCCCTAACAGTAGAAGTGACTTGCTTTAAAATCA
>S.2322
CGAATCATGTTGTCTTCCTGTAAAACCAAATATTACATATGCTTATGAAAGCTACTACCAACCAGTTCTGACCAATACAGTAAT
>S.2323
CGATAGAGGCCTTTTAAACTTTTGAACTGTTAGTTTTTATATTTTGTAAATGATTGCTTTCTGTAACACTTGAGGTGCTTTCTT
>S.2324
CGAAGTCATTTTTATGAGCTGGGAAGTAATACTTTCCCAGAGGCATGCTTTTATTGGACAGAGGTGAAGCAGGCTCCGGTAGTG
>S.2325
CGACCAGTAGTCGTTACTAGTCGCCCACATGTTTAAGATATTAATGTTATGATTAGATTCTATATTTTGGGCGGGGCAACACAA
>S.2326
CGAACCAATGATATGGACCCATATCAGCTTAGAGAAGATAGGGCAGAGAGGATACTCTTATCCAGTGGTCTTTGAATAAGGCTT
>S.2327
CGAGGCCACAGTGTGGATAAATGGCTGCTGTGCCAATACAGTTTTACCCCTTCACTATAAGAGGAGCCAAATCCATCCTGGGTC
>S.2328
CGACACAAAATAAATGAATAAATAAATGACGTTTAATGCCAGCTTTGCTTTCTCTCTGACAAAATTTCATGTAATGTAATTGGT
>S.2329
CGAGGCGCTCAGGTGACACGGCCAGCTGAAGGGCCAGAAGGGACGCATGTGGAGAATCTGAGTCTGATAGAAATTTTAACCCTC
>S.2330
CGAACACAAACTGAGGATTCTTGATGACGTTCACCCAGAACCTGAGAGGAAGGCTGCGGACACGCACAGAGGACAGATCCATTA
>S.2331
CGAGGATTAAATTTCTTGTATCATAACATGCCTACTGACAACACACAGTATGCTCCATTGTCATAATAACATGGTATCAGCTGG
>S.2332
CGATATTGTATGAGCTCAGAAAATTTTGACTATCTGTGCATCCCTATGTACATCACCTCATCAGGCATATCCTGTCAGCCAAAT
>S.2333
CGATGAGCAATATGAAATACTGTGCCATTAATCATAAAAGCACTAAAACATTCCTGAATCACAACGGCAGAAACAAAGGAAAGG
>S.2334
CGATATGTGACAAGGTCGGAGTGAGAACGTGGTGTTGTGCAGTAAAGAATATCTAGGTGGGTGTGATCTTTATTTTTCAAGCTA
>S.2335
CGAAAGGAAGTACTTCTTATCAGACACTTATCTTTGGATTCACCTTAAATTTCAGTGCTGTGGTGTGTATTTGATGTACACAAA
>S.2336
CGAGAGTGATAACCAGGGACAGTCAAAAGTATGAAGTTGTGTTAGAAAAAACTGGGGTGAACTGGAGTGTTGAAGATGCACTTG
>S.2337
CGAATCTGTGATGTGGGTAAGTGTAGGCAAGGTCATATTTCAGTCTCAAACAATGGCTGACTAACAGCCAGGGTCAAAGTAGCA
>S.2338
CGAAATCAGGTGCTTGGGCAGTATCAGACACTGACGAAAAAACCCGTCCCTTAACGTCGGCATGATGTGCGGCCAGTCATGGTT
>S.2339
CGAGGCTAGCAAATTTTTTTAACACTTTTCAGTGGGAGTTCCATGTGTTTATAATGTACTACAAATGCCTGGAGCACAACCAGG
>S.2340
CGAATTTGGTGGATCAAAGGTCAAAGGTCAATGTGACCTCACAAAACATGCTTTTGGCCATAACTGAAGACACTAACTATGACA
>S.2341
CGATAAGATGGAGATCTTCTCAGTGGGATCAACAAACAGGGTATTCAGGGCAAAACAACCAGACTTTGTGTGAGAATACACCTT
>S.2342
CGACCCCCCGTTTCATATGTTTAAACCTACGCCCTTGTTTTTGTGCATGTATTATTCCAGTAGGATGAACAGACAAGCCTCCAC
>S.2343
CGAAAAGCTCAAGGAAAAATATCTGTGGCTACAGGGGAGAAAAATAAATAAATGAATAAGTAAAATAAAAATCAACCAGCCACC
>S.2344
CGATGCCGCAAACAAACTACAACCCTGTGAACAGTAATGGAAAAAGATAGTATTTTGAATGGCAAGTTCAGCTACAAAGTCTTG
>S.2345
CGATGCAGTGCAACGATACATCTATCTGAGCGATATATCAGCTCAGTAATCAGTGTTCAAATATCATAGATGCAAAGTATCTTT
>S.2346
CGAGGTCAGTATTTCTTGCACATGGACCATCTTCTCAAAGTCCAAAGATACAGAGGTTAGTGAATTGGACACTAAATTGTCTCC
>S.2347
CGAGGCTGACAGGCACCAGAGGCCTCTCTCCTTTGCTGCAGGCACAGGAGCTCTGTAGCACCTCCTCCATGCCAGGTGCAATGC
>S.2348
CGACTGGTACAGAACTCGCAGGGGTCACTCCCTGATCTCGGACGAGAAATGATTCAGCAAACTGGAAATGGCATCTGCTTGTCA
>S.2349
CGACATAGTCTGATCGTGTGGGTCACCTTCGTGACAGAAATGACACGCCTGATCAAAGGCTGGCCGTTTGCCGCTGGGATGCCT
>S.2350
CGATCCCAGCTGACATTAGGTGAGAGGCAGGGTACACCCTGGACAAATCGCCAGATTATCACAAGGCTGACTAATAGAGATAGA
>S.2351
CGAGATAATACCCTTATCACCGGTTTTATAATGGGCCAGATAGCAGGATTATAGCATTCCGGTAAATTATGAAGATAGTATGAG
>S.2352
CGATTCTTTTATCTCGTCTTGAAGAGTGTGTGTGTGTTAAGGGTTCGGCCCTTGAATGGTTTAAGTCTCATCTGTGAAAAAGGA
>S.2353
CGACTCAACCGCACTGTACATACAGCCCTTTTTCCAATGCTCTTCTCTGCTCATTAGCAGGCCCGCCTTAACCTGAATGCACAA
>S.2354
CGAGGATCCATTTTTTTTTCAAATTTGAATTTAAATTTGAATTTAGAATATTCATTGACAGCCCTACTTCAGTTGTGTTTTAAT
>S.2355
CGAGATTTCCACCTCACTTCACCAGATCACTCAACTTACATCAGATCATTCTTTGGGACCACAAACTCCTCCCCCATTTTACGG
>S.2356
CGACACAACTCAGCACATTTGAAGTGGCAATGGAAAGGCAAATCAGAGCAGCGTGGTTTGACGCGGCCAAAAGAAAAGCTCTAC
>S.2357
CGAATATTCAGCCTTTTTTTTCTCCCGTTTTTTGGGGGGACCTTGAACGCAGCACGAATCATGCCATCCGTTTACGGTTGTTTT
>S.2358
CGACTTCAAATTGGCTACTGATCATCCAGAGACCATGCTGATGAAAAGTTGTGCTCTGCATGTCTGTCGGTCAAAGGGCGTAGC
>S.2359
CGACCCGTTAGGCAGCCATGTGGTTTCCAATTATTTCTGTTTATTTTAAACTAACCTGCAGAGTCTTGAAACTTCCTACTACAA
>S.2360
CGATGCAACACCAGCGCTCTGTTTACACTACAGCTGCTAAAATGTCAGTCCTTGTTGTCTGAGCTGTCCTGCTTTATCAGACTA
>S.2361
CGATGTTCACAGATGCACAGCAGCACTTGTGCTTTTATAATGCATAGAAAAGCCTTCTTTTCACACACACCCCTACCCACACAG
>S.2362
CGATATACAAAGCTGCATTTTTAGCTCGGGAATGCAACTTTGGCCGAAAGCACATCCTTTTGTCCCATTTCATTCTTTTTTCCT
>S.2363
CGATGTATGATCATAGGTGCTATCATCTGTTGGTGTGGAAGGCGTCGGAGCGTGGCTGGCCCAAACATCTCCGGGGCAAGCCAG
>S.2364
CGACAGCAAAATAGATAGAAAAGCTTACTGGAAGCAAAATCTCATTTGCTTGGTCGCCTGAATTGTGCTCACACGCTAAAATCT
>S.2365
CGATTCACCATGGCAACCGCAGAGAAAAAGCGATCAACTTATTTTACACCTGTGGAATTGGAGGCGCTCATGAATGCCTACAGC
>S.2366
CGAGTTGCTACTGGAGATGTTCTGATACCTAAACTTGCAGGGTTTTCCACACATTCATTTATTTGTAGCAGCACATCACGATAA
>S.2367
CGAGCTCCCCTACTCTGTGTACATGTATTTTTTCTTCTTTAAAACAACCAAAGATACTGAAACTAAACAGCTGAAAACACTAAT
>S.2368
CGACTCACAACAACCCCGAGTTCATTTCCTCGTCTATTTGGATATTTTCCTGGATAAAATGGAGAGCCCATATCGCACCGAAAA
>S.2369
CGACAAAGGTTGTTCATGTGGACTAAAGTAGTTATGATGTTTGAAATACATAGAGTGTTAGCTTTAAAGTAGAAACTACTTTGA
>S.2370
CGAACGGGCGACCCTCCGGTTCCCAACCCAAAACCCCTATGGACTGAGCTACTGCCGCCCCTTCATACACACACTGCCTCATGT
>S.2371
CGAACCCTGGCTTAAACCCCTGGCCAAAACCGAGACCGCTCAAAAAGGGAAGGTCTTCTTCGCCTCCAAACTGGTGTGGTTTGT
>S.2372
CGAACTGTTCCAGCGGTTGTGGTGGAGTGCAGGTCAGACACAGAGGCTGCATCCCTCCTCGCTACGGAGGGCGAGACTGTTCCC
>S.2373
CGACCATTCCTCATTCAAATCTGTGATTTTTAATTAAATCTGAATGTGCAAACTCGTGTGAAGTTCACATTTATATCAAGCGGT
>S.2374
CGACAGGTCTGTCGGGCAGCTGAGTGAAGTGGAGCCTGAGGAGGAAGCACCGGTTAGCCCCAGTTTCACTACAGGCAGATTCAC
>S.2375
CGAAGACTTTTGGTATTTGATATTTCACAGCTTCTCCTTCTCCCAGCCGAACACTGCTCCCTTCTCATGCTCTTTCTCCCGTTG
>S.2376
CGAATGAAATGCAGCAACTAGATGCAAACCATAGTTTGCAGTGCATCAATACCTCTGGAAAGCAGGGTTGGCATAGAGAGGGGG
>S.2377
CGAAGGTTACTGTGACCTCACAACATGTTTTTGGCCTCTGTGGTCAGGCTGTGTCCCTGTATAATCATTTTGTGTCCCTCCGTG
>S.2378
CGAAAATTGAGCCTACAGTGCATCAAAATGTTTGACTGTAAACGGTACTGTAAACACTATACATGCAAATTCTTGCTAAATAAA
>S.2379
GATAAATAGCTGAAGGGTCCAAGTTTATTCTACTGCAGACACTTTCTCTGTTGTCATCAAAGACTCCAATCATCACCTCTTCTC
>S.2380
CGACGTTTCTGTCAAAGAGGTGAGTCACAGAGTCTCTGATGGCTGCATGTTTGAAACATGAGGCGACCCCGAACACGGTGACGT
>S.2381
CGATACTCATCATCAGAACTGTAAAAGACCTCATCACCGCGGGGCCAAAGTCTCCCTGCGGTCCCTTCTCCTCCAGTCTGCGCG
>S.2382
CGAAATGCTGCAAATCTATCCTTCAAAATGAGTAGGAGCTGTGTGGGAGTTTTGGTTAACTTACAGAAAAGTCTTTCTGCCAGC
>S.2383
CGATTCCAACCTGCAGTCCTTTGCTGCATACTGAAAATCAGCCCTTTCTCATTTTGAACTCATCAAATACCGCTGCTTCATCAG
>S.2384
CGAACCTTTGATCCTTTGCTTAGAGAGCGACTTCTTCAACCATCCTGATCCAACTCGCTCGCCTCCTGCACCACTTTGCACTCA
>S.2385
CGACGTGATGATGTTCTGTAGTCTCATTTAGCCACTTGTTAGCAACCGCCTTTTTTAATACACACTGTAGCTTAAAAATTCTCG
>S.2386
CGACGAAATGCGGTAGGCTACTTTGGGAACCAGTCTAGGAGAAATATAATTACTCTTTTTTCATTAGTGTGTTAATTTGCCTAA
>S.2387
CGAGACATAAAACTCACTACCAAAAACATGTCAAACTTTTTTAAAGAGTCCATCGTTATATTATAAAAAATACATTTGGCAAAC
>S.2388
CGAAATCTCAGATTACCTGTGGTGTACCGCAAGGCTCAATTTTAGGTCCAATTTTATTCTCTATTTATATGCTTCCACTCGGTC
>S.2389
CGACCACATCATCCATTCAAACTGAGCCTGTCTTTATGACATGAACACAAAACCAAATCCCTGATGAGCTCCACTTTTAAGTGC
>S.2390
CGAACGCACCAAAGCATAGCCGATAAATTGGTGCATCTCTAGCAGTAGTTGCTTCTGGTCTTTCAAACAGGGGATGCACACTTT
>S.2391
CGAACATGACACATAAAAAAAAAATGCACATACAGAAAGGCATGCTCGTCTGCTGCAGTACTGTGTTCCCAGCTCTGGGCTACT
>S.2392
CGACACATCTGGGTAATGTTACTATCTGTTGGATGCGTTTCCATTCACATCCCCTACAAATGCAGAGCAACACCGGTACACTGT
>S.2393
CGACAAACATACCATAACATTCACAGATAGTGGCTGGGCCTTTACTTACAACTGCAGAGGGTACCAGCTTTACTTTTAAACAAA
>S.2394
CGAGGAGTTCAGAGCGCTCCAGCCAAACCACCAGGCTCTTAGAGCGCAGAAATGTGAGGTATGTTGCAAGGCAAAAACAGCAAG
>S.2395
CGAGAGCTGCTGGAGGACTGACAGACCAGCCTCTGTAACCTTATGCTGGGAACTATTGCATGGAAGGAGCAAATTTAAGACTTC
>S.2396
CGATGCACGGCTGTAAACATTTAGATTTAGTTTATGACCTCAGGAGGGAAACAGACTCGGTGCTGCAGCTGCCATGTAAGAGTC
>S.2397
CGAATGAGCTAAATTTGTAGAATATTGAAGGACAAAGAGGTGGTTGTTGACGAGAGGGTTGAAGTAAGACTCCCTTGACAGGAT
>S.2398
CGACACATATGCCGAGACAGATGGGTAAACAAAACTAGTTCTCTCTTTTAGTGTTATGTTTTGACTCGTCATTTAGCACAATCT
>S.2399
CGAACCACAAAGGCGAACAGGATCAGAGACATGATCCACTCGGTCCATGGAGAACACACTGCCTGCATGAGGCACAGAGAAACA
>S.2400
CGAATTTCTCAAAATAAGACTAACACATCCAAATAATGTAATTGGGAGTTGAATTACTCCTGCATGTATACAGTCAGTCGGATC
>S.2401
CGAGAGGGACACCGTAAATGCTTACAGAAGCCTCCAATCACCAAGTAGATGTATGGACCCGTTCCTATATAAGACTGCTCACCA
>S.2402
CGACCAGAAAGAACATTAGTTGACAGGATTGGTCGCTTAGTCACGGGGAAAAAAACAAGCAAATGTGAAACTCTATTAGGAGCT
>S.2403
CGATGTTTCTTGATGTCCATGATATGAATGTAATAAAGGTACTGATCACCAAAAATAAATTGTATAGTAATCGCCTCACTGGGC
>S.2404
CGACTTCAAAGTTGGTACAGATCATCCTGAGAACATGCTGATCAAAAGTTATTAAAAGCTTTTCTCTATGTCAAGGGACGTGGC
>S.2405
CGACTTCAAAGTTGGTACAGATCATCCTGAGAACATGCTGATCAAAAGTTATTAAAAGCTTTTCTCTATGTCAAGGGGCGTGGC
>S.2406
CGACACTGACAGCTGTCCTTCACATCATCATCTGCATTTTTTCCATCAGCCTTAAACAGTGGTTAATGGTTTCTCACCTTGAGA
>S.2407
CGATTAATGAAGTTCCATCGGTACATTCTTGGCGTCATACGTCCCCGAAGGATCTTAATGCTGATTGCCTACTGCGGTACACAT
>S.2408
CGATCAGTCTGACTGTTCCAACACACTTTTCCTGCACAGAAACGTAGAAACATCCATGAGTTTGTGATTCTGAGTAAGATATTC
>S.2409
CGATTCAGTGGGTTTAATCTTGTATTGATCATGAATTTGCAGAGCCGAAGTGGGGCGTAACAAAGTCTTGATTTGCTGTGCTGT
>S.2410
CGATCGTGACTGTGGCAGTCTCAATAGGACCACCACACAGAACATGTTTGATGGCTGGGCTGAGACCAGGAACACCAGGACCAC
>S.2411
CGAAGTAAACTTGCTAATTGCTGCTTGTTGTGAGAGTCCTGAACTGTTTCCTCTAAGTAATCTAAAGTCTGCCAGGCCTCTGCG
>S.2412
CGACCATGGAAGCCTGAATGACTGCGGACATTCCTCGCGGAGTCCGTTCCGCGTATGGTCCGCCCAAGTATGTTCGGGCCTTTA
>S.2413
CGATAGCATACACTTGACTTTATTGGCCATTGGCAGGAAGGTGCCTTCAGAGGTGTTCTGCTTGCCTATTGAAAAATGTGTCTC
>S.2414
CGAAAAGCCTGAAAAAAAACCTCAAGGTCTGCCCACTAGATTGTCCACCATATTGGATTTTTTGCAAAACACCTTTTTGACATC
>S.2415
CGAAAAACTCTGCTGTTTGCACAAGGCTTTTTGTCCTACGAGGCCACCGTCACTTACCCGACGGGAGGGGTGAGTGAGTGAGCA
>S.2416
CGACTCAAACCAGGGGATGGTTTCACCTGCAACTCAGCTGGTTAAATGGCTTTTAGAACCTAGTCTGCCGGTCACGTCAAAATG
>S.2417
CGACACATTAGGGATTTAGGATTAAAAAGTGGATTATAAAGGTTCCTCCTGTCCCAGGATTTGCTATGTGACATATTCATACAT
>S.2418
CGAAAAGAACCGGTGTTGGCAGTTACCCACCAAGAGTAGCCACTGGGACGAACCACAGACTGTCTATGGGACTAACTAGCTTAC
>S.2419
CGAAGCACGTCAGCATTCCGATTGGTTGCAGCTGAACCGCGTCAGAGCTCATTACCATAAAGTTAAACGAGGTTTAAGTCCCCA
>S.2420
CGATGCTAGTGTTTTTTCTAACTTTCCTATTCTATCTCTTTGTGTCTTTCTTCTTGTGTCTGGTTAACTTTTCTTTCTCTTTAA
>S.2421
CGACATACCATCCTTGTTGCAAGTTTCAACAGAGGCTGTGAGACCACAAAATGTCAAAGTGCCGGTGATGTAGACTCCACTGCA
>S.2422
CGAGAACACTATAGCCCATTAACCTTGAGTTCTGACCAAACGTGGAAGTGCCAAAAACCACAGTTCCTCAAATGGCCACTAGAG
>S.2423
CGACATGTTGGACAGTTTAACAGAGCGTGTGTGTGTGTGTGTGTGTGTGTGTGTGTGTGTGTCATGTGTTACATAACATGTCAC
>S.2424
CGAGGCATGCCTGTGGGAGGCGGGCTGCCACTCTGGCCTTGATACAGTGCAGGAGTACCGTGCTGGTACTGTACTGGTGACGGA
>S.2425
CGAAATTTGTGCAGATTTAAAAAGGAAAAGGATCCTGTTTCAGTGTCAAGTGCAAAACAATTCCCATAACAAGCTGGAATTACC
>S.2426
CGAGGGTGGGGGGGCATGCTCCTCAGGGAGATTATTTATGGCAGCTATATGCACTATTTTGAAGCTGTTTGAGATAATAGAGTG
>S.2427
CGACATGTTCTTCTGTGCCTGAGTGCCGTCATGAAATATTTACCTCTGCTGATATCAGTCTGACAGATATCTCCATCATTTAAC
>S.2428
CGATTGATTCTTCGTTTATTATGTTGATTCAGCATTTTATATTTTCATACTTTATATTTTTCGCGAATTATTATAGCAGATTGT
>S.2429
CGATTTCCCATTATTTTCTATGGGCAAATTTATTGCAGTTTTTTCTGATTTTTGTGAAAACAACATGGTTGAGAAAGTCATTCC
>S.2430
CGAAAGAAACAAAATAAAACTCATAGAAACCATCCTGGTTTGTCTTTCCACTGTTCCAACTATCACCAACTTTGTTTTGGTTTA
>S.2431
CGACCAAACTCTCCATAAATAATACAATTTACTATGCGTTTATTAACATTAAGTAAACATTTCAAAAAAGATCTGTGAAGCATT
>S.2432
CGAAGGCATTTTGTTACATTTTGAGGTAATTTAGTGTCTGTTTGGGTCTTTGGGGTCTTTTTGGGGTAACGTTGTGCCTTTTGG
>S.2433
CGAACTTCTCCGTCACTCCATTTCGTCACAGTGCAATTCACCACCAGAGCGGTAGGGGGCTGCGTTCCTTTCCTGAATGGTTAT
>S.2434
CGATCTGTATTTCCTTTAGGGTAAAGACACAAAAGGGAAAGCTTCCACCAGGGTGCTAAAGAAGCAAGCCTGACTTGACTGTTG
>S.2435
CGACACGTCCCTCCCGAACTTCACCTCCAAAAAGGGTCATATGCTTTCCTCTGCAGGTGCTCTGCTTACTGATGTAGAATTCCA
>S.2436
CGATTGACACAGAAGTATAAATCCCACTTTAGGAAGTGGATCGGACCTCTCCATTTTTTCACATTCTGAAAATTAAACAGTGTT
>S.2437
CGATGCCATCCCCCAACGTATTAAGCAGTACCTGCTGTATGAGCGAAGTGGCAATTAGCTAGCCGGTGGAACACAATGTGAGGC
>S.2438
CGACATATCTGCTGCATAATAATCTACAAATGTAAAGTATTTGTGGTTTGCAGAAATGTCTAATGCCAACTTTTTGGGGGTTTG
>S.2439
CGAGTCAATATGTGATCCATATGGTGAAACGTCTGTTCTGCTTTTATTTAAATCATGTGTGTGAGACGTTCAAGATACACAAAA
>S.2440
CGATCCTTTCAATGCAGAGATGGACTGTTTAAAAGCCCCGCTTGTCACAGATGAAGCAGCGTCGGAGATGGAGTTGATTGAGCT
>S.2441
CGAGGCAAGATGCATTATTGGTTTACATACCACTGCGGGAGGCAAGCATAACCTCATTTGAAACGTGTCACGCTGTGTCATCAT
>S.2442
CGATACCGATCCCGATGCTGTGGCTTTGAGTATCAGCCGATACCGATCTGATACCATGGTTGACCTAAAAAGCTATATACCTTT
>S.2443
CGATATCCTCAGAACAATCTGGCCAGCTGCTTCAGGACAACTCATATATGAGGAAAGATGTTATTTGTTGTGTTGGCTGAGAAT
>S.2444
CGAAAGACTGACAGGACGGATTCAAGATGCTAGTTGACCAGTTAGCACAGTAACAACACAACCCTTATGTAGAAAGAACAAAGG
>S.2445
CGACACAAAGGCACGCAAACGCGAACGCACTGGGACGCACTGGGACGCATTGGCCGCCATGATGCGTTCTTGCGTCTCAAAATG
>S.2446
CGAGGTTGTTGTGTTGAGTGACCCAGCTAAAGCTAAAGGCAGGGATAGATGCCGTTTAAGATCAGTGTATCCCTAAAACTAACT
>S.2447
CGATATAGAGATACATTTATGTGCTGATTGCAGACAGTTGCATTGAATAGTGGTTTTTGTGGGTATTTATTGCATTGTTAATGT
>S.2448
CGATGCATGTATTGTACGTCACTGTTTACGTCACACACTGAGTTACACATTTTGTTACTTGCTCACGCCCCCCATTGCCCTGAA
>S.2449
CGAAGAGTGAATGTATATGGTGCATTAAAACTGTGGAATGTGTGGTGAGTGAACTAAATGTGGTTTAGGAGGCCAGGCCAGTGT
>S.2450
CGACAGTAGCAATAAATTCCTCAGTGCGTGCTAGAAAGTGGTGCAGGGGCGATGTATTTCTGTAGACCAACCTGGGAGTGGCCT
>S.2451
CGATTTACCTACTGTAAAATGTATGGGGAGGGTGGCTATGTTTCTTCACACTAAAATCCAGGAACAGCATGTTATTATTTATTT
>S.2452
CGACAAACGACGTGCAAGGTACCCCAGGTGCGTTGGTTGCTGACGTTCTGGCACATCATGTCAACTTCAGCCTGTTACATGCAT
>S.2453
CGATTAATGAGTTTGTCATCAATCACTTTTTAAGTCTGATTCCAGCTTCTTAAATGTGAATATTTTCTGGTTTATTTACTTTTC
>S.2454
CGATGTTTACTAATGTTTACATTTGAAAACCTCGCCCTGACTAGCTAGCAGCTAGCTAGCTAAAAGTCAACAAAAGGAGAGTTT
>S.2455
CGACCAGCAGGAGAGGACGAGCGGGGAGTTTCCCTTTGGTTTCTTCCCCAGTGGGATGAGACGTGAATGGATACAGTGACCCAG
>S.2456
CGAGTTGACGACAGCTACACTCGTTACTGTAAGTGGCATTAACCCTTAGCAAATAAGAAGCCAATACTTTATCAATACATGTGT
>S.2457
CGATCAGATGTTTCTTGCCAATTGACTGTGCGCTGACATGATTTTATAAATGGGCCCAAATCTTCTCAGTTATCTGTGTGTTTT
>S.2458
CGACTCCCAAGACAATCCTCACCTAGCTGTCAATTGAGACTGGCCAATAGGAACGTAGCCCCGCCCATGACATTATTTTCACAG
>S.2459
CGATCAGCTGACGGTGTAATAAACTCTTGGGCTCCATCAGTCGTGACTCAGCTGCTCTGTCTGCAGGTACGGCGTCAAAGGGCC
>S.2460
CGACAAAAATAGAAGAGCAGCGTAAAATAGAGAGTTGTCGCGCCGCTCCCGTTGCCGGTGCAGCCGCTGTAATTGATTAACGGG
>S.2461
CGAGTCCTGTCAGTAGTTACTCTGTGATCACGTCACTTTTTTTTTGTATCGGGCATGTGGGTATTATAAAGTCCCATGAAGACC
>S.2462
CGACACTTAATCCTGTTATAGCTGTACCTTATTATATGACATTTAACATTTTTAAATAAGAGGGCCAAGTTTCCAAATGGGAAA
>S.2463
CGATCACAAGTACGCCTCCTGCTTTGTGGAGGCGTGACATGTAAGTGATAATATTTGACAAGGTGCCTGAATGAACCAAAGTTG
>S.2464
CGACACCCCTGACCTGAATCCAACAGGAAGTGAGCTAGTGCCTCTGAAAGTAACATGAGCAAATGTGGAGAAACTGTCATCTGT
>S.2465
CGAATGAAGTACTCTATTGCTATCAGAATAAATTTAAGGGTACCTTTACTGGGACTGGTATTGTAATTTCTTAGACAGTTCCCG
>S.2466
CGAAAGCTGGCACAGAAAAGGCAAATGAGCCTTCATTAATATAGGCCTGGACTAGTCTCCTGCATGTTTCTGATATGAATGTAA
>S.2467
CGACTTGCATTTTTTAGTTGAGTCACTGCACTTTTTTTAAACAAATTTTAATGCATCAGCCTGAAGTGCAGAGTCCGATTCGGG
>S.2468
CGAGGTCAGTGTGACCTCATCCATCCCATTCTCGTGAACACGATATCTCAAGAACACCTTGAGGGAATTTCTTCAAATTTGGCA
>S.2469
CGATGATCCGCTCAAACTCCTGTCCGAGCACCGCAGCTATGTCGTACACATCCATGACTGTTAGCTCCGCCGCGGGCTTGTCCA
>S.2470
CGACCGAACACAGTGAAGTGACATAACCTCACTTCTGAAGTGCCTGTCTAAAAGCCTGAGATGAAAGAAGAACAAAGATAAAAG
>S.2471
CGAGTCCTGTCAGTAGTTACTCTGTGATCACGTCACTTTTTTTTTGTATCGGGCATGTGGGTATTATAAAGTCCCATTAGGCCA
>S.2472
CGAATGAACTCTCTCTCTCTCTCTCTCTCTCTCTCTCTCACACACACACACACACAGACAATGCTTTTCACATTAACCTTTTCA
>S.2473
CGACCTGGCCTCCAAATTCCTTGGATCCTGATCTGATCAAACATCTGTAAGATGTGTTGGTACCCCACCTCACAACCCACAGGA
>S.2474
CGAACAGAGACAGAGGACCAATCAGAGACATGGAACAGAGACAGAAGACCAATCAGAGAGAGGGGACAGACAGGGTGACCAATC
>S.2475
CGATAAGGAAATTATAAGGAAATTGAGTCATTAATGGTAATATTTGTGTTATGAGATGATAGTTCGCAGCAGAAATTCATTTCC
>S.2476
CGAAGAGCAGATCTGAAGTAATCCGATTACATCCAGAAATTCACCATCTCCTCTTTTATTGCCGCAGAAAGAAAGAGTTTGACA
>S.2477
CGAGTTAGCAAGATGCAGTAATAGAATACGAGAGAGGGAGAGAGAGAGAGAGACAGAGAGAGAGAGAGAGAGAGAAGGAGAGAA
>S.2478
CGAATGTTGACTGACAGGTGGCTCTAATAACGTCTTCCCCTGGCATTATATCGTCCAAAATTAAATGCTTCAAGTCAGTGTCTT
>S.2479
CGAAAAATGTGTTAAAATGTTGAAAAATGTCGGTTTGTCTCTCCCAAACCCCCAAATGATGTCATCTAATGTCTTGTTTCGTAC
>S.2480
CGAAATCCAGCGCTCGGGTAGAGACTGCCTGCGTCAGACACTGTCGGAAAAGTAGTCCTTTCAGGCATGATATATGGGCAGCTG
>S.2481
CGATTCTCACAAATGCTAGATTACAACGTCTCGCTCCCTCACAGTCTAATACCCGTACCCGGCTCACATTGCACTCTATAAATA
>S.2482
CGAACAATAAATGAAACTTTATCTAACTTTCCCCCCGTCTGCAACTGCTGGATGGAGTTAGCCCGGCCCATCTGGTGCAGCAAA
>S.2483
CGAGCCTGGTTTGTGCACAGCCATAGAAAATATCACATAGACCAGGGATACTCAGCTTGCTTGGTCTGGGGGCCACTTTTGCAA
>S.2484
CGAGCAGGTTTGAGGCTCTGATCTGGCAAAGCAATTCTGGCAACTCTGGTGACAGATCTCAGGTAAGCCAAAATACAAGCATCA
>S.2485
CGAAGCGGTAAGACACACACAGCCTGGTGTCGGAAAATTCCGACTGCAGCTGGCATTCGGCTTCATTCGTAAAATCTTGGCTGC
>S.2486
CGAATAAATGAGACTCCATTGCAGATGCCGGTTGGAAATGTAGATGGCTCTCAGCTTCCTGTTTTTATATAGTTAAGTATGTGT
>S.2487
CGACAGTTTAAATGTTTATGATGTCATCTGAACATAGCACAAGAAAGATGTTGATGCAGATGTAAAAGGGTTAAGGGAGGAACT
>S.2488
CGATTGTTTCCTGTGTTTTGCATGACTGCCAGTTTCTTTGTATTCTCCACAGTATAGCAAGAGCTGGTGAGGCAGTTTGTACGA
>S.2489
CGAAAGGGGTCAGTTGAGGTGGTTCGGGCATCTGATCAGGATCCTCCTGGGCGCCTCCCGTTAGAGGTACTCTGGGCACGTCCC
>S.2490
CGACCAGAAAGGTCATTAGTCAGCAAGATTTCATCAGTCGCTGAGTTGCAGAAAAAACAAACAAACGTGAAACTCTATCAGGAG
>S.2491
CGAATGGGGTTATGTTTACCATATTCATGAGAGAAGTCATACATATTGCCCCCTCTTATGTCATCACAACCTCATAAGTGGAAA
>S.2492
CGAGGCTCCACTGCTGATCTTTGAAGATTGCATTGCATATGTAAATCTGCTTTTACTTTAAATCATGCAGAACAAGACACAGAG
>S.2493
CGACTCTGGTTGTTTTTCATTTTGCTATTTAAATAAATGAAAGTGAAACTTGTGACAGCATTTTGGGTGCAGGGGGCTCATCTC
>S.2494
CGATTAGCTAGCATCCTTATGGTGTAACCCAAAATCCACAGAGTATAGGTGTAGCCATATCTGTCGCTATTTCAGTGTTTCAAT
>S.2495
CGATGCACCGTTCCTTCTGCGCAGTGATGCAGTTGATGGGTGTAGTTCAGTGAGCACCACAAGCAGCCATTTAGTTCTGTTATG
>S.2496
CGATAGGCGCATGAGAGTAAATGTTCATAGGCAGGAGAAGAGAGAATTCCTGCACACTTTTCTTTAATTGCAGTAAACTTTATT
>S.2497
CGAAAAGGCGATAGACCAAAACTCTCTTTGGAACCTGTGGAAAAAATTGAATTCAACCAAACATAAAGATACCATTGCAATACA
>S.2498
CGAAGAAGGCCTCTGTGTTTCCAGCTGACCTCTAGCCCGTCACCCATGTACACTGTTATAAGAGATACAGCCAGGGTTGTTGTC
>S.2499
CGAAGTGGGATTTGGGAGTGGCCAGAGAGTCCATCAACAGGAAGGGACAGATCACTCTGAACCCTCACAACGGTTACTGGACGA
>S.2500
CGATTTCTCCATTTCTTTCTGCATCCCTCCCCTCACTCTTGTGCTCTTAATTCATTTGTGAGAATGTGAATACTACTGTCCTAA
>S.2501
CGATGCAAAGGCACGCAGACGCGAACACATCAAGACGCACTGGCCGCCATGATGTGTGCTTGCGTCTCAAAATGTGTTTTGATA
>S.2502
CGAAGCAAATGGAAATACAGTTATGCTTGGCACTGATGGCCCCGCTCCTTAGATGCTCCCTGGATTAGACAAGCAGCATGCTCA
>S.2503
CGAATATAATGCAACTAAATGGCACTCGGCTTGTGATGCTCAAAAGGCCAAAAAACTGCATTTGAAAAACTCAACAGCAATGTC
>S.2504
CGATACTGTCAGCATCAAACGTTTGAAGAGGAGATTTCTGTATTGTCATCAGGGAAAACTACAGTGAGCAGGCAAAGTACCATC
>S.2505
CGAATAGAGGCAGTCAGTAATGTTTGTTGGGTCTGTAATGGTTTGGTACAGCAAACAATAATGCGAATACTAATGTTAGCTTGC
>S.2506
CGACCACGAGAGATCATTGAGCATACAGTCATAAATGTCACACAAAATATGTGTCTTCACAATAAAAGTCCCATGTTGTTTTGT
>S.2507
CGATTGTGTGTGGGGATTTGTGTGCATATGTGTGTGTGCGTGTGTATTTAACAGAAGCCAAGCTGTTTACAAGACTATGGAACG
>S.2508
CGACTGGCTATCCCACAATTGTCCTTTAGAGCAACAACTGATTACCATAACTGATGCCTGCTGTTTGAAACAAATGTTAATACA
>S.2509
CGATAATCTTCACAAGCATTTCACTGTTCCCACATTTGGCTGCCCAGTGCAGAGCGGTGAACCCTGACATGAAGTCCCTCTTCT
>S.2510
CGACGATATTGCATTGTTGATCATTCATTCATTCATTCATTCATTCATCTTCTAACCGCTTCATCCTCTTGAGGGTCGTGGGGG
>S.2511
CGAGATAACAGAGCTAGTTTTCACATAATAATAGATTATTTTGATCCTCAAGGAAACAAAGATTTCTCTAAATAATGAGATAAT
>S.2512
CGAGGGCGTGAGAATACAAAAGCATGAATAGGCTTTTCTTGGTCAGGCAAAGACAGCTTATTTAATTTTGATAATATTTCTCAG
>S.2513
CGAGAGTACATGAACAGCACCCAGTGGGATGTTACTGGGCTCAGTGAAAACACTCAGTGGACACTCAGTGTTATGACAATTTCT
>S.2514
CGACACTATTATCCCCCAACAGCTCATTCCCAAACTGGACTGGCTGGGGCTGAACACCGCGCTGTGCAACTGGCTGCTGGACTT
>S.2515
CGACCTGCCAGCTCCAAATTGGCAGCCTGACCTTCTTTTTCTTCCTCGGGGCGTCTGCACAAAGCCATACCTCTACCATGGGGG
>S.2516
CGATCCAATACGACAAACGCTCTGATGAAGGCCTTGTGCCGAAACGCGTAAGCGTTTGTGGTTTTGTGATGTGAGCCAAATAAA
>S.2517
CGATCCCCGGCCGGGTCATACCAAAGACTATAAAAATGGGACCCATTGCCTCCCTTCTTGGCACTCAGCACATGATTCCTGAAC
>S.2518
CGACTCCACCCACTTCCTCATCGTCTTACCTGCAACACATGACATCATTTCTTTCTATCAGCCTTCACAGGTGTTCACCCAGGT
>S.2519
CGATAGGATAGGATAGGATAGGATAGGATAGGGTAGGATCAGGTGGATTAGGGTGGGATTGGATCGGATTGGATCAGATTGGAT
>S.2520
CGATGCAGTAAAACTCTCAACTGTACTCTACAACCAGCACCACTCTGAGCGGCGCTCAGCATGGCTTTTCTGTTTTCTTGCGGC
>S.2521
CGACTGGAGCAATTTATTTTCATGGCCATTTATTTGCATGATGGTTTCTAACTAGATCTTTACAAGAGGGCATGTGCATGACAA
>S.2522
CGAACACAGGCTCAGAGAGAAATCATGACAAATGAAGTATATATGCTGCCCATATATATATAAAAATACACTGATCAGCCAAAA
>S.2523
CGATACACCTTAATGGCACGGCTCCTACTGCTAATGACCATTATCGGCAAAATGTCTAAATGTCACTGGAATTAATCGGAACTA
>S.2524
CGAGGCAGCGGCCGAGGAGGGGGAGTTGCAGCCATTTTTAACTCTAGTCTGTTAATCAGCCCTAAACCTAAACTAGATTATAAT
>S.2525
CGACGTGGTGTCAGACTCAGAGGTTTGTGGAGCTGTTCTAAACATTTCTGTCTTTGTTTTTCAAACATGCACCTGATGTTATCA
>S.2526
CGAACTAATGGGCAGTTCCCGGGCTCTTTCAGGGCCAAGGACAGTGTCCATGACCAGCCACACTGTGTGGTCCCTCTATTTCCA
>S.2527
CGAGGTCACGGTGAGCATAGCTCAAGGCTGAGCTGCGCCGGCGAGGAGCGCAAGTCCAGGATGCACCACGATGGGTTGAAGAGG
>S.2528
CGATATGCTATGTGCTAAGTGTGTTTATGCTGAACAGAAACTTTGAAGACGATTAAATGATGTAGCTGGAGGACTGTCACAACC
>S.2529
CGAATGACACACAGCTGTCAGTCATGTTGCCAAACCCCTTTTTCATAGCATCAAACTTATTAAAAAATAAACTTATCAGAAAAA
>S.2530
CGAACTGGTCATCACAGAGTCAAACTTTAGAGTCAGGACTTCCTCCAAGCTCGTAAAACACATGAAAGGATGTTTCATGTTCAC
>S.2531
CGATATCACTAATAATTTGAGCTCTTAGCAACAGTAATACCATGCGGTGACACCATTATTTAGGTGATATCATTATTCTAGTCT
>S.2532
CGATTATTTAGTAGGCTTTGTTATGTAGTGATGTCGTCATGGCCTTATGTCTTATTTAAAAAAAGTCACAGTAGTTTTAGTAAA
>S.2533
CGACGACAATCAGTAAGCTTGTTGAAGACGAGCCACATGATGTAGCTGGATCATAACTCACACACATAAAAAGCACATCCCTGA
>S.2534
CGACAGTGAAGCAGCTCCTGCTTTAATAACACTGGAGGTGAACACACTTCACGGTGCTGTTAATAAACGCACCGATAGATTCAA
>S.2535
CGATATGTCGGTTCAGTTAGATATTTGGCTTTAAATCAAACCGGTCGGAAAATTTTCAAACCGGCACAAGCCTAGTATAGGAGC
>S.2536
CGAGAACCCCCCAAGGGCTGATGGGAAAAAACGAACAGCCAACCGATTGCTGACGGTCCATGTCACACACACACACACACACAC
>S.2537
CGATAAGGAGTACCGATTAAAGTAGCAGTATTGGTAAAATCTTAATGACCATCCCTAGTTGAGTCTAAAGTGTTTTCTAAAGTG
>S.2538
CGATAATCAAAGACCTTTGAAACAATATTGTTTTCTGATAATGTTTTATTCAATCCATGTTTCATGTCATTTTCAGTCCAAAAC
>S.2539
CGATATGTGACGAGGTCGGAGTGAGAATGTGTTGAATTAATACTTAGCTGCTATGTTTGAATTTGAAAAAGATTATTCGTCCTG
>S.2540
CGACCCATTTCTCTGAATACTCAGAATAATATTTTCTGTCATGCCGAGGAGATTATTACATGGAAGCTATTGGTTTATGCAGGT
>S.2541
CGAAATTCCCGGATGTGTTCTCGCCACACCCATTTCACCAGGGATGCATCGGAGCAGACTTGTGTGGACTTCAGACAGCCAGGT
>S.2542
CGACTGGGCAAGTTCTTAGTTGGGCGCAGCCCTACAAATGTGCAGCACTCTGCGCAGAGTAGACGGTCAGTGCTTCTTCACCCT
>S.2543
CGAAGTATCCTTGAGCAAGATACTGAACCTCAAATTGCTCCCGAAGATGCTTCCATTGGTGTGTGAGTGTAGCAGGTGAGTAGC
>S.2544
CGACTGTTGAGCACAAATGTAAACATAATAATTACGTTGCTAAAACTAGCGAGCCTCTAAGCACAAATATATACCTGTATATAA
>S.2545
CGACATGGAACGTCCATGACCAAACGCCAGTATGTGACAAGGTTGGAGTGAGAAAGTGTTACCACAGTGGCTATGTTCTTTTTT
>S.2546
CGACTGGTTTGTTCTTTCTTGCATGAAAACTCATGCGCAGTGCCTCTGTATTTTTCCACTGAAGCTATTGGATTTATTTGCCAT
>S.2547
CGAGATGAATCAGTCACGATCATGTGATCAGTATTCACAGTGTGAAGAGGAAAACAATTAAAGGATCCTGCAGCAGTTTCAACC
>S.2548
CGACGTTTGGTCATGGACTTTCCACGACTGAAAGGTACCCTGGGTGTGTTGGGTGTTGACGTTCTAGGACACCGTGTCAATTTC
>S.2549
CGACAGCTGTTAGTGTGACTTCATAAGGAGTGATACTGTGCTCTGTAGTGAAGCGCATGTGAGATGATATATGTAGGAAAAACC
>S.2550
CGAACTGCTCTGCCGTGGTGCAAACTATTAGATTGATGTCTCCCTCAAGCAGTGCAGACAGGTGTTAATGTAATCTTCTCTCCT
>S.2551
CGAGCTGTTGATCAGGGTCTTTCCAGTCATCCACCTGGACATCAGCAGCGTCTGGTGGTGGAGGCGGTTCGGCTGCTTGGCTGT
>S.2552
CGACCCTAGCAGAAAGAAGAAACTGTAACAATAGGATTGTTATAAGTAGCGCCGTCCCAGGCAACATTGTAAATGGAACACTAC
>S.2553
CGATATCGTATGGATATCGTGATATGAGACTAGACATTGTCCAGGTTTACCACACATTTTCATGGACACATTTTTAAAACTTTT
>S.2554
CGAATTCAAGCCAAAACACCAATCCGACCAATCGTGTGCAGTGCCTCTGATCACAAGCACACTGATAGGCACACACAGCTGGTA
>S.2555
CGATGAAGTTTAAACTACTAAAAAACGTGTTTGTTCTTGAAAAGATGGGACTTTAAAATGTCAGTCTAATGTGAGTCTGTTGCT
>S.2556
CGAGTGACTCACTATGAGCGATGCTTCAGATCCATCCCCTCCTGCCACTTGGTGTTAGCAGCTCGCTCTTCCCTCATTCATCTT
>S.2557
CGACCTGAGCTGATGGAAAATGATTGTAATACTCTGGAAACTTGGTTGTCAAATATTAGAATTAAGTGAAGCCTGGAGCTTTCA
>S.2558
CGACTAGCCTCAGACAGCAGGGTGATTGTGAGAGGCCAGACTCACTGCATAAATAGCTTTATTATGTTCTCAAAACTACCAGCG
>S.2559
CGATTTATATCACAAGCTACATATCTTGACAGTGTTCTGCATGGTCATGACAATGATCAATGATGTCATAATTCAACTTTGAAG
>S.2560
CGAACTCATTAATCTGTGTCTGCTGGCGTCCTCAGCAGTTTGACATTTAATAAACTTTATAGAAATATCTCCGCGTCTCAGTGG
>S.2561
CGAAAATGTTTTAGTTACAAGTCATTTGTTCTTTTAACACTGGGTTGTGTTGTTAATGTGCTGACTGGCTGACGAGGGTCTTGA
>S.2562
CGAGACAAAACCGCATACTGACAGAGAAAATAACAGTGTTGGAAGGCTTTTCTCGCCGCCAAAATATCCGTATCGCGGGTGTGA
>S.2563
CGAGTCCACACCTCTTCCTACAGATTCTGCGTACATATGCAGATACATGTAAGGGAATAAAGAATATTTCAACTGTAAGACGAC
>S.2564
CGACGTCTTTTGATGGATAAATTTATTACTATGCATGTCAGGCAGGCCATGTGCTTACAATATTAATCAGAATCAGAATCAGCC
>S.2565
CGACCACTGTCTACAACACACTGAAGAAACTCTGTTCACTTTTCACCAGCTTTCTGTCTTTATGGTTGATTGTACCTTTAACAG
>S.2566
CGATTTTTAAAAGCCATCCTGCAACAACGAGGAGAGCTTGCATGTTTACTAAACTCAAAACTAATAAACAAAGTGGGGGGAAAA
>S.2567
CGAACAACAAAAGAAGAAAATATTAAAAGTCATAAACACGAAAACTATAAAAAGGAAAAAAATCAGAATAAAAATAAGAATAAA
>S.2568
CGAGGTCACCAGGGCGATGTTGGACCGCAGCAACGCTAACTTCCTGTTGTGGCCGCCCTGCGTGGAGGTGCAGCGCTGCTCTGG
>S.2569
CGAACACAGGAGCAAGATAGAGAAGCTGGAGCAAGAGAATGCAGGTGATACACATCATAAAACATACTGAGTGTCAGTCACACA
>S.2570
CGACATAACCTATCATCTGAAACATGGAAGTAGTTACATGCCCATTAGCCCACAGCGTCATTAACAGGCGGCTCGCTCAGTGTG
>S.2571
CGACCCCATAACAACAAGAAAAGACGCATCTGAGGATCTCAGGGTGTGAAAAGGAACATAGGCCAATAAAAGATCTGTTATATA
>S.2572
CGAGGTCCCAAGCAAGCTGCGGTGATACTAGAAGGTGGAGTTAAAACACTGCAGACCACTGATTAGTCAGAGAGAGTCATCACT
>S.2573
CGATAACAATCTGATATTTTTGAAACTATGAGATTGATATTAATGCCAAACTAAATGCCTTGGCAAAGCTTTTATAATGTAAAT
>S.2574
CGATGAAGTCAAAGTCCGGCAATTTCTGGGAACAAAAACACTAATTTCCAAAGTTACATTGCTGATGCTTTAAATATTTGAATT
>S.2575
CGATCACATCAAAACGTGGAAAAGCTGAAAGGTTGTACCAGTTGTACTTGTACCATTTTGTGTCTTTGCATCAAATTAGGGTTT
>S.2576
CGATACAGAGATACATTTATGTGCTGATTGCAGATAGTTGCATTGAATAGTGTTTTTTTTTTGGGTATTTATTGCATCGTTAAT
>S.2577
CGATTATGCCCACAGTGTGAGTTGCTGCTCAGTGTTTTACTGTATATTTCACTTTTATTACCTCCAATATTAACATGTAAAAAC
>S.2578
CGATGTGTTTTCAATAGTTTCTGGACAACAATGGAGCTCAGAAACAGCTCAGTAAGATGTGTAAAGCTTTGCCGCCTGCCACCT
>S.2579
CGACATCCATCTTTAATGTAAAAACCTCCGACAGAACAATGGCTCTTCCCCCGGCGAGGGCCCCGCTCACTAATAATTAGCCGG
>S.2580
CGATCTCACAGTAGACCAGGAACTGCTCAGTGGCCTTCCCTGGCTTTATATAATAAAGACCACTAGTGGTGGCACCTTTGTTTG
>S.2581
CGAGTGGAGTTACAAATGACATATCATATCATATCTCGGGGATAATGTTGATAAATTAGATTTATGTACAGATCTAGCTTATCC
>S.2582
CGACCTCTTCCTCGTCCCCGTCCAGCCACTGAGAAGACACAGACGAGTTACAGTCAGCAACATTCACCAGCACGTTGAGTATCA
>S.2583
CGAGCAATATCCCTCAGAAAATGGGAGAAATGTGCTGTCTTTATTTCAGACGACATGGACGCAGCTTCACCGTGAATGTCTGTG
>S.2584
CGATTTATCAGAATCAACCTTTGCAGAGTTAATGTTCACATATTGTACTATGATTTGATAGAGCTTTAGAGCTGCAGCTGCATC
>S.2585
CGACTAGAATATTGTTTGTTTACATTAAGAGTAAGGATAATGTCATTTTGCAGGGTTTTTTTTGTTTTGTTTTGTTTTTTTGCA
>S.2586
CGAAAAGCATGGGTTTATTGTCAGAGGTCCATGATCTGGAACAGCACCCATTTCCTACAGAGATCACCACTTCTGAGCAGATCC
>S.2587
CGACTGAACCAAACCAAACAGAGCAGGTGTGAAAGCACACTTAGACTAAGCCCCTTCAATTCCAGCAAATAACACAACGCCGTG
>S.2588
CGACTTCTGATGCCAGGCTACACAACTTGTGCCAGTTTGTCTGCGAGCACCTAGCAGGGCACAAAGCGTTTAAATTGAGCAATG
>S.2589
CGACAAACGCTTCTGCTCCCAGCAGTTGTCTCCGTCACATTTGGGGCTGTTTTTCCATCATGGGTAAGTAAATAACCTCATAAA
>S.2590
CGAAACATAATGTAAGAACGTCAACAGAGTTTGGGATTACATAAGAACCATACAAAAGAACAGCAGAGATCTCCTTTACTCTAT
>S.2591
CGATAAACTCATGTCTGAAATTAACATCCATCCTCTTAAGCATGTTTGCCTAATTGTTGAACTATTCCTTTAAGACCACAGTTT
>S.2592
CGAAATCCAATCAGATGAGGAAAAGAACAAAGAGGATTGATCGCACTCTACCTGTTCATTCCATGTAAAGTATGGAACACAGTG
>S.2593
CGAAAGTAAAAAGTCATGAGAAAAAAATGAAAAAATGATATTTAAAGTCTCTCCAGAGGCACAAATGCTGGTTCAAACCTTTTC
>S.2594
CGACCCATACAGTAGTCAACAAGAAAGGTCATTAGTCGGCAAGATTTCATTGCTCTCTTAGTCGCGAAAAAAAACCCTGGCCAA
>S.2595
CGACGGAGGGATGATGAGAAGGATGAGGGGGAGACAGAAGGAGATCCCGGGAGAGAAGGAGAGAAATTGTCAGGCATTAATAAT
>S.2596
CGAAGCGTTCTTGAGATATCGCATTCACAAGAATGAGACGGACAAGGTCACAGTGACCTTGACCTTTGACTACCAAAATCTAAT
>S.2597
CGAAGGGGCACATGTCGCAGCTGAACTCATCCAGCAGGTACTGGTAGCCATCACAGAGCTCGCAGTGCCAGCAGCAGGGAACAC
>S.2598
CGAGTGTGCCACTGGCCTTTGCAGTGCTGGAAGAAGAGCTGTGCTGGCTCTGTTGAGGTAATAAAGAACATTTGGATTTGGTTT
>S.2599
CGATCTTCAGCTTGTCCAGTCCGCCTGTTGAAGTATCTTTCGTCAAGACACTGAACCCAAAATTGGTCCTTGTGGCTGTTCCAT
>S.2600
CGAGGAGTCTAGTGGATCTAGAGACAAAGCCTTTCCAGGCTCTTGTCACCGCTTCAGTTAAGAGGTCTGTTGTGCCGTAGCTAC
>S.2601
CGAAACATGTTTTTTGTTATTTTAGGTAGTTATTAACACGCTAATGTGTGTTCAAGTGTCCATTTCCCCCGATAAGCTGATTTT
>S.2602
CGACAGTCTGTCTGCGGATTATTCGCTTTACTATAACCAACCACTCAGACTGATGACATACTGACGAGTTTGACGACTGCTGAG
>S.2603
CGATCTTGTACAGGTTGTCCATTACAGTCATATCTTTAAGATTTGATGTTTAGATTCTATTTGTTTAAGTCTCATAGCCAGCAT
>S.2604
CGACCCTGCACAGCATCAAAATAGAGACTGATGATGAAAAACAAAAGAAATGATTGTACAAGAAGAAGGAAAGCCCAGCTTAAC
>S.2605
CGAAGTCTCTTGCTTGAAAATTACAAAACGAGTCATCATGGCGCACAAGAATGTCCGTACACTTGAAATAAACAGCTAACTGGC
>S.2606
CGACTCGTTAAAAAGAAAAGCATTTCTCTCCTCAGACCAGCATATTTTTTTCAATTCTTTTCCATAAGAGCGCCACATATTTAC
>S.2607
CGATACCTTCCAATTAAAATTGAACCCAGTCTCACTTCCATATGAGATAATCTCCTTTTCATAAAACCACCTCATCCCAGCAGG
>S.2608
CGATTAACAGATTCAGACAGCGACACCTGGAGATAGAGCGTAAGTATGCATGCAATGGGTGAATGGCAGGGTGAGAAAGAATAT
>S.2609
CGAATTTCAAGATTAAAATGATCGTTTTGACTAAGTTTATAGCGCTGGACGGAATTTATTCCAACATCAGGATCACGGGCGCCT
>S.2610
CGAGCTAATCTTCTGTCTCTATCTGTCTGCTTGTGAGTGTGTGTGCCCGTCTAGCAGTGATACTTGGCTGTTACTAAATGAATA
>S.2611
CGAAGGCAGCAGCCAGTAACATAAGCTCCCACTAACAGGGAGCCAGGTTGTATGGTTTCAAGTTTTAAGTTACTCATTGCCACA
>S.2612
CGACTCTGGTATTCTGCGGCTGGCTGAGGCTCATGAACTGCGGCGACTGCTTCGTCCAGTCGCCTGAGTTCCGTGCGTATACTC
>S.2613
CGATCCCAGGGGCCTTCCCTCCCTGCATGCTCTGCAGTGCCGCGTACACTTCCTCTTCAGTCAGAGGACCCTCCAGCTCCTTGT
>S.2614
CGAGATTTCACATCTGAAGTAGCTACGACTTGACACTGGATGACATCAACGTACATATTACCCAGAAATCATCAGAGCAAATTT
>S.2615
CGAGAGAAAAGTGTTGTCGTCAAAACTCTGCGGGGAAATGCTGAGCAATATTCAACATTTCAGTCAATGAAAATTCAAAACTTA
>S.2616
CGAACCCCTTTGCTTTGGTAACTGAACGTGCTAAGCGCAAAAGTCCTCGTAGTGGTGAAGATTAGCTTTTGGTTTCACTGTCAG
>S.2617
CGAGCAGGGCTGAACGTGTGCGCTCCTAACAACAACAACACCAACACAGTCAGTCTGCACAGGTACTGACACTGACTCTGAAAT
>S.2618
CGAGTTGGGCCATTTGCATTACTCATAGCCAGACCCTAAATCTTTCTGGCGTGTGGTTAGGATGAGCACAAAAACCACTTGGTT
>S.2619
CGACTGCAGCTGCAGCATGGCAAAGTTTTGTTTTAATTCAGTGGATGTGCTGAAAAATTTCAGCTCTGTAGGACACACTGGTGA
>S.2620
CGATTTCCCACGGGAGTTTAGAGGAAATGAGAAAGCATAAGATATCATGATGAAAAGCATCCTATCTTTTCCCAGTTGTTCAGG
>S.2621
CGAAAGGCCACCAGGATGGTTTCTGGGGGGAAACATATGAAGAATACATAACAATTAGCATTATTGTGAATTTAAGTGGTTTGA
>S.2622
CGAACTGTTTGTTGTGTGTGTGCGTCCGGCACTGGTTACTCACCTGTTCTAGGCTTTGTGTTTCACGCCAAGAGCCCTGGACTG
>S.2623
CGAGTTAACGCTAGCAGTCTTGAAATACACGTTACTGAGTGCTACCATTAACTTGCAGTACAAGTTTGACTGTATTGTTGTCTG
>S.2624
CGAGTCTGAGCAGACAGACTGAATCCTGGAGCAGCAGCAGCAGCAGCACGCGCTCCAAGCGGACCGTTTCCTGTCCACTGAACC
>S.2625
CGATATAAAATGTTAACACTTAATCATTTTATCCTATTAGACACTGGTGTGAAATTTGTCACAATAAGCGTATGACTTCTTGTG
>S.2626
CGAGCTTGTGACCATTTGAGTACACCCCAGAGGCCACTCAGTAAGGAGATTATGGGTATCCAGTGACACAGAGAGTATCAGGCG
>S.2627
CGAAGTGGGGGAAAGGCAGATTGGAGAGTACATCCAAACGTGGGAGCTGCAGCCCTGCTGGCTCTACAGTCTGGACTTCCTCTG
>S.2628
CGATGTTTGGTCATGGACTTTCTACATCCAGATGCAACATGCAAGGTACCCTGGGTGCGTTGGTTGTTGACGTTCTGGGACACC
>S.2629
CGATGTGTTCTGTGATCTATCGCTGCCCATCCCCAAGAGGAGCTCTGGTGGGGAGGTCACGCTGAGGGAGTGCCTGGACCTCTT
>S.2630
CGAATACTTACATTGAGAAACATACTGGCCACCATCACACTCATCTTTTCTCATGCTGTATTCATTCTCTATAGAGTGGTGTCA
>S.2631
CGACAGGGCTTCTTTTTGAAGTACAGCCATAGCTACTGTACTGTAGCTCTCCCTGCTCTCACTGGATAGAGGAAAGTGTTACTT
>S.2632
CGATTTGACTCAAATGCACACGACAGAAAGACAGATTATCTAAACTAAAATGGACTCTCCAATTCAAAGGATAATTCTGACACC
>S.2633
CGAACACATTGCCTCATGACATCTGGGCTAGTTTTTGACAGAAGGCATGTGGGAGATGATGAAGCTAAGTGGAAGAAAGTTACA
>S.2634
CGATTGCTATATTGGTTTACATTTCAAAATGCAGTGATTTGAAATTGATTGACTGCGACGGGTCCGCGCAACAGAGCAATACAT
>S.2635
CGATAAGGTATATCTCAGGCTCCCCAAGCCCTCATCAGAAGAACAGATGTCTTTCATCTTTGACCAGAATGTTGAGTGGAGTGA
>S.2636
CGAACCAATGGGCAGTTCCCGTTGGCGAAGCGCAGGTGCGCTGCGCCCCTGCCTCGCCCGGTCTGCGAAACTACGGCCCAGTGA
>S.2637
CGAGGCAGCGACACAGATCTGTTTCTCTCTGGGAGTGGGGTTTGGTGTGCTAATTGCCTTTTCCAGCTACAACAAATTCAGCAA
>S.2638
CGAACCTTAACAATGCCTTAAGGGTAAACACGGCCATTAATAGGCTGATAATGGCCTTCTGAACCGACTAGCTGGAGTAGCAGG
>S.2639
CGAGCAATATCTGAAACCTAGTTATTGGTATCAGGACTGAAAAAGTTGGATAGGTTTCCATTTTTAATGACCTGGAGTTCCATC
>S.2640
CGAAGAGATGAAGGGAAAAGATGAAGGATAGAAGGATGAGGGGTTAATGGCTGGAGGTGCAGGGTGAAGCGGTGAGTGTTGAGG
>S.2641
CGAGGATCCTCTGGCACTAGAACACCAAATGTGGATTGATCTGTCTCTGAAATCAGTCCTCAACAAATGCACTATTTCCTCTTG
>S.2642
CGAACCGACAGTCACAGTAACGGCGGAAGCGGGTTGATTTTCAAAATAAGAGTGTATTTGAAAGTACCTTAACCCTTCAGAATC
>S.2643
CGAGGAGTACAGTGTCTCTGATTTGGCGCGTGGGCCAATGATGACAGGGGCACATGTTTTAGGGATGATGGTGGTCATGGTCCG
>S.2644
CGATCCTTCCCTCTCAATCCACTCCCTCCATCAATCCATCCACCCCTCACTCTTCTTCTTCCTCCATCTCTCCTGAAGACAAAC
>S.2645
CGAATATGGAACTACGAGCAGACCTCCACGTGCTAATGATGCAAAGGTAGCCTGGGAGGAGGTCACCACAATTGTAAATCAGTG
>S.2646
CGAGTAACCAGGCAGAGAGCACAGGAGAAGAGCGGCTGATGGAGAGCGCTGCGTCAAACAGCAGCAGCAGCTGATTGTCGGCAA
>S.2647
CGATTTGAAGTGTTTTTCAAAAAATTCAAGCCAGTGTTTGGTTTGTCCATTCTGGGCTACTGTAGAAACAACATGGAAGAGGAC
>S.2648
CGATTTCCAGTGTACTGTGTGTCATGTTGTGCTCTGATTGATTGGTTTGTAGACATGGATCACAGCAGTAGTTATATTATCAGA
>S.2649
CGATGCGACCTTCAGTTGGGGATAAAGGCACATTCCCTCCGTTCTTCCTGACATTCAGTGGCCCTTCAGTATTGACTGGTTGAA
>S.2650
CGAACCAATGACATGGACCCGTTTTAATCTATAAAGATGGCACTGAAATGTGCAAGAAACTGTTCCATGTTAACAGTGCCTCAC
>S.2651
CGAGCCAATCGTGCTCTCTCATCACGTTCACCTTGAGACCGTGGACGGACTCTAACGTCTGTATTCGCGCCACGGTGGAGGCGT
>S.2652
CGAACATGCTTTCAACGAAGTCCTCACAGGTATGTTCAGTCAGCGTGTCGTCAGTACGCCCTCTTTGAATGACCTACGGTGCAA
>S.2653
CGATTACATTACAAAAGTCACACAATAACACAAACAAACTGATCAAGGCAGCTATAGACCAAAAACTACTGTGATTTAAAGATA
>S.2654
CGATGTCTCCGCTTGCAAAGCCCTGATAAGCCATGTCAAAGAACACGAGCAGCTTTTTTTTCTATAAGGTGAAAAACAAAGGGG
>S.2655
CGAGCAGTGGAGTGAAAAAATGAATTGCATTGATAGTGAACAATTTCCAGTTACTTTATACTGTAACGAGGTACAAAATACCAT
>S.2656
CGACAAAAAGCTAGTTTGACTTCTCCGTTAGACTTTGGATTTTTGCTGAAAATAAACTTGTGGTTTTGTTTTTCATCAAGATAA
>S.2657
CGATCCTGGGTGGGGGAGCCCCTCTGTGCGGAGCTTGCATGTTCTCTCTGTGTCAGCGTGGGTTTTCTCCGGGCACTCCGGCTT
>S.2658
CGAAACCATTATAAATAAAGTGAGCTGACCTGAGCAATTCCAGCCTACAATTGGGGTTCTTCAGTCCATCACAGAGCAGAGTCA
>S.2659
CGACTTAACCTTCACTCTGGCGTCCGTAAACAGGCTGGCTCGTCACCGGGGGCCACCCAGCCTCTGTGGTCACTCAGAGCGACT
>S.2660
CGAAACCAGTTCACACTGGTTGAATTATCTCGTCCACTGGCTCTAAACTTCCCTAAAATCATTTTTGCTCTGGCAGCCTTGGGT
>S.2661
CGATGAGGCGCTGGACTGCCTCTCAGGCAGTCAGTGGTTTTCTGTCTTGGACTTAAGGAGCGGCTATTACCAGATAGCCATGAG
>S.2662
CGAATGAACTGTGTAATGTAGATCTGAAATGATTACTTGATTAGTTGATTAATCCGATTTTATGTGCAACTAATTTGATAAACC
>S.2663
CGACCATCACAACAAAAATGGCGGACTCGTGAGCTCTGCTTGTGCTGCCCACCCTATCAAAGTTATCAGCACTTCTCCAGCAAA
>S.2664
CGAATGCCTTATCGTTTCATCACAAATAACCTTTAACTGGCCCCAAAATTATACCATTAATAATCTCACTAATGATGGTTTAAA
>S.2665
CGAATTGAGAATAGGTTGTCGTAGATTAGCTGATCACTTTTTGTTCTTTCATCTCAGTGGAATATTAATTAAGGATAACAATAC
>S.2666
CGATCCAGAGCATCCCAAACATGCTCAATGGGTGACATGTCCGGTGAGTATGCTGGCCATGCAAGAACTGGTTTCAGCTTCAAG
>S.2667
CGAAGTTGGGATTCAGACACAGCAACCTATTTTTTTTTTCTAACAATAAAATACAATATGAGCTCATCTTTTCCTTAAATCTGC
>S.2668
CGATGGAGCACATGCCAGCCCTGCCAGCGCTGTGAGTGGAGGGAGTTAAGCTCCTATAATGTAACAAAGCAGGTCTGAAAAAGC
>S.2669
CGACCTCCGCCAGCGTTGCCGCCGCTGTCGCCCAGAGCAGGTGAGTCTGCACAGAGCTGGGGGGGTTAAAGGTCAAGTCTGGAA
>S.2670
CGATTTTAAGGTTCTTTTATTAGTTTTTAGATGTCTTAACGGTCTTGAGCCTTTTTATTTATCTGACCCGCTTTTACCATATCA
>S.2671
CGATCTTTTTTTCACTATATGGTATCATCTTTAAAAAGCAAAAGCAGCATGTGTATACATTCAGTAGGCTATATCTTCAGTAGC
>S.2672
CGACTTGGGCGTTCTGTCCTGCTCAAATGTGAGCTCTGTCGCACTCAGGAGGGCGTCAGCGCTTTAGGGTCGTGGCAAGTAGCC
>S.2673
CGAAATACAGAGAGGTTTACTTACAAAACCTTTTTCAGGCAGTTTGCAAAGTGTCCTGATCGTTACACTCAAATGATCACAGGA
>S.2674
CGATAATGGTGCTGTTTTTACAGCCATTGTTTATGCGGGTTGAGCGTGGCATTTGTTGAGCGTTTCTTAGAAGTAGTAAATGAG
>S.2675
CGAATTAAGTCTGACGTAGCACACCTCTCTCTATGGTGATATCCACATTCTGGGTCAGGAAGGCGGTAACACATTAACAAGCTG
>S.2676
CGACCTGCACAGCTACTGAAGCTAATGTCATGTGGTAAAATTCAGTCATGCATAGTGTTGTGCTGTTATCCATGGTCAAACCAA
>S.2677
CGAGACCCAGCAGGATCCAAACATGAGGGTTTTCTCTCCAGGCTGTCTCTCATATCCTAATTTTCAACCCCTCTCTCTGTCTGA
>S.2678
CGAAAGGAGAAAACTGTTTCTGCATCAACACAGTAGCTTGCTCTTTGTTCAGCTGAAAACAACATGGAGGATAAAACAAAACTT
>S.2679
CGATCCTGATATGAAGCACATGAATACAATCAGGAAGTACAGACTACACACGCTTAGTTTAAGGTTTGTGTACTCGCTTTGCAC
>S.2680
CGATGTGGAAAGCCTATATACTAACATTCCACATTTAGGTGGTCTTCAGAGTTGCTGTCTTACCTTACATGTGTTTACCATTTA
>S.2681
CGACATTTTGCCTGACATTTGTTTTTCTGTTTCTGTTTTCATGTCATACATTTGCACAACCAGAACAACTCCAAAATTAATATG
>S.2682
CGAGCCTTCATCACTGGAGTCTCTCCCAAACATAATATGGCCTTGTTTCTCTCTAGTCACCCATGAAAGGCTGCTTTTCAGCCG
>S.2683
CGAGATGAACTGCGCCTCACCTGGAAAGTAGACGAGAGCAGGCGGCGCAGCGGGGGGCAGTTTCCCGACAGTTTCCAGCAGCCT
>S.2684
CGAATAATATTCAAATTTATTATTATTCATTTTTATTTACTATTATTTTTTTACAAGAAAACACAAAAAATAAGATGCCTATTG
>S.2685
CGACAGATTTCATGACACCAGAGGACCTACATTGCACCTCTCATGTGTCACCAGGACCTGATGATCCATATGAGGAAGGTTGGT
>S.2686
CGACAAGTTTTACTGTTTACAAACAAACAAATAAGCACACTGCACAAAACTCAGCGCCACAGTGTGAGAACATACAAATTTTGT
>S.2687
CGAGATAAACACAGTGTAGCCTAAACAAACAGACTCTGGAGAGATGTTTCAGAGACGTGAGATCATCTCAGCCGCAGATATCAT
>S.2688
CGACTCCAGACAGTCTGTGATTTCCCTCAGTATCGCCTAATTAGATTACTTCTCATTTCAAGACGTGCCATTTGGAGGGGCCAT
>S.2689
CGACATCAAGTCAGCTTTCCCCACCTCAGAGACCAACCCCATCCTGTTCTCCAGCTCCCCTCCTGAGGTCATGCTGGAGAGTGA
>S.2690
CGAAGTTTTAAGTCATTGCTGGGTTATTTCCTTGCGACAAATTATTTGAAAACCGCTATTCACATTACTAAGGCCCTGGACGAA
>S.2691
CGAACAGTGACCTCCAGCTCTCGCTGGGACGGTTTGCAGCCGAGTGTGAAGCGGCAGGGATGAGAATCAGCACCTTCAAGTCTG
>S.2692
CGACAAAGACCAATGTTTGGGTTGGTGGTTCAGGCTGACTACCAACCCAAAATATCAGTATTTGACCACCTGGGATTGACTGGG
>S.2693
CGAGCTGCTATCTCTGCTCATCCACGTTAATTAATTTCAATGCTATAATGCGAACTGACCTGCTATGTTTCACCGTGAAAGCAA
>S.2694
CGATGTTTCTGTAGAAAATAAACACTTTTCATGGCACTATCCCTGGTGGAAGAAAACTAATGAAAAAAACAGCCATGTTTGGTA
>S.2695
CGATAGCAATATTAACTGAAACTGACATCCCTTGCCCAGACTCTTTCCAGTCACGTTAACGGTTGTGTTGGTACAGCTGGGGAT
>S.2696
CGACTGAGCTGTAATGTTAGCTAGCTCATTGGTGCTATGTAGCTAGCAGATGCATATATCTATTGTCAGTGAATCATCCACTGT
>S.2697
CGATGTGTAAAAACAACTGCTGTATTAAAATAGTACTTAAATCATGTGGGCCTAAAATAAGATCCAACCACATCATTATATAGA
>S.2698
CGATGTGTTACCTACTAGATTTCTAAAGTCTGTGCTGAGCAGTTTGTTACCACCACTCGCTCACATAGTTAACATGTCACTACA
>S.2699
CGAGTCAGTGCCTCTTTTCAAAATTAATGCCAAGTACTGCGAAAAGTTTGGGTTTCAGAATAAATTCCAAGAGGATCAATAGGC
>S.2700
CGACCCGACGTCCGCGGGGAGTTAAAATAGCAGCAATCATCGGGTAAAAGTTCTGTGAAAGCACTGGACTCACCAATAGCCAGC
>S.2701
CGAAGTCCTGTGCTTGGTGGACCCATCCATCTCCCCTCCTACCAACCCTGAGCCAATTTTCAAGCTCTTTAAACTACGTCTGTG
>S.2702
CGACTCCCTGTCACTATTAAACAAACTCCAGGCTACAATAGAGGTGCATGCTCTTAGCTCAGTCCCTGCCCCACCCCCCTCTCT
>S.2703
CGAAAGATAATTGTCAACATTTCAAAAGTCCCAAAATAGAAAGCAAGCTGTCTGAATCTACAGAGCAAATAAATTCAAACAAGA
>S.2704
CGAGAGCTAGTGAGGAATACAGCATTATTATCACAATAGTAAAAGGAGTAAAAATAGGAAACAAATTAAAGATACAAACAATAC
>S.2705
CGAACAGTGTTTCAGACACATCACAAATATTATACATCTAGAGTGGGGGACACATTAGATTATAATGTACTGAGCTGATTCTTT
>S.2706
CGAAGTGGTGTCCGTCTTCGTCCCAGCCCTCGGTGACCCGCAGCTTCACCCCGGGCCACTGATTCATCACTGAGATGGCCAGAG
>S.2707
CGACTTTTTCTGGCTTTCCATCTGTTTAAATCCATCTTGTTTCACAACGTCATGTTTCCACAAATTTTACGATGAAGACAGATA
>S.2708
CGAGACAGATTATTTGCTTTGTTGGATCCAGTACAACTATACAGCGCACTGTGTTTCACATGGATGTTTATTTCTGTTACACAA
>S.2709
CGAACCAATTAGTGGATGACCTGCTCTGCCTCCTGAGCCACAGCCACCCATGTTTATGGGTCATCAGTCCTTCCTATACTGTGA
>S.2710
CGACATTTTAGGAAATACACTTATTTGCTTTAATGGCTAGATTAAGGAGAAGATCATCACCATAAGTGTATTTCTGAAAATGGG
>S.2711
CGAGTGCCTACTCAAGGTCAGATTCAGGCACAGGCAGGACAAACGGCCCAGGTGACCCTCACCAAGCCTTCTGTGGTGCCTGTG
>S.2712
CGAGACAGGCCTTTATTTGTCAGAATGTGTAGCCACACCGGGCTAGTGAAAGGACTGGGCTTTTAACTGAAGTTTTGCTTGATC
>S.2713
CGAGTTTTTGGATGACCAAGCAAGACAACAAATGAAACACACTTTATGCTACTATAATAAGATATGTAAAAGAAACATTGGATC
>S.2714
CGACTGTTGTTAAACTCATTAATAACTGTTGGGTATCGTTAGTCATGTGATGCTAACAGTTAGCCTTGTCACTGTATATCTGTA
>S.2715
CGACCTGGACGTGGCCCAGAGAACTTGTGTGTGTGTGTGTGTGTGTGTGTGTGTGTGTGTGTGTGTGTGTGTGTGTAAAGAGAG
>S.2716
CGAAAGTAGAAAAAACCTTTGGAAACAGCGTATTCAGAACAGTCTGAAGCCTAAGGTTTTGCTCACAGAGATTTCTTCACATAT
>S.2717
CGAAAGAATGGTGTCCCACAACGTTTTTGCTGATGAAATGTCCCTGTATGTCTTCATCATCAAGTTCACCTTCATCTCTGCAGG
>S.2718
CGAGTACACGCACATTCTGTTTCAGCAGGGTGTCTGTGTTTCTTTGCATCACTCCTCCTGTCTCTGTCCTCTCCAGGTTTCAAT
>S.2719
CGAGTAAACCAATCAGTGCAAAACATTTAAATGACCAATTACCTGTGTTTTTAAACATCTTAATTTATCACATATCAGCAGTCA
>S.2720
CGACAGCCCATTGTTCCGACCATATTAAACCCATTGTTACGAAGTCCCATTGTTCTGAAATCCCATTTTTCATTGTTACAAAAT
>S.2721
CGACGTTGACTTTTAGATTTAAATGGGACACAAAATCCAGTCTCCTGGGTGAAAGTCCTGTGCTTGTTGGACCCATCCACCTCA
>S.2722
CGATGTTTGTTGGACCCAAAGGCACACAAACCATGTATCATTAAGAAATACCTGCTTTTGTTGTTTGCTGGTCTTGAATAGTGG
>S.2723
CGATTAGCAAAATAGTTGCCACTCATTTTTTTTTAGTCAATTCCCTAATCTACCTATCCTTTCTGCTCCTGTATGACTGGTATC
>S.2724
CGAGTAGAGGTTAAGTGAATGTATAGTGTATTCTGAAAAATACATTTGCAGATATATTTTTCTAAACATGCATTGTTCTTATGC
>S.2725
CGACTCAATTTGACCTTTTTTGTGCAAACACACCAGACTACTTTTATTATTCAAATCACTAGGTCTGAAAAGGACATTTAAATA
>S.2726
CGACGCGCTCTCCACCAGCCAGACGCAGCACTGAGCTGCCTTTGTTGTAGCGTACGCAGGGAGGTGAGGCGCAGACAGTCAGAG
>S.2727
CGATGAATGAAACATTCCAGATGAAAATCTTTATCAATACATAGTGTAATTTGTTGAGAACAAAATAATGTAAGAACAATCCAT
>S.2728
CGAGCTATAGCTTCCAGTTTCTGGCAGAGTAAACACAACATTTATCAACAAAGAAAAGAAGTGCTAACATCAAAAAGAAGCAAA
>S.2729
CGACAGCTCAATTATAAACAATCAAGGAGTTCGGGGATGTTTGGACAAACTGTCAGTGATTTATGTCCAAACCGGTATGTTTCA
>S.2730
CGATGCCAGAGATTTGAAAAATCGTGGATAAATGTTGTTTGCTTTTTGCTGATAATGTAAAATCAACAAGTCCTGAATATACGT
>S.2731
CGAGTGCTGCAGGACTTCTGTGCTTCTCCTACAGAGATAAATCCCTGTCTGGAAGGAAACGGAGGTTGTCACGCCAACGCAGAA
>S.2732
CGATGGCGTTGAACAGGTATTCTCTGTGGGTCATTGAACACACCGTCAGTAACCAGTAACGGACACCAATAACAGACACCAGTA
>S.2733
CGAGTTGGATGCAACAGCTTGCTGTGACAAATTATCTTTGTTGTTAACCATGACCCAGCATTACTGTCCTCTATACCCAATTCA
>S.2734
CGAGCCGTCAAGGAGCACCTATGTGCCAGTGTGTCACTGTCCACACTAGTTAGCCCTTGCTGGCTTTTCAGCATTGTGAAAAAG
>S.2735
CGATCAGAAAACATTTTGAATGTCTGGAAGAGCCACACAATTCAAAATACATCTTTATCGCCATTAAAGTTGACGGAGGGCTAA
>S.2736
CGAAAATCTCTTTTACAAGAGAGACCTGGCCGAGGAAGCAGTCAATCAAAACACATTTAAAATGCAACAAATACAACATCAAAG
>S.2737
CGAGCCCACGCCCAAACTCCAACAAGGATTAAGTGTTCCTCCATTTTCAAGCGATCTGTTTCAGTGAAAGTCTCATCGCTGCGT
>S.2738
CGATTAACAAAGTAGACCTACACATGAAACATAATAAACATTTATAACTAACCTGTTTCAAAGTTCTTTAAATACTGTTTTTCA
>S.2739
CGACACCTTGAGCTTTTTGTCACACTCCACAGGACATTTCTAAACAGTTTGTGCAGTGTGGCATGCTGCTTCTTTCAACTGGGG
>S.2740
CGACCAGAGGAAATAAAGGGCCAGTAAGAGGTGAACTGCTTCAGAGGTCTGGTACAGTTTGTACAGACACTGTGTCTCAGTGGT
>S.2741
CGAAATATATATAGGGCCATTTGTGTTTTCACATCAGCCCCCATTATTCTCCTACACTCTTGGCACGATGGAGAAGTTCAGTTC
>S.2742
CGATGCCTGGCATTCCTGGGGCCCTGGCGTCCCTTGGTGTGGGCCATAGTGGCATGGCGGCTGCCGCAGCGGCCGCTAGCCGGC
>S.2743
CGATATGTATCAGAGGTTTGAAGAAATATACAACGCCAACATTTTCTTCTGGTGATTGTGTGTGGTATTCGTTGTCTGGCTCAA
>S.2744
CGATCAACCCCTCGCTCCTTTACAGCTTAACCCTTTTGCCTAAATATGATCACTTCTGACTGGGACAGCCGAAACAGCAGTCCA
>S.2745
CGAGTTCTTAGTGTTAGCTTTTTCTGCAATATTCTTTCTTTCTTTTGCCAACTGATTTCCCTATTGGAGCAGCTGGAGGTGGAA
>S.2746
CGAGCGCCAAGCTTGATAAGAAGCGTGGGGCTCATTAAAAGCTACTGTCGCACTGAGACCACACACACACACACACACACACAC
>S.2747
CGATTCCAACCTGTCCTTCGCTGCATGTCATCCCTTCTCTCTCTTCCCCTGTCACACTTAGACCATCCTATCCAATACAGGCAA
>S.2748
CGACTCTGTGGTTAGTTGCTCAGTTGCAGAAAATTCTACAAAGGGGTAAAAGAACATCAGTCATGAAACGTAAGACCAGGATTC
>S.2749
CGAATGAGTATCCAATACAGAAAATGTACTTTTTGCAAGTGCGATTATCATATGAGTAAAATCTGGTTAGGTTGAGGTTATAAG
>S.2750
CGATGCATATGCATGAGGGGTCTATCTCTTTGGTGAATTCCTCCACAGCCTGAGCAGGGTCTTCATATGTGTCTGGATCCACAT
>S.2751
CGAGGCTTTGAGGGCTTTATTGTCAAGCACAAACACAGTGCTCATGAAATGATGTTTGCGTTCGTGCCCACAGAGACCGCCTCT
>S.2752
CGACTGTCTTTTGAATAATTACATTTCCAGGCCTTTGATTTGCCTCTGACTTTAAGAATATGAAGCGATAACCTCTGGCTATGT
>S.2753
CGAGTGAACTAGAGTGACTGGTGCAAGAGCAGCAAGGCGCATCAAGATGGCTAATGTTAGCATTAGAGGAAACATCGGTGAGAT
>S.2754
CGAGCTGCAACACAAAATGGCACAAACCATGCCCCCGCACCCCCCAAGAAAAAGGAGAAAGAAAAACTTTGCATTATGTCACTT
>S.2755
CGAAGAAGTGAAGTGGCCATTAGGTGGTGAAAACAATGGCTGTCAGGTTGAGCCAAGTTTATGAATAGCATACTATTAAAATGA
>S.2756
CGACCCCACCCAACCTCTTTCATTCAGAGGGAGAGAATGTGCGGGCTACGCCTGTGTTTTCTGTAAATATCTTGGGTCTCCTCT
>S.2757
CGAGACAAGGATCTATATTTAGAAATCAAACTGAACTTGTAACATTACATAGAAGTAACTCTCCCCCTGCAAAATTTCATAGAA
>S.2758
CGACTCTGTCACTGTCTCTCCGTCTGTGTGCGGTCCACATCCTCTTCCTCATCACTGTCATCCTTCTGAATATTACTGACCTGC
>S.2759
CGATTTAACGCCATTTCATCAATTAAGTAAACAAACCTGGCTGTGTCTCTCTTCATGCTGTACTTGCACGAACAAAACACAGGT
>S.2760
CGAGGCACCCAGTGATCAGAACTAATGTGGATGGACTGCGTATTGCAGGCCGAGAGGAGCACAACAGCTTAGCTTCTCTCTTTA
>S.2761
CGATTGGTCACCAGCTTTTATCTCAATTTCGTACTTCCCTGGGAGCAAACGTTAACAGAGGCCTGTAGATAAATGACATTACAG
>S.2762
CGAGTGCTTTCTTCTCGGACTGAGCCAGAAGCTCGTCTTTAATTTCAAGGCTTCCTTGAAGTCGGTTGTGGAGGTCATTCAGCT
>S.2763
CGATTCACAGTATGGATCGCTGTAGGTAAGAAGGCACCAGAACTCAGGCAGAAAACATTGTAGCTGAAGAAAAACCTTTCTTGC
>S.2764
CGAGTTCAGCATTTTGGTCGTTGTCATCTTGGCTTTTTGGAGCCAGAAGTGACGATATTGGGGCGAGAGGCTGGAGCTGTAGAG
>S.2765
CGAAACTATTGCAGCAAGAAAACCCACAAACGCCATCTAAAATCCACCAAAATGATGAACCATCAGCTTCTTTGATGGCAGCAT
>S.2766
CGACTGGTAAAAAATGTGCTTGGTTAGAGGATTTTCTCATCAACCAGCTCCCGGTTAGTCAAAAAGTTAATTTGGGACTCTATT
>S.2767
CGATAATCGTTTTATAATCGCATCGTAGCCCTCTCAATTGGAATCACATTGAGATGCACTTAGAGAAAAGAAAAAAGAGATTAG
>S.2768
CGAGTAAAGGATGAATTCAAAGATAATATCAGTGAAGAGTTGTTTAAGTATCATTTGGTGTGTATTATGTCATGGGATATGTAT
>S.2769
CGATAGTCTTCCTCCATGGCCTCACCGAACTCCTCCCACGCCCGAGTTTTTGCCTCCATGACTGCCGCTGCTGTGCTCCGCTTG
>S.2770
CGAAGAGTGAGCTGAAAAATACGGGTGAAGTAGTTAGGCTACGTAAGAGGGAGCCTGACTGTGTAATGCTCTGAAAGTAAGAAT
>S.2771
CGATCAAGTGCAACACAATGCCTTTGAGGAGAGACTGTCTGAGTGTGACATTAACTACATTTGTGAGAGTACGAGTACGAAATC
>S.2772
CGACCCCCTGCAGTTTGCATACAAACACATTGGAGTGAATGATGCTGTCCTTTACATGCTTCACCATGCCCTAGCTCATCTGGA
>S.2773
CGACCCTTTCACAGTGTGTTTTACTTTATAAAAGTTGATTGATATATTTTGTTTGCCTAAAAATGTCTTGTTCAGTGTTTGGTT
>S.2774
CGATCTCTTCCTAGGAAGTCTGACCGATCTGCATGAAACTCAGTGAACATAATCTTGGGACCAATATCTAATTTTCCCTCTTGG
>S.2775
CGAATCATTTTAAGGTACGTCCTCACCATGTTTCTCTTCCTATAGTAGTCTTCCTATTCCTATAGTAACTATACGTTAATTATG
>S.2776
CGACAGCACGGTTTTCTGTAGCGGCGGGGAGTGAGGCAAAGGACATGCTGTTATTTGAGACTCTAACTAACATTACCTACATAA
>S.2777
CGACTGGTGAGCGGGGCAGAACGTACAGCTCCTTTGAGTGGTCATACCATCCGCGCACTTTGACCCTTCTGTACTCAAGGCTAT
>S.2778
CGACGTGGCAGTCAGTGGAAAGGCTTGTGAAATACCGCTGTCAGGTTTGCTAGCATGACTTCAAGGAAACGTCGGTCCATACCC
>S.2779
CGACACAATTACACACGCACACACACACACACACACACACACACACACACTCCACTCCCTGTCCCCTCTCTCTCTCTCTGTTTC
>S.2780
CGAATCGCAGCCACACTTGTACAGAGTTTTGTAGACAGTCATAAACAGTGGAGCACAGAATTGCATTGTCACAGAGAGTCACAC
>S.2781
CGATTAGACCACATTTTTCATTGTTGAGGTTAGACAAACAATGATTGCTGATAAACACATGTACAGTATGTGTATTTAAACAGC
>S.2782
CGAATTTCAAAAACAAAACGCTGATTTATGTCACTATGGGCTTCAGCTGCAGCAAATTATAATTGGCTACTTTGAACATGTTTT
>S.2783
CGACTCATCTACGCAAGTTTACCCTTCAACATCACTATGGTTAACATGTGGTTAGGTATAGGCACAAAAGCCACTTGGTTATGG
>S.2784
CGACAGCATCCTCCTGTCTGACACTGCTGTCAAAGGGTCCAGCTCCACCCCCACAACGTCACTGGCCTTTCTGATCAGCTTGTT
>S.2785
CGACTATTAAAATAATCGGTGACTATTTTAGTAATCAACTAATCGGTTTTTATAGAAAAGTACTATAAACGTACCCCAAAATAC
>S.2786
CGAAACTAGCTCTGTGCGGGGTTCGCCACCCTGCGCTGCGCCGGGAAACTAGAGCCCAAGGTTACAATGGTTCTGCTTTGTGGA
>S.2787
CGACACTTGAGAGGCACATGACGAAGGCTTGCCATGGAAAGAAAGACGAGAGTCAGCCTTCAATGTCCACATTCGTATCCTTAA
>S.2788
CGATTCACAAATACTGGAAAATGTCAGAATCTCTTAAGGCCCAAGCTGCCTTACTGTGTCCAACCGAGAGTCCAAAACTCAAGG
>S.2789
CGAGTACAGCACTGTGCACAAATATTGTGTATTAGTGTCCGCATATCCACCATTAGGGATGCACGCAATAAGTCGTCTAAACAA
>S.2790
CGAGCTTGGATACTCACCTAATGTGTGATGTGTCTTGGCTTGAAACACGCCCAAGCCCCCTCTGAGTCTACATCACATTCATGG
>S.2791
CGATCATTAAATAATTTCATATAAAAGCAAACCTAACAGTCCCCGCTCCACGAAGGCCTTCTCTAACGCTGAACTACTTCACCA
>S.2792
CGACCCTAAAGCTGGCCATTTGCCGCCTCCATATGGACAAACCCCGACGCTCGGTTCCACAAAATGTTGGCTGATGAAAAGCTT
>S.2793
CGAAGGATTAAAAAGAAAAGACCTAAGTGGAGTTCAACCAAAAACAAAGTTGCAACAGTGACAACATGTTGTCTACATACTGTA
>S.2794
CGACTACGGATTCATCACTCTCCTTTAATATATACCATCTTGATGAGGTCTAATCGCCAAAGACTTTACACATTTTTTCCATGA
>S.2795
CGAATCCCCCCGCACCAGAAACAGTTGTTGCCTCATAGCATCACATCATTGCTGTGAGATCCCCTCTGGTATCACTGGGTGGCA
>S.2796
CGAGCAAGAATCATTTATTTAACTCGGTAAAAATATTTAAGGCTTCAAAAGTTGTACACTGAAGTGCATTTAAATCTACACTAC
>S.2797
CGAACCCAGGCCGCTGCGGCAACAGCCTTGTACATGGGGCGCCTGCTCTACCACTAAGCCACCGACGCCCCTACAATGTATCAA
>S.2798
CGAGGACTCTATCGGAGTTTTGTTCACACATGTGCGTCTTTTGGCCAGAGCCTTCACCTTGAGGACTGTGGGCTTCAACCACCT
>S.2799
CGACCAGGATCCGACATTACCTCTTCAGAAACAACGGTTGTTGGCAAAGAAGTTGTCGGATAAAGAAAGGGTCAGGACCCGGAT
>S.2800
CGAAGGTGGTGTTGAATTTTTCCCCTTCCCTAAGCCCAAGACCAAAGAAAAGCATAAAATTTCCAGAAAGGTAAGTGTTGCTTT
>S.2801
CGAAGATTCAAATCATCAGTTGGAGACCCCTCAGTCGTTTGAAATTCTCCAAGTTAAGTATTACTTGTTTTTTGTTGTTTTATG
>S.2802
CGAAGTAATGACGGCTCATAGAACAGTTCACACTGAAACACAAACACATTCAGTAAGCAAAGAGACAGAAGTGCATCCGAGCAT
>S.2803
CGACATCTACAACCTTCCTAAGACTTCACCTGGCTCACACTACCACCTAGAAGTAGGTCCTGTATGCTTCCTGTGAGGGCTTCA
>S.2804
CGAGACAATTAAGTTATGAGCTGGAGATAATAGGATTAGAAATATGTGAGGAAATAAAGCTGATGACAGTTTCTGTAGTGCAGC
>S.2805
CGAAAAACTGTTTGTACTTTGCCTCCATCAGCCGGGACACCTCCTCCAGCTCCACAAAGTCTTCCTCCTGCAGGAGGAGGAACA
>S.2806
CGAGGTTTCACGTCAATATTAAGCCAAACTTCCAGAGACAATTGACCTATCCTGACCTCAGAGACTTATTGATCGTCTTGTTGC
>S.2807
CGAGTCCAAGAGGATGTTTGTGCCAAATCTGATGATATTCCCTCAAGGTGTTTGTTTGGGGAGGTGCCTTCCTACTGGAGCAAA
>S.2808
CGAGAGTTGGAGTTGGAGGACCGACAGAGTCGTCTGCAGCAGGAGCTCAGAGAGCGTATGGCCGTGGACGGTAACATCACACCG
>S.2809
CGACTACAAATACAGATCCAACAGTAACATAAATTAATACAAGTAAATGATAAAACAGCTACATATTCTATGGGTTAGTCCAGT
>S.2810
CGAGCTTGATGTCTCTTAATGCTGACAAGACAGGGATATTGGTCATAGGACATGGAAGTGAAAACATTCAAATATCAAACAGTC
>S.2811
CGACCCCCATGTTAAAATGCCCAACTTACAGCCTGGTCCAAAAACTGTTTTGGCCTCAAAAGCTAATTTCTTCCGTTATGAGCA
>S.2812
CGAGATGAACATGCTTTCCTGCAGAAGAAATATCCGTCTCTCGCCAACAGAAATGGAACCAAATACCTGGCCAGAACCCTCAAC
>S.2813
CGACACCTCCCCTGCTGCGCCGCCACACCCATCTCAGCGCACCTCGGCCTGCCAAACTACCAAACTGAGCGCGCCTCGGGTTGC
>S.2814
CGAGTAACTTGAGCAATTGTTTCAGCCCTGTTGTACAACGTTTGTATTCTTAGCAGCTATAATTAGTTTGCATTTAGTGTAGTT
>S.2815
CGATTGGCAAGCTGTGAAGAGTTGAACAGAACAAAAAGGCATTCTTAACATCAAACATCACTTCATTCTACGGCTTTGAACTGG
>S.2816
CGAGTTAAAGAAGCTGAATCTCAAACTGAAGGTAAGGCTGCGACGTAGAAAACCCAAAACACTGTTCGTTTACCTGACAAGCTC
>S.2817
CGAACTGGCAACCCTCTTGCTGTGAGGCGACAGTGCTAACCACCACACCACCGTGCCGCCCCTGCTAGGACTTTCGTTGCCTTA
>S.2818
CGACACTGTGAAAGTTTCTGGACCACAGGAAACCACAGGTAAGCTGACTGGAACACTAATACTGTAACTGTAATGCCAAGCAGC
>S.2819
CGAAAACAAGACCGACGTAATCCTGATACTGGAGCTGGTGTCCGGAGGAGAGCTGTTTGACTTCCTGGCTGAGAAGGAGTCTCT
>S.2820
CGATACATGAACCAAAAGAAGCACAAAGAGATTCAAAGCTGTAAAAGAATTTAAATCTAACTTTCATTATACTTTTCAGTTTCA
>S.2821
CGATCAGTGTCTCCCTTGGCTCATTTTGTCTGCCCTGGCAGTTTCGCAGTGGCCTCAGTGGATCTTGGGTTAGCATGCCTTGCT
>S.2822
CGACCTGGACGTGGCCCAGAGAACTTGTGTGTGTGTGTGTGTGTGTGTGTGTGTGTGTGTGTGTGTGTGTGTGTGTGTAAATAG
>S.2823
CGAGGAACATCCAAGACCATCTGGAGGGCCGATGCAACACAACAAGATCAGTAAGGTATTCCGGAGCCAGCCCATTCAGACACT
>S.2824
CGACTATTGTTACAGCTTTGTAGGAGGACACTGGCGAATGGTGATGGTTACTAGATTACACAAATCATATCAAATGATATTAAC
>S.2825
CGAGCTAGTTTGCTGTCTCTTTGAAGTGGTCATCCGTTAGTCATTCTCTCAATGGCAGGGAAACGGCACTTGAAAATAAATACC
>S.2826
CGAAGGTTGTCTGAGCTGTAGGCTTGCATTATTCTCTGCGATGACAGCCAGGCCCTAAAGGCCCCAGCATCCAGCATCCTGTGC
>S.2827
CGAACTATCACCAGGGGGGAAGAGTACGGGCTACTACTTTCTCTTATCACTCCCTGTTGTAGAAGCTTCTTGATGTGATTTTTC
>S.2828
CGAGCAAACCAAACGCTCCACAGGGGCACGTCTCCTAAGGACCACCTCTCTGCGGACCCCTGTAGACAGCCGCGCACGGGTGAT
>S.2829
CGATAACAGAGTGTTTCACTTAAAGCCAAGCATCTCTGCTCCCAAATTGAATTAGCCATGTCTCTGCACTTTCTTGAACGCCCT
>S.2830
CGATAGTTGAAACTTGGCACCAGTGGTCTCCTTGTTATGTTGGGATTAGGCCTGGCTACAGACATACCATAATTTCTCCTACAT
>S.2831
CGAGCCCAACCAGATGATTTTGCTCCAGCAGCCTCTTGTTCACCACAGTCAAAACACATCAAAGGTGGTATCAGTGCAGGGTAT
>S.2832
CGAATGCACTGTATACATGTCCAAAGCCATAAAAACCTGAATATCACACATGTCAGAATCTGACAATGCTACATCCAGAGTAGA
>S.2833
CGAAAGCAGGACTGACACCTGGAAGACCACTATTGGTGACCCAAAAATTTACTGGACATACTTATATCATTGTCACATCAGGGT
>S.2834
CGACAGTTAACAGAGCAGAACTGTGTCAAAGACTCTTACCACGTGAAACTGGAGATAATTCAAGGCCCAGTTCCCCTTTCCAGG
>S.2835
CGAAAGATATCATTGGTGGGTAGTTACGTTTTCCATTTATTCCATTACATGTACTTAAGTTTTTTTTAATATGTTGGACTTCTA
>S.2836
CGACATGCTATACTATGACATTTTTATTTTTTATTTTTTTTGACATGCTGTACTATGATGTTTGTTTTTTTTGAAATGCTATAC
>S.2837
CGAAGTACAAAAGTATCAGAATCAAAATATACTTGAAGAGGACCAGGTTTTCTCGTTTTCAGGTTGTATTTAAGGCTTCTATTA
>S.2838
CGAGAACTGGTCCAGAATCTGACCGACCAGTTCATCATTCTGAAAGAATGCAGGGACTATCTTCACTACACGAAGGCCTGTAAG
>S.2839
CGAGACAACTGTACAGGGGGTGAATTTTTATGTAACTCGCCAATTTATATTTTATTAAGGCCCAAAGTTATGCATATTTAAGGG
>S.2840
CGACTTCAGAAATATTTAATTTTTTTTTTCACGTTTGGAGTCCAGTGCTCAACCGTCTTTAGACTTTTGTTTGGGCATTCTTGA
>S.2841
CGAACACCTTGCCATATTGCCACGTGACAGCAGTGAAGTCACATGTTATATGTAATGAAGTCCAAACATCTGAAATGGTATTAC
>S.2842
CGACAGATTTTCATTACTCTGAGCTGTCAGATGGGCTTTAAAATGTCATGCTCCTTCTATTGGATATTATTATTAGTATTATTT
>S.2843
CGAGTTAGTGGTAGACCAGCAGCTCCCGTGTTCAGTGAGGTAAAATTACTGTTTCTGTCAATGGAGTCTGACTTTGACTGTTGT
>S.2844
CGAGCTGCAAACACCATCTACTGCAGGAAGGCACTTTGTGTCACGCCTAACCTAACGACACAGTGTCTGATTTAAAATGCAGCC
>S.2845
CGATACACATCATCATGTTTAGGACACGCCTTTATTTTGAAATTCCCATTTCAAGCTTGTGTCACTACTTCAGTCCAAGCACAC
>S.2846
CGAATCTGAGTTTCCCGCAGCGTTCCTGAATCCGGAGTAGGTTTTTAGTAGAGTAGGCTTTTATGTGCAAATCTACACACAGAT
>S.2847
CGAATATTAATTCATTACAATAAATGGAACAACAGAAGTGAGTGAAATAATAACTTTTAGGTGGACTAAGGCCAAAATAACTAA
>S.2848
CGAATATTAATTTATTACAATAAATGGAACAACAGAAGTGAGTGAAATAATAACTTCAGGGTGGACTAAGGCCAAAATAACTAA
>S.2849
CGAAAGAATCGGTCATAATCTGTGCTCACGTTCACTTCTCTTGCAGTGAATAAACTCAAGATTGCTGCTAGTCTCCTTAAGGAG
>S.2850
CGAAACAGCTACCATGTATTTTATACCATATATTTTACGATCAATTGTAGATTTGACATTGGACAACATCAACATACAAAATAT
>S.2851
CGATTCATTGACCCAAGTATGTGTGACTCCTCTACAATAGGTGGAGATACGTCCCCTTTCAGCTTGTTAGTATTGGACCTTTTT
>S.2852
CGAATACTACTCTGTTACTCTAACACAGCCTGTTTTTTAAATTTTATACCCCAATTAAGTCCCCTCATCTCCCTCCCTCCTTTC
>S.2853
CGAGCCCCAATTAAATGCTGAGCCATTCTTACTAGGCGGGTGCTTATTTACTTTTTTTTTTTTTAACATAATTTTTTGGTGCTT
>S.2854
CGAAGGTCTCTGTGAGAAGACAGCAGGAGAGAGAAAGATAAAGAGAGAACGACAAAAGATTAGAGACGACTGCAATTCATTTAA
>S.2855
CGAAAGGCCACACACAAACACCAGTAACAGTGTTGTTTAGGGAATCAAAGACAGGAAAGGGCCCATTCCCTCTTGGAAGCCAGT
>S.2856
CGACTAGTCGCCCGCATGTTTACGATGCTAAATTAATTGTTAAATGATACATTTTGGGCGGGGTAACACAATGGTTTGAGTTGA
>S.2857
CGATCATTTCACATGATTCTCATCAACAGATGGAGTTTGCACAGCTGTCATATAGTTGCAGATTGTCAAATTAACAGGTACAAA
>S.2858
CGACGTAAAGTGGGATGAATAACTGATATACAAATGATTCTTTCGGAGGTGAAATATTCTTCTAACTTCAAATATGCGTTTTGC
>S.2859
CGAGGAAGGTGAATTATGCAGAGATGAAATTAAATGTAAACAGAGGATTTACGCTAACATATTCAAAACCCCAAAAGAAGCTAG
>S.2860
CGAGTAAGCAGTACGCAACGGGCATTGCTGAACACATAACAGCTTTACCAGATGTATCTATAAGGACTTGGTTGTACTTTCAGT
>S.2861
CGATTTACAGCTATTTAGATTTCTCTCACTCACTTGTGCCGACCCAGTCATTGACTTGTCAGTGTAAATTCCACTACATTTTCA
>S.2862
CGAACTATTCCTTTAAATGACAAGTCGCCACATGTGAAATTAGTTTCACAGCATTCCTCAATATGGTGGAAGTGAGCTGCTTAA
>S.2863
CGATTCTAAAACAAGCCAATAAGAAAATTTACACTAGATAATTGAAAAACATTGTTGTAATAAAACTGGGAATACATAATCAGT
>S.2864
CGATGTGAAGTGCTATTTAAAGATATTTTTACTTTATTGTGTGGTACACAGTGGAGATATGGGAATTGTGGTGTTTACTGGGTA
>S.2865
CGATCTTGAAATGCTCCCATCTTCCACAATGAACATTAGTGTCTTTACATACATATTCATGTCAAAAGAAAGCGATGGTAATGA
>S.2866
CGATTCCATGGTGATACTACGTTTGTGAGGCTATTTGTGTGTGGGCTGGTGTTGTGGGTGCATGTCAGACTTTGTATATATGTG
>S.2867
CGAAACCTGGTACTAAATCAGCCATCCATCCATCCATCCATCCATCTATTTTCATCCGCTTATCCGGAGCCGGGGGCAGCAGGC
>S.2868
CGAATCATTGGGAAATGTGCATTAAAATAAATACGAATCCTGTGTGTTTCCATTAAATGTACGGACTTTGGTGAAAACTAGGAA
>S.2869
CGATGGCAAAAACATTAGGACCATTAAGTGATGACATTTTATATCCACAAGGTCAAAGGTCACCTTAACTGTGGGTGTCCATCT
>S.2870
CGATCTCTGGGATTTGTGTCTGTTCATACTAGTCGTGTCCAAATAATAGTTCTGAATTGTATTCTAATCACCAGCACAGACTAG
>S.2871
CGATGACTAGCAGACGAATCAGAATAATTAAGCGTAGTTAGCATCTTTCATTCACACTGACTGTTAGCTTGTTAGGTTGTAGGC
>S.2872
CGATAGTCACCACGCCGCCACATGGACACCATTAGATGCAGCTTAACAGCGTTCATAGGGTAGCTTCACCAACTTGTTCTGCAT
>S.2873
CGACATAAAAAGTTGTTTGGAAAAACGTCATTTGAACTCTGTTTTAGCCTCACTGTAGCCTGCACCTCTAACTGCCTCTCTGTG
>S.2874
CGACACGTAAATTTGTACGTAAATTCCTCAGCACAGCAGTGAAGGTGGGGACACTGCTCGTCACAAACATACGACCTGCACTTG
>S.2875
CGATGTGAATTTAGTTACCACCAGAATATGTCAAGCTGCTTAAAAAAAGAGGGTAAAGTTGGACACTATATTTTGTTAGTAATG
>S.2876
CGAATATATCATGACTGAAACATCAGGTAGAAACATCATGACATGGCAAATTCAAGGTGAAATTGTAGAAGATATTTTTATAAT
>S.2877
CGAAACCTAAACTTTTCCAGTTTAGTTTTCAGACTTTCATCCACCTCACACACAACCAGAGTGCTTGTCTGCAAAATGGCACAA
>S.2878
CGATTTCCCTACAACTGAGGTGCAGTTAAACTCAGATTACAGAGAGAGAGGCTTTACATTTCCACGGAACCAAATCTATCCAAC
>S.2879
CGAGGATGATCTCCCTAACATGATGACATCTTCCACACACAGGGCTCTGTGCATACAAGTTAGACTTGTGTGGTATTTGTCCTG
>S.2880
CGAACTATACTTGAGTGCTGCTTGGACTGAGATGGACAGTATTTTTTGGCAGCACGTCATTGCATCTCGCAGCACAAGGGGCTA
>S.2881
CGAGCACTATTATGTTGTGCACAACATTGCCAAGCTCAGTGTACTTTTTAATCTTTGGGTGTGGGGAAAGGGATCAAGTACTTC
>S.2882
CGATTTTCTCTTCTGCATGTATACTCAGACAAGACGAGAAGTCTGACTTGATTGATTAGCCGAGCTATGAGCTTAGCTTAACTA
>S.2883
CGAACAGAATTAATCAGTAAGTGAAAAGAATTCTCTGTCTCCATGTCGTGATGTATATAATAGGGATGCACCGAATATTCGGTA
>S.2884
CGAACACGTTCTCGGAGGGTGTTCACGTACAGGATCTCAAGGTGCAGAGGGGGGAAGGAAGGGGTCCATATCGGGGACCTCAGA
>S.2885
CGACGCCTGGCTGGTACCTGCCGTCGGCCCGGATGAGGTGTTCCAGCCCCGCGGCCCCTGCTCTCCTCATCCTCGCTGGTGCAG
>S.2886
CGATATGGCGGTTAGGCCTAGATAGGAAATTAGCTCTCTAGCGCCCCCATTTTGTTTGATCGGGTCAATAATGGAGGGGTCCCT
>S.2887
CGAATCATTGGGAAATGTGCATTAAAAGAAATACGAATCCTGTGTGTTTCCATTAAATGTACGGACTTTGGTGAAAACTATGAA
>S.2888
CGAGGAAAGTTTTAAAAACATATAACCACCATGACTCAAAAATCCAGAATAGCAAGATTCATAATTGACCTTGTTTTCATTTTG
>S.2889
CGATATATCGCACATCGTCATGTACCACCCAACCCCACCAGAGAAGTATGAAAATTTACCCATGTATTCACAACATTCCCCCGG
>S.2890
CGAAACATGAGTGCAACATCTGGACAGCATGGCTGAAGCCAACATCATGACCCAGTGGTGGAGACACACTGAAGCTCCTAAAAC
>S.2891
CGACTTTTTGCTGGGGTGAAGTCAGGTCAATTGGGATAAAAGCCCCTAAAATTCTGGAGACTACCTTGTGTGCTACTGCTAGAA
>S.2892
CGATTGAATGAACAGAATGTACTGTTAGCTAGGTTTGTTAGCTAGCTAGGTCTCGGTGCAGTTGACAGCAACGACCTAGCAACG
>S.2893
CGATTAAATCTCATTTGGAAACTTTATGTTTTTCTATGTTTGTAAGCAAAGTAACATAGCACAAGTAAAAGACTTTTTGTATTT
>S.2894
CGAACATCCAGTCCTCCCTGAGCTGTGCCAAACTTTCTCCTTGAGAAACTGCTCTGCTTGTGCTCACACGTTTACAACTTATGA
>S.2895
CGATGGGATCCATAACGGAGAATACTGGGGTGTCATCGGCTTCGGCAAGAACTTCACCAGCTACCTGACAAAAAGGTGAGACGA
>S.2896
CGACGACATGGCCAAACGCAAGTATGATGCTGAATATACTAAAATGTGTGGACCTTGAACTGATGACTAAGGAGAAATCTGGAC
>S.2897
CGACGATGTTTGAAACGGCACGACAGGATAATAAAGTTCTCTGCAAAACTAACAAGCAGCTGAAATGTGGGAAAGCACACCCGC
>S.2898
CGATTGCAACCACTACATCCCCCTTCCACAGTGCCATTGAAATGATTAAGACGACAATGGCCTCATTCACTGAATATTTCAGTC
>S.2899
CGATGCTTCTAACAGGTTTGTTGCAAACCGACAGAACACTTGTGGTGCTGCCAACGCTGCAACATATGGCATCACCCCAGCTGA
>S.2900
CGACAGTGTGAGCATGCCAATTTGTTATTTTGCAGGCTGCAGCATTCTCCCTCAATACTGGATCAGTTTCAAAAGTTACTGTTC
>S.2901
CGACAAGTTGTGTGATTTTTCCCCCTCTCTCTCTCTCTCTCTCTCTCTCTGTCTCTCTCTCTCTCTCTCTCTCTGTGTGTGCTT
>S.2902
CGAATTTATTAGCTCCTGTAGGATGAACAGTACGTCACAGACTCACTGCAGCTGGGTTGTCAATGTTTGCTTTTCTCTTCTTGT
>S.2903
CGATTTCAACAGAAGTGAGCTGTCTTTGAAGCGGTTGATTTTTTTTTTTTTTTTTAATGTGTGTGTATGTGTGTGCAAGTGTGT
>S.2904
CGAATGTTCAATCATGCTTGTCAATTTAAAGGAGCTGCACAGCGACTACTGGCTTGAAAGCAGCGTAGTTGCTTCTGGCTGTTG
>S.2905
CGAAATCTCCGATTTTTTTTTTCTTCAATGTGGCCCTAATACTCCGTCGTACAAGAGAGCAAACTAATACAAGGAAATATACTT
>S.2906
CGATTAATTATACCAACAGACCGTCCAAGAAGTCTGTGCTCCAGGTTTTTCGGTAAGTGAAATTCGGAAATTCTAGTATTATTT
>S.2907
CGACTGTGAATCAGTAGTTATTTGGTTTCCTCTGCATTTACGTTTAGTTCACACACGGTGCCACACGGTGCTCTGAATGGAGAA
>S.2908
CGACCGAAATATTGCGCAAAGGCCGACTTTATTAAGGCTATAAGCCTAATTTTTTGAAAACCCACCACCTTAGGGTGGTGGTAC
>S.2909
CGAGGCATTTCTTCACCACAGCTGCCTCTCGCTCTTGCCGGTAGAGACAGAGCGAGGATGACACTGAAGGCTGCAGGGATCATT
>S.2910
CGATGACAGCCATGATGACAGATGACAGAGTTTCCCAGCTCAGGCTCAGTCAACACGGAGATTGGGATCAGGCTCAGAGTGACA
>S.2911
CGATTTACGACACAAAGGAAGTTTGCCAACCACTGCACAACCAAAACAGGCAGAGGATAACACTTTAGTTTCCCTGGTAGCTAT
>S.2912
CGAACATCTTCTGTTTTAAGTATGATGGAAAATCTAAAAGCCATTTGTCATTTTGTGAGATTAGAACACTGAGGGTGATCTACT
>S.2913
CGAACAACAGTAGTAGCATGAAATGACATGCAGCAAGGGCCATGGGTCAGATTTGAAACTCTGGCCTCTGCAGCAAGGACAGGG
>S.2914
CGAGACCAGGGATCCAACACTCGTATTAATCCACTAAGTGAAGTCAACCCTGCTTTAAGCAAAGGGCAGAACAACCTGGGAATG
>S.2915
CGAGTTACAGTACACCTGAGCTAACCTGAAAGCACAGCAGGGTGCCACAACTGTGACATGAGCAGAGCGGAGCAAATTGAAGTG
>S.2916
CGAGATATATAAAACGTTTAAGAATACACTTGCCCCCCTATTGAATAACATGGTTAAGAGTCTTCCTAGTTCTTTACAGGTAGC
>S.2917
CGAGAGATCAACACTGTGTCTTATTTTAAATACCTGTGACGAGGTCAAGCGTACACACAGACAAAAGACATGGAGACATGAAAA
>S.2918
CGAAAGGCTCCGAGGCTACCTTTTTATCCATTTATCCAACCGAGCAGTAATTCGTAAACACCGGTAAAGCAACACAGAGCCACA
>S.2919
CGAAGGCTAACCGTTGGCTAGCTGGTCAGCTAACGTTAGTTAACGAGCTTAGCTTGTGTTGTATCGTATTGTCTGTGGCTCTGT
>S.2920
CGACTGTCTTGCATAGACATGTTTTTGCCTTTTGTGTGTGTTTTAAGTGAAAGCACCCATGTAAGAATGGGAGGAGTATCCAGG
>S.2921
CGACGATAGGACAGTAGAGCGCAAATCTCTACCGTGGGCCAAATTTATATAATTTCTACCGTCTACCGCTTATACCGTGCAGCC
>S.2922
CGAACAATTACTATTTTTAAACTCTCAGTCACTACTACGAGCTACTGTGTACTCGTACTGTGTACTTACGAGGCAGGAACCATT
>S.2923
CGACACAGGTGCTCTGTTATTGCCTCAGTATTTGGACAGATGTATTTTCATTTCAAACTTCAACTGTAAAGAGCTAGATGCACA
>S.2924
CGATTTTTTCCCCCAGTAATTCATGTGTAACCTACATATTTAGGTAGGCTGCAGTCACATGACCAATGCACTGATGGAAGTAAA
>S.2925
CGATCCCCTGTTAATAAAATAGTTAAATTAAAAGCACTAGATCTAGTCTATCAGAATCTTCCGCTGGAGATTCGCCAGGCACCA
>S.2926
CGAAATTGCTCTGATTGTTATTCTTGATGTTGTGTGTAGGTGAACCACACTTATGTGGCAATGTTATTTTATTTTTCAGGGCAC
>S.2927
CGAAAATCATTTATTGAACAACCAGACTTTGATTAGTTTATTAAACCATAACACTGAAGATGTGAAAAATCAGCAAACTTTCTT
>S.2928
CGATGAGCCAAACAAGCCAATTTGGGTTGATCTTTCTATGACATGCCTACGGGCCGCAGCAGCCATTTTAGTGTGTCTAGGTGG
>S.2929
CGATATAGAGTATCAACTCATAAATCCACCAGGATCACTCTGCCCTCATTTTATTATCTGCATCCTAATGACTTGTTACCAGAG
>S.2930
CGATTTAGAGTTAATTGACAACTTTGTTTGCTCTCATGGAATTTGTGGAGGAAATAACTGCAGTAGAAAATAAAGAATCTGCAG
>S.2931
CGAAATGCTCTCAGATAGGAGGATAAATTCCAGACACGTTAGTATGAATAAAAACAAAAACTGAATTTTTTTCACTGTTCTAGT
>S.2932
CGATGCAAGTGAAAGTGACAACAGGTGCAATGGAGAGGCAAAAGCAATACAACCCCCAAAAGGGAATGGTTTTACATGTGGTGT
>S.2933
CGATCACATCTGACTCGTGATGGTAATCCAAAGTTTTGAACTCCTTCCTGGAATAAGGATGATACACTGGAAGCCCTGTAAGGC
>S.2934
CGATGAAAATGATGAATGTGTGATGCAACTCAAAACATGAAATATTTGCCGTAGGTGTTGGCTCTTTCCTGCTGTACTCTGTGC
>S.2935
CGATAGCTGCCATACAGAGTTCACCCCTGGTGTAAGTAAACATGTGAGCAGTAGATGCCGAGCGCTTTCAGAACACAGCCTGCA
>S.2936
CGAGCTGTGTTTTGCATGTTGTTCTTTAATGATTAATTACTCATCTCAGAAGTAAATGAGGAACCATAGCTTATCACAGATGGA
>S.2937
CGATAAATTCCCCAGACACACACTCCGTTCACAGGGCTGACAACAATGATGAATTATGTGTATCTGCATGAGACAGTGATTCAG
>S.2938
CGAGCAAGTCCAGATACCTACACTACAGCACTTAGGATTCCACTCTGACAGTTTTCTGCTGTTATTCAGTCACAGAAAAAGCAT
>S.2939
CGATGAGGGAACAGTGGACTGTACCTGAATCATACCAAATTCGCCCAAGCTCTTGTTGAACTGCTTTCTGGTCGCAGCATACTC
>S.2940
CGATTTTCCCATTCCACCTGGGTGCCCTCACCCCCCCTCCCCCACCATCTCCAATATGGATTTGAGATGTTCGTGCCTCTCTAC
>S.2941
CGACGTAGCAGGCCAAGCTTGCTACACATCCTGAGCTCTCTCGGTTGAAGCGTCAGATCTCTGCAGCAGTTTCTAATGTCTGTT
>S.2942
CGAGACTCTTCGCAGCGCTTCCGTGAGCGGTGTGGCCTGACGGGTCAGAGAGGGGGCGCGAGCGAGAGGTCTGCGGTTGTTTCT
>S.2943
CGATTGGCTAGGACTGAAAATGTTTTTTTTTTACTTGATGCAATACTGATCCGCCAACTGATTAAATCTGCTCGCTAAACAATT
>S.2944
CGATTCTTCCACAACCCGACATCATCTTCAGCAACGTAATGTTACCAAAAACCGATGTGATATCAAGCCAGCTGTACTTCATGA
>S.2945
CGACAGATCCAGCTTGGCGCAGTGACAGTTTCGTGCCAAAAGGTGCGCTAAAAGCTCGCCAACTGAAACCACGTCTACTGTCAG
>S.2946
CGAACCGGGGACCTTTCGCGTGTTAGGCGAACGTGATAACCACTACACTACGGAAACTACGTAACAGATACATTCACGAACAAT
>S.2947
CGATCCAGCTACAGCCTTATGCACCGGTCCCTGCTTCCCGTCTCATGTGTTGTTTGTTTAGTAGTGCAGCTGTAGTTTTATAAT
>S.2948
CGAATAGGTTAAATAACGTGTCAGGTGTACAGGTTTACAGTATTACATGTAGAAAGTAAAACTTATTTCTCACAGAGGTCATCT
>S.2949
CGACTGTCATTGCGCCGGTGTTGACACTAGTGTTTGTCACCTAGGATGGGAAAAACAAATGATTACAACAATGAAAGTGGTGAA
>S.2950
CGAGTGTTTTCAAGTGGTGTTATTGTTGTTGCACTGCCCCCAAAGACAACCTGATCACTCTTCTCTTTCCTCAGAGCCTAGCAA
>S.2951
CGAAGTATGTATTTATTCATTACGCCTGACAATGTGTTACTGATTTACCGTACTTCCTTTATATCATAGAAAAAAATGAATGCC
>S.2952
CGAAAGTGTCACCTGTGTGATCTGGGAGAGGTTGAAAATGAAATGCACTTTTTGTTCTGTTGTCCTTCACAATCTTAGACAGAG
>S.2953
CGAATAATCGCCCCCTGGAGCCGCGCACACAGAGATCCATTCATCTTTAAAGGCCTGAACATACTCGGGCGGAACAGACTCTGC
>S.2954
CGAAGAAATCAAAGAATGCGGCAATATGGCAACACTTTGGCTTTGAGCCAGACGAAGGAGGCAACCCTTGTTTGCACTGATTGC
>S.2955
CGACGTCCGAGAACAGTGCACCTGACATGCATGTTATTGTGGCTGGTCTGTTTTGGTTTATCAGTACCCAATGCTGTGTTTCTT
>S.2956
CGATTGAACCTGTTTTGTTTGAACTTTTTATGGTCTTTGTTTTAATGTTTTATTATTTCATTGAGTGTGATCTACTCTGGTCTG
>S.2957
CGATGCCAATCCATATCCATGACTCTAATTGTGTCTGTAGCACTCACCCCAGCAGTCCTCTGCCTGACCATCGCTGTGGAGTCA
>S.2958
CGACTTATCCTTGTGACGTATCAAAATCTACAAAGCTTGTTTTGTTTCTCCTGTCTCTCCTCCTCAGGCTCTAAGGTGCTCCTG
>S.2959
CGATATGAAAGGAAAGAACATTTCCTCAGCTGGCAGTAAAAACACAGTGGCAAACCTCCTTGGTGATGTTGCCATGGAGAAGGG
>S.2960
CGAAGTGCATTTTGACAAAGCCTGTGTGCATTAAAGAAGCAGAGACTGTGCCTTGTACACTCACTGAACAAAAGTTAACTGACA
>S.2961
CGAAACTCGTGTAGCTGAATTGCTCTGGGCCTTACAAACCGCTCATACTTTCAAATGCGGAGGGGGGTTGGGACGAGGAGCAGA
>S.2962
CGAGGTGCAAAGAAAGAAAAACCTAACTGTTGGTTTTTGTTTTCCTGGAGAAATAAGTAGAGAAGTCTTCAAACTATCAGCCGT
>S.2963
CGAATCCCTTCACAGTAACGGTATATATCGCGGTATAAATTTAAGTGTAAAAGTTATAACAGAAGTTTTCTGTTTCTGAATGGG
>S.2964
CGATTATGCATACACACTGCATAGAAAGTTCTCTTTAATGGACTCTCCCTTACCTTGGAGAAAGCATAATAGTAAATCAATGAG
>S.2965
CGAGCACAAAAGGGTAGCCTGAATTAAGTGTGACAGCGCTGACTCGCTTCCCCTTCCAAACAGACAAAATACATAGACAAAGTC
>S.2966
CGATCTTGAGGAAACACTCGCACTGTACTTTCGGTGTCTAAAAACATGGATTCACCAGAGTGACAATGTTTACTTGCAAACAAC
>S.2967
CGATGACAAATTAAAAAAAGCAAGTTTTTTTAGGAGGCTAAAGTGAGGTAGACAGACTTTGAAATGCATTGTAATTATATTAAT
>S.2968
CGACCTCTAACTGGTGCACAGAAACCGGACCACGTCACACCTGTGCTGGCTTCCTTACACTGGTTGCCACTCAAGTATCGGTCT
>S.2969
CGACAAAAACAGCGACGTAAAGCCAATCTGACCATTCAAATGGTAATGATGTCCTCGTGAGTCTTTTTAAGGTGAGCACAAAGT
>S.2970
CGATCAGATTCTGGTTTAGTAAGGTGAACTGTTGTTATGTTTTTTGGGCTTTGATTTGCCTTGGTTTGGTTTTGTAAGGCGTGT
>S.2971
CGACAGCTGTTTGATGTATTGCCACGAAATTTGGTAGTTGCCCCCATAGTGAATTGTAAAAACTTTAGTCATCCCGTAAAGGGA
>S.2972
CGAGTCCCCGTCCGGACCAAAATATGGAGCATGGACTGGTGGCTGGAGAGGTGCCAGTTCACCTCCTGGGCACTGCCGAGGTGC
>S.2973
CGAGTGGTTCAAAAGTGATGACTGAGAGGGATTACTTCTGTTTGAATCTATGCATTGTGTTTTTAGGAAAATCCTGATGACAAA
>S.2974
CGATGCTCCACCACCCCCTCCGTCTTGAAGGCTGCTTGTTATCCACAATCCAAGAGAAGAGAAGAAGCGGAGGGCTGAGGAGAA
>S.2975
CGACCGTTGGAAGGTGGGGATTCGTTGGTGCTTCGGGCTTCAGGTTGAAGGGCTGAGCTCAGCCTTGGGGGTCCACTCAGAGAG
>S.2976
CGACGGAGTTGTTTTGAAGTGGGTATTTCTTCCTTCTACCAATCTTCAGTTTAGAACTTGAGTCAAGACACACTCAATACACTT
>S.2977
CGAATAACAACTGTTCTGGGGCCAGCGCCGTCCGCAGAGTCTCCATCTACTGGCCTGAGGGAGCTGGTCGCTGCCTGGCGAGAG
>S.2978
CGATGCACTTTTGCACCCACTTCCTGTTCACAAATTCTTGTATTACAGCCAAACAGTGCACAAAGAGATGTTTCTGAAGATATT
>S.2979
CGAACCAGGAACCCTCTTGCTGTGAGGCGACAATGCTAACTGCTGCATCACCATGCCTCTATTACAGTTAAACAGTAAGCTAAA
>S.2980
CGAGTTGGTGAGTCCCGCAGAGTACTGACAGCTGTAACGTTACCTGCTAGCTAGCTAACGTTAGCTAACACTAGCTAACTAACC
>S.2981
CGACTCTCTGGCCACTCCTAAATCCCATTTAGTCTTTCCTTTAACTTGAACCTCAAAGTAAAATCTGCCTGAAGAGAAACTCTG
>S.2982
CGAGGACACTGTCAGCAGACAGCCTGTCACTCAGAGAGGCCCCGCCCTTAATTATGCGTACCTTTAAGCCTTAATAGAATGCTA
>S.2983
CGAATAATGTTCCCCTCCGGCTAAAATTGTGTTGTTTCCCGCAGCATCATTGGGGATATGTTTATGCGTAGCAAAGCTAACTGC
>S.2984
CGAGGTTCCAAGCAAGTTGAGCCGATACTAGGGGAAGGTGGAGATAAAACACTGTGCTAATTGGTCAGAGAGAAGCTCCATTTG
>S.2985
CGAGGCTGCTGTTTCTATCGTGGTAGCATAATATTATATAAAAAGAAGCTGATGAAACATTCTGGAATAACTTTTAAACTTAAA
>S.2986
CGAGTCAGCAATTACATGGTTGTTTCATTTGTACGAGACAAAGAGATTCACAGCTGCTGATGTCATTGGCTGTGAAAAGATAAG
>S.2987
CGATTACTGCAACTCCCTTTTCACTTGCCTTAGCCAAGCTGTCACATCTTCAGCTTGTACAAAATGCAGCAGCTAGGCTATTAA
>S.2988
CGAACCCAGGCCGCTGCGGCAACAGCCTTGTACATGGGGCGCCTGCTCTACCACTAAGCCACCGACGCCCCAGAACACGTTTTT
>S.2989
CGAACCTGCAGCAGGATGGAGTGCAGGCCACACTGGGAGTCTGGAGCAGAGCGACGTGACCGGACCGGGATCGGGACGACGGGA
>S.2990
CGAATCAGTTTCTAAAAGCATTAACACCTTTTTTAATAACACCTGGGTCACACTGCCTGTGTGAGCAGTGTGTAAAGGCAACCT
>S.2991
CGAGCATGCAACCAAAACTGCAATTTAGTCAAATTAAAATCACGGCAGCAGCATTGGCCCTATATTTCCTGTAATTGCATCACT
>S.2992
CGAGAGTCAGTGGCCATAAAGGCATCTGGTTGTCCCAGAGAAGGCTGTTGGCACAAAGAAGTGATGGAACTCTGGAAACACCCG
>S.2993
CGATTCCACAGCAAGGTCTGTGGATGATCTTGAGCAAATGAGTTAGGGTTGGGTAATATAAAAATTTCCATACTGATGAAAAAC
>S.2994
CGATCACATGACCAAGGAGTAAAATGGGAAGAAGTATAAAGGCGGACAGAGCCATTTAAGTGGGCCATTAGTTGACTAGTCTCC
>S.2995
CGAGACCAGCTGACGTCAGACTGTGACAGATTTCTTTATGTAGTTATCTGCTCCAGGCACGCTATTGTAAGCGATTGCATTACA
>S.2996
CGAGATCAGTTAACTCTTCATGTGGAGCACTACTGGCTCTGAAAACACCCTCAGTAATGTAAATATCATTAGACTTGATCTTGG
>S.2997
CGACAGCTCCCACACATACGGTAACGTGCAATTATGTAATTATCCATTCAAAAAGCTGTTTATTTACAGGCAGATGATTGATGT
>S.2998
CGAGGCTGTTTCTGGTTAAACAAAAAGGATCTTACTCTTAACAAAAAGGTCTATCTCTGTAGGAATCCTTTCTATTATGTTGGC
>S.2999
CGACTCACCATTTTCTTTTGCTCCCTCTGCCACTGCTCCTTGACCTCTTTTCGTAGTTTGTCCAGGTCATTCTTTCGGGCCAGG
>S.3000
CGACAGACTCAGATTATCATTTAAAGTGTCTGACAACATTATGGAGAGGATTCCTACATAAATAGACCTTTTTGTTAGAGAGTA
>S.3001
CGACATAAATACATGTACTGTTACGGCCCTAGTTTACACACAAATTCGTTCTGCTCATGATTCATGAATGAGGCTTTATGTTGA
>S.3002
CGAGGCGAAGGAGCAGCGGCTCTACTCCGAGCTCCCTTTCGGACATCCGAGCTCCTTACCCTCTCTCTAAGGCTGAGACCAGAC
>S.3003
CGACTGGATCAAATCCCGATAGTAAAACAAGTCGTTTCTTGGGGGTGTGATGCTCATAGGCATTTACAGACGTCTCTTTGACAA
>S.3004
CGATACGACAATCAGCACCATGGGCAGGACTAATGCTGCTGTCAAGCTGTTGTCAAGGGGTGTGCCAAAACCAATGCGGAGTAA
>S.3005
CGAACATAAGTTGTTTTCACCTACATACCTGGACACACCTTCACTCAAGATGATGTGTTTACCTGGCAGCATGTATACTTTAAG
>S.3006
CGATATTGCTCAGGTTATGAATTTGATATTTTATATTTCTTCATTTGACTCAAAATAAAAACAGAAAACGTGTTTTTTATGTTT
>S.3007
CGATTTGTTAAAGCCTGAGCTTCATTCATGTTATTATGTTAGTCACACACACATTAACACACACGCACTTACTCACCCTTACTC
>S.3008
CGAGGGTGCTGCCTTCTTTAGTGAACATCATACGCCTTATGACCCAAAAGACATCTGAAGCACGCATGCACTCTTGAAGCTTTT
>S.3009
CGAGAGATGGTTACACAAGTTATGTTATAACGCATTTGCACAGTGTCATTAAATCCACCATCGCATCGCATCAGGACATACTGG
>S.3010
CGAAGGCCCCTGATTCGTACTGTACTGAATTCGTATCGTGGCAGACTTTGTAATAGCGATAAATATTGTACCGTATCACGATGA
>S.3011
CGAGACTTGAATGCAACTCCCTCACTGAGTATGTCAGAGCTACAGAAGGAGTGGCCATTCCTCTTCATGCAAAAGTTTCTACTC
>S.3012
CGAAGAGGCGAACAGAGCTCTTCTTATGGAGATTTCTTCTTTTCAGCACATTGCATTAGCATCTTGTATCTGACCATCATGTGT
>S.3013
CGATCTGGAGCGAGGCTTTCTACAACCCGCAGGAGCATCCAGCCCAAGAACAAACCCCTTGGTAACAGCACACGTGCCTTCATC
>S.3014
CGAATATGTAGTACATTTTAAATCAAATGTCTTGACACTACACAACCAAAAAGTTCATCTTTATCATTTTGCTGTTTCCCCCTT
>S.3015
CGACTTTATACAAAGATGCAGCAGGTGTTGGCTCCCGAGAAGAATTTTGGGTAAATATTGATCCTGTAAATATGTGTGCTGTTC
>S.3016
CGAAGGCAACTGTGTTTAATGACAAAATCATATAAAAATTACATAAATTATATAAAAACAACAGTTTAGCAAACCCACACACAA
>S.3017
CGAAAAATTTCATCTCAGGACACCTGCTGTAAAAAAGCGAATGTTCCATCAAAGCCAGCTAACTCAAAAAACACAATAACCTGT
>S.3018
CGATTCAAGCGCCTAACCAGTAGGGGGCGTGGTGAGCAACACCTCCATGTGATTCACGTTGTACGGACAGAAGCCGCACTATAC
>S.3019
CGACGGCACAAAATCCGCCGGGTACGCCTCACTCTCGGCTGGGTGGAGGGTCAGGGGTGAGGGAGGCGGGGGGAAGGGAGGATC
>S.3020
CGAATGTTAAAAAATGGCAATCGGGACAGCCCTATATATTACCAACAGTAGATGTCAGTCAGCACGCCCCCAGTTTGGAGAAAC
>S.3021
CGAGAAAGCCATATCTCAAGAAGGCCTTGAGGGAATTTCTTTTAATTTGACACAAATGTCCAGTTGGACTGAGAAATAAACAGA
>S.3022
CGACCAGTTAAACTCCACCTCAATTACACTAAGGTAATTTTTTTATCCTGCGCATTTCTTCTGTCTTCCCTCATCAAAATGAGG
>S.3023
CGACGACAGTATAATCTTCACATATTTTTCTCCACTTGGCAACCCCATCTGGAGCGTGCATTGTTGACTCTGCCTGATTTGCTC
>S.3024
CGAGACTGATTCACAAACTTTGAATATATACACAACATTTTCTATGTGAACCTTCAAACATCTACAAGCAGTATTAATTTCTCC
>S.3025
CGATGAATAGCCGCAGTTAAGCATTTATACATTCATCAGAATCGTGAGTATTTTATCCATTGGAATCAATTGAAAAATGCCCTG
>S.3026
CGAGGTCTGTGCACCTGATAAATGTCTCACGATAAATTAGACAGGCCTTGCGAAGCACTTCTGCATCATTAACACAGTAGTGGC
>S.3027
CGATGTTACTCCCCTGAGCTTCGGACACAGCCCTCTCCAGACTGACCGTGTCTCTCTTATCGGCCTGCCCATCTGTGATGATGA
>S.3028
CGAGTTGACTCATTTCATCTGGCACTGGGACATAAAACAGCGGCTTCCCACTTAAAATAATAAACAATCAAATTAGTGCCACAT
>S.3029
CGAACAAAATATCGTGTTTCAGTCCATAATTGATGGCATTTAGCCTTTCAAAAACATTTAGAGATGCAACCCCTGTCCTTTGCA
>S.3030
CGACAACGTGTCTGCTGCCAAATAAGTTCATAAGAATAACAAAAATAGTACATGTGAACTTCTAAAATCACTGATTAACTTTCT
>S.3031
CGACACTGCAGGAGAACGTTCTCTGTGAGGTTCTCCTCAGAACAACAGGTGGAAACAAACAGTCACAAACTTCAGTCAAACTCA
>S.3032
CGATAGCGCAAAGTATTGCAGTATTTTTGTGTGGCAATACCATGCCGCCACCCAGTGCCAAATATCAATTTTTTCAATGATATA
>S.3033
CGACTCACCAATGACCTCATAAGATTTTAAGTGTCAAAGGACAAGGTCAGTTTGACATTTGTCTGTCTCATTCACATGGACGCA
>S.3034
CGAGCTGCCGTAGGAGCAGAAAAAAAGAGCTGCTGTGGGAGCTGCTATGTACAAGCAGAGGGCGAGTGGGGACACATGCATTTA
>S.3035
CGATAATAAACTTTAACACGTGGAGATTCATTTCTCCTTTGTAGTGTTTGTTGTGCACTTTAAATGAAGTCTCATTAACTGATG
>S.3036
CGAAGAGAGTAAGGTTATGGACCTGCAGTTTTGTTTTATAATACAGGCTGCTGGCTTGGGTTTGTGGACACAGTAGCACAGCTT
>S.3037
CGAATAGTCGTTTTATTTTGAAAAATCTTTTTTTAATGCGACTATTACTATTCGCCGTCTTATTTCTCCCCTTTATTTGACATG
>S.3038
CGAGCAGAGAGAGAGCAGGGGACAACGATAGACAGACAGGGAGAGTAACGGAGCAATGGAGCAACAGAGTGGAAAACCAGGGTA
>S.3039
CGAGCGGAGTGAACATGTGATTAACTTAACCGTTGGTTCATTCATGTAGAAATATAATGCTGCGTTTCTTCCACCAACAGCTCT
>S.3040
CGACGATTGAATGCTCAGCCAGTGTCCCAGCAGATGGCAGACTTACCTTCTGAAAGGGTTACTCCAGATGAACCTCCATTTACT
>S.3041
CGAGGTTTTTTTTTTTTTAAATGCGGCCTGTGTGCAGAGGGAGTTGTGTCAGCACTTTGGGGGGCTGGGGCTTTGCCAAACTGT
>S.3042
CGACGCCACATTATGCAAAACACACGCCGTTCATCTCATATGAAAGCTGAGACTCTGCTGTTTCCACACATATGTGCCAAAGCA
>S.3043
CGATCCAGCTTGACAGAAGCGCTCACGGCTCCCGTGAAAAATAGACCAGACGCTGAACTGAAGTGCCGCTTCAGCGTCAGATAG
>S.3044
CGAGAAATAATGAAGGGAATAAGGGAGGAAACAGGATGCAGGGTTCAACCTTAATTTTTTTTATTTGCTTGCTTCATCAGGCAA
>S.3045
CGACGTGGACAGCAGGACTTTGACGGAGGCCAGGACTTCCACAGCAGAGGAGAGGAGGGCTGGAGGCCAGGACCTGGACCAGGA
>S.3046
CGAACCCGGGCCGCTGCGGCAACAGCCTTGTACATAGGGCGTCTGCTCTATTCACTAATCCACCGACGCCTCGTTATGAACCTA
>S.3047
CGAAACTAGCTCTGCGCAGGGTTCGCCACCCTGCGTCACCCTGTGCTGCGCCGGGAAACTAGAGCCCAATGTCTTTTTGTCATG
>S.3048
CGACATCTTCCTTGAAACATGTTGACAAGTGTATACTGCCCTGAGAGTCTCAACAGACACAACAGCTCATGAACTTCACACTGG
>S.3049
CGACAAAACATTTAATCTTTCCACATCAAATATGTATTATAATATTAGTGAACCAATAACAGTCTGAGAACAGGTTTAGCAAAG
>S.3050
CGAGATTAATCGCTGAATTTCAACAGTTAATCGTGACAAAATCGCATTTTTAATTGCATGTTTAAAATCCCATTATTTTGCATT
>S.3051
CGAACCAATGTTCTGGTTTGGATCCTCCACCAAACTGGACAGGATCAGACTGAAAAGGACAATCAGGTGTGCAGAGAGGATTAT
>S.3052
CGAGATTGGTTTGACGGGTGAATGGGTGGGAACTTGATACAGTAAAGATAAGTACTTAGATTACCTCACCAGGGCAAGATGGCA
>S.3053
CGATGCTGACATCTGCCAGAGCAGGCTTCAGATAACAAGGTGGGCACTATTTTGAAGCACATCATAAAACTGCCTCCCAGACCG
>S.3054
CGAGTCATGTTTTCATGTAAGCCACTGTAGTTAGCAAGCCCAGTGCTATGAGAGGTTTGGAAGAGCACTGATTTTTTTAATGTG
>S.3055
CGAGCACACAGACAGTGCCACATGTGCTGAGATCAAGTCATATTAAGGTAGTTGATATTCACAAAGCCGACGCCAGCACAAACC
>S.3056
CGATGTATCAAGTCAGTGATCAATGGTGCAAGGTGAAAACATTGATCCATACCATCATCTTTAAGATACACCTTTTATGAAATT
>S.3057
CGAGGTTGCCCCCATTTCAGGCTCAAGACTTAAAATAGAAATGAAGCAGAAACCTTCATCTAATCTGCAAAAAATAGAAGTAGT
>S.3058
CGATGACTTTACCGGTTGATGACTTCAGAATGAGAATGGGCTGAAAATACACGCAGCTAGGCTTATTTGTACAATGTATAAACT
>S.3059
CGAGAACACATAGAGAGTATTCATAATTATTTAGTGAAAGAGAGGCAGAGGAGGAGGGATAAAGTAGATCAAATTAAACTCACT
>S.3060
CGATGACTACAGAGTCGGAAAGTTTGCTGATCTGGCAGTGAGTCAAGAGGTAGCCCAGCTACTCAGGGTCCATCTCCACAAAGT
>S.3061
CGATGGATTGTTACACCCCTGATTGGTAATGCTTGCCGTCCATATGCAAACCTACTCTCTTGGTCCAGACAACACCAACCTATC
>S.3062
CGAGAGGCATCTATCGTTTTTCCAGCCCACTTTGCCAGACACCAAGGCACAATGATTGGCTGCCAGCCAACTGCTAGCCAGTGC
>S.3063
CGACCAAATGTTTGAGACGGAGGGCTCGGCCATTATTACCAGTTCAGACTGACCAATGAACATGAAATTCGGACATAGGAGACC
>S.3064
CGATCGGTTTGATCCGGTGATGGTGACGTCAGTATGGAGGTGTTACCGGGCAGGACTCGGTGAGGTCGGTGTCTCTGTGGAGTC
>S.3065
CGACTTTATGTTCTCAGTGCCATATATCAGTTGAGCTCACTCACTGTCAGGGCAAAATAGTAAAGTGCATTCAACGCTCAATAA
>S.3066
CGAAAAATACATATTTCAGGCTTATTGAGGGCCCCCACCCACTGAGGCCCCTGGCTAACCAGTCCCCACACTACGACCCCCAGT
>S.3067
CGATGTAGTTGTTGAGGGAGTGTGTTCAACACATTGTGGCATTTGTATCAGGAGTATGAATAGTTTAAGGAGCCTGCTGTAAGT
>S.3068
CGAATATCAGCCCCGATATCATCAAAATAGATGGATCGGGTATCGTAAAATGCAACCTACCTGAGGCAGTCCTTTCCCTTTAAA
>S.3069
CGAATACAGATGCTTCGTCACACCCCTTGACATGTGATATCTACATCAAATGCACCTTTTAACATGTCTATGAGACTAAACTGG
>S.3070
CGAAATGTATTATACTGGTTCTCTGCTGAATAGACTTACCCCACAAAACATCAAGGCTTTAGTCCACTGCATAAGTTATTACGT
>S.3071
CGACAATGTTGCTATCAAACACCGGAACATGGGAGATCTGAACTCATATTAAAAAGGAAATTAAAATACATTTTCAAAAGTGCC
>S.3072
CGAGGGCGAGATCCCGCTCGCTACCTTCAAGAAATACATCGCCTACTCCAGAACGTGAGTCTCTAAATTACTGTTTGTTGCACA
>S.3073
CGAAACTGGGGACGATTCCTGCGAATGATAAGACTGTAATCCCTTTAAAATACCAGCTATGCTTGGAATTTAGTTTATCCTGGG
>S.3074
CGATTCCCATTTCTGTTGGGAATACCTGAAGCCACCATGTAGGCGTCACCAATCGTTTCTACCTGCAAATACCACACACAAAAA
>S.3075
CGACCCCTCCACGGGGAAGGGCCTCCTGAAGCTCTTTTTCCTGCTCTGTCCTCAATCCGATACGGGTCTCACTGAGGTTCTCCG
>S.3076
CGACAGCATAGAGGTTGTCTTCTAAAACTGTCAATATTGCAAATGCGAGCTACCTACGCGTACAGAAAATTCTCCAGGCTGAAA
>S.3077
CGATTACACACTTTGACATATAGCATATAGACACATAGCTAGTTTTTGAATTGTTTTGGACAAGATTAGGTCCACTTATACATT
>S.3078
CGAATGAAGAGGCAGCAGAGCATTGTGGGAGTCGTAGTTTACAGTTGTGAGATTCCCTGCTACCGGTTGCTACTCATACACATT
>S.3079
CGAAGCCAGGATTCTTCTGTGAGGCAACAACACTATTCTCAAAGGTATTCATGTCTCATATGATCTCTCTCTCATCTTTTCTCA
>S.3080
CGAAGGTTGGAATCCAACCGTACATAGTACAGGCCACTGCCTGCCTGTACTGTTGCACTAGGGCTGATGAGGTAGGGGGGCCAG
>S.3081
CGAGGCCATACTGCCCGCATGGCTCTTTCTTTTTCCTGAGTGATCTTGCAATAAAAGGCTCTCTATCTCTGGATACACCACTCA
>S.3082
CGAGACAGGCCATATACTGCTTCCTGCAATCTCCTTCTATGTTTTACACAAGCGACAACCTCCAAGGCTGAAAAATGAAGCTAA
>S.3083
CGAAATTAAGAGTCAGGCCCCTCTTAAAAAGTTTTTTAAGCTTCCTAGGGTGTCCTATTTTCCCATAACATAATAACTACAAAA
>S.3084
CGACATAAGTCCAAGAACCTCAAATGTTTAACTGAGTACAGTGTTGACTGGTCTTTAATGAGAGCTGTTGTCTTGTATTTATTT
>S.3085
CGAGTCTACAGCTCACTAGAAAGAGCTCACAAAGCAAAACAGCTCTTTACCATGTAACAAATGTAACAGAGTTCTGTGGGTCTG
>S.3086
CGAAGCTGTATTCTATTTAAGACTCGCCACCGACCTGGGCTTCTTTTACGGGATAGCTATTATTCAAAGGAGAATAGGTGCGGG
>S.3087
CGACCATGACAGACAATGTGTTGGACATCAGCAGACACACAGGACAAACAAGTGAAGAACACAAAATGGCAATGTAGAGGACAA
>S.3088
CGACCGGAGAGATGAGCAATGCACAGAGTTCAACCTTACAAAGCTGCCACTACAAACTTAGTCAAATAATGTAGTCTTACCTAC
>S.3089
CGAGAGACTGACCAGAAGTCGGCATTGTTTACGTCAAGCCCATAGACTGTTTATAAAAAAGGTCAAGCCTCACAATGGAGGTCC
>S.3090
CGACCCATGTGAGCCATCTTTAGCCCGTTAAGTTTTGCCAAATCTTGCCCAGATTTAGCTGTTAGAGACAAAGGCCTATTCCAA
>S.3091
CGACATTCAAAGCTGTGAAGAACTAGGACAGAAGAGTCAAGAGTCTGATGTGAGACTGTCTTTTGGTAACAAAAAAGAACTCTA
>S.3092
CGATGCCAAAATTCTGAAAACAGGATGGCATCCGTTTTTCTCCAGTACTGTAGGTACCAGGGATGCAATTCTTCCAGACCTTAC
>S.3093
CGACACCACAATTCACTGGCTGCACATGTTTTCCTGTGTCCTATTTCCTGACTGTCAGTCCATAAATACATCTCATGAATGCAT
>S.3094
CGACACGAATCCAACGTTTGATTCTTCAAGAGTTGTAGTGAACAGCAGCGCAGTGCTTTACTGTGTTCTACTAACTGAGTAATA
>S.3095
CGAGGAATGATAGGTAAATGTTTGCCTGCAGAGTTTCGTCCTTCACCTTCTCAAAATGATCCCACACTTTGGATTTCCTGCCCA
>S.3096
CGAGGTTACTTCACCCAGTAACAGAAATGTGGGGTGAGTTGAAAGTTCAGCTGAGGGGTCACAAGATGATAAGAGGTCAATAAA
>S.3097
CGATGAGATCAGACAGCGTAAGAGTATCTGAGGAGGATTTCTCCTTTAATCCTGTGGAATTTCTCCTTCTGTCCTGTGAAACAG
>S.3098
CGACTGCCAACAGACTGTAAGAGCCTCGTGTCCTGCCTGAACTAACACTCGAGTTCAGCCACAAACACTCGTCAACTGAAACCA
>S.3099
CGAGCTGTAAAAAAACAAAACCCTTCAAGGAGCTGGAAAAAGAAATCATGCTTCTGCAGCCAAACAGTGGCAGAAATCACCAAA
>S.3100
CGACAGCTGGTTGTCTGACATGGGGCCAGGGTATGGGTTTTCTGTGTGAGCATACCAATCTGTAAATCAAACATATAACCTGTT
>S.3101
CGAGCTTATAGCACAGGTCCTCTCTTTCAAGTGCAACAATGTTAAGGAAATACAGACAGAACATCGCTCCCCTTAGAAAACAAG
>S.3102
CGACTGCGGAGAAGAGAAGGACAGCACCAAGAGCAGTTCACACCAAGGAGCAGTGCTGCCTTCTCCTCTTCCCCCTCCAGGGCA
>S.3103
CGAGCCCTCGCAATGTTTTTAGATATCTGCAATCTCTCCCAACAAGCAATCTTTTTATGTCCTCAACTTCTCCTTCCGTAATCT
>S.3104
CGAGTTTTTGGATGACCAAGCAAGACAACAAATGAAACACACTTTATGCTACTATAATAAGATATGTAAAAAGAAACATTGGAT
>S.3105
CGAAAGGCTCTCTCTCTCCAAACGCCCCCTCAGTCCACCCTCTGATGTAACAGGTCACTTTCACACACCTACACTCTTTAACAC
>S.3106
CGATGACGAGAAAACAAAAAATCGCCAAAATTTGTCATGCCCTAGCAGCCATGTCCCTTGACATAGAGAAAAGCTTTTTATAAC
>S.3107
CGACTATGAAATGGCCCTAAGGCAGCTAATGTCAGAGTGGGGCGGTTGGGAGTGGTCTAACAAACAGGACTTTCACCCGAGAAA
>S.3108
CGAGCGTACAGAACACAATGATGAGTTAGTGGCTCACAGTTGGTAATAAATCTCAATGCACCATGGTACACAGAGTCCAGAGCA
>S.3109
CGAAATCCAACGCTTGGTCAGTGACTGATGATACACAGCCAGTTGCCGTTATTTTTTTCATTGCGCCTAATTGACCTATGGCTA
>S.3110
CGACCGCGATCATAAATCATAATAGCGGTGAATGACAGACTGTGGACTGAGCGGATTGAAATATGGCTTTCTACATGCTGATCA
>S.3111
CGAATTGTATCTCTGATTGGTATAAATTGGAGTAAAAAGTGTGAAAGGTTTCATTCACTTGCTTGGGATCAATTGTGACTTTGC
>S.3112
CGAGAACCTCCTGATCTGTCTTCAGGCCCAACATGGCCGGGCTGTAGAAGTCTATAATATCCACAAAGTAGGTGAGTTTACTTT
>S.3113
CGATTAATTATACCAACAGACCGTCCAAGAAGTCTGTGCTCCAGGTTTTTCAGTAAGTGAAAGTTGGAAATTCTAGTATTTTAT
>S.3114
CGAAGTGCACCAGATTGATGTATTTTAACTTTAAAATAGTCAAACTTTTCTTCTGGGGGGGGGCATGCCCCCAGACCCACCTAG
>S.3115
CGATCTAACTGCAGATAACAGTATGTCAGAGGATCAACCAGTAAGCCAAGACAAGCTTTCTGAACACAACCTGGATTCCCCGAA
>S.3116
CGATGCCAACACTCAAAACATACGTCTGTACCTGTTTTTTTTTTTTCAGTACCATAAGTACTGGATACAACTTTGCCCTCAGCA
>S.3117
CGATTTGAGTTGAGTTACCTTTATTGCCATTACAACAGCCTTTGTTAGGGACTTGAATTGCTGAGTTCATGGTGCAGAACAGAC
>S.3118
CGATATAATATCGCCAAGCAAAACACTGTGATACTATGCTGTATTGATTTTTCCCACCACTGATGTATTGTTTATTTGTTGTTA
>S.3119
CGAATGAAAAATGCGTCCAATATCCCAGGGACAGGGCAATAATGACTGGAAAGCAATAGAGGTGAAGCAGACAGATAGCATCCA
>S.3120
CGAGGCCTTGGATGTTTACGTCTTGTCCCCCAAGCTTTGGTTAATCGTAAATATTTCTCAGTGGCGCCCTATAATCCCAACAAA
>S.3121
CGAAACTAGTTCTGCGTGGGGTTCGCCACCCTGTGCTGTGCCGGGAAACTAGAGCCCTGAGTGCTTAATTTTTTAGTAATTCAC
>S.3122
CGAAGAAGTTTTAATTCTGCAACCTCAACACTAGATGCCACTAAATCCTGCACACTGTATCTTAACACAGTGTATCTTAATATA
>S.3123
CGAAAGGAAGCACAAAGACAGGTAAGCTAACAGTTTCCATACAAAGTTTAACGTGATATCAGAAGTCTTGGTAAATTTCAACTC
>S.3124
CGATGTTGCATTTTCCACAACTTCTGACATGTCAATTTCTGCTGGGTCCAAATTATCTGTAGAGCTGTGCACTTTCCTATCAGA
>S.3125
CGAGGTTTGTGCAAGTATAGTATTCGCATCTTTAATCAGGGAACCGAAGTCAGAATGAAAAAAAAACTATGTTTGTTTCGTCAG
>S.3126
CGACCGCATTTTAGCCATTTTCAAGCATTTTTCTGCTGTTATAGCGCCACCCAGTTGCCAATTAGAGTTAAATTCCTCCAGTCA
>S.3127
CGACCTGCTGTGGGGCTAGCCATCTCCGGGCAGGCCGTTTACCGAGGACCACAGAGTGAGTGAGTGTGTACCGGACGGTGATAC
>S.3128
CGACAGTTAAGAGGCACATGACGAAGGCTTGCCATGCAAAGAAAGATAAGAGTCAGCCTTCAACGTCCACGTTCGTATCCTTAA
>S.3129
CGAAACAAACTTTGCAAACAAACATTTCATCATTGTTTGTATTGTTGTTTGCTAGTGCACTGTCAATATAATAGCGTTGGGTTT
>S.3130
CGAAGTATAAATCCCTGAAGGATAAATCACACACAATATTTAAAATGCTATTTTAGTGGAGGCTTTACTGTCTTCACAACTTAT
>S.3131
CGAATCCAAGGAATGCTGCAAATGCTGCCTTCTCTCGCTGTACGATTCAGAATACAGCTCAAAATCCACCTCAGTCTACACAAA
>S.3132
CGATGCCATTGTGTGACATATTATACTTGTCGTGCCTTTTGGTTTGTTTGGTTTTATGTGAAAATGCAAAGGCATTATAAAGAA
>S.3133
CGACTTAGCAGAGCGGGTCAACTATCAGCAACAATCCTTTCAACTGCTTTGAGCCCTCGCTTTAGTCCACCTGGAGCTCACTGG
>S.3134
CGATGCAGAAAAGGTACAAAAGACCCAAGAAATTCACCAGGTTGCAGGAATTTAAGTGTCTGATGCTCTAAATTTTCTGGCTAA
>S.3135
CGACAAGGAAACACCTCTCCACCTCACCATATGACGTCCTTCATCTCAGCCTCGCTCATTACTTTTAATTCATTACGACACCCC
>S.3136
CGATTGAAAGTTATTTATGTTATGAAGTATTCACATATGTTTTTCATTTATTTGTAAACTAATTGTTTGCTCAGATATTTTCTT
>S.3137
CGATGTAATGCTTGGTTGCCATGAGAATGAGCAGGAAGTCAAGACTGATGACATTGACCCCTGCTTTGACTGCCATCACTCCGC
>S.3138
CGACGCAGATTAGAGAATCCATTCAAAGCGGCCCAAAGTTTCATCTTCTCTTCTTTATTCAACTCTTTTTATTTGAAGGTGAAA
>S.3139
CGACATTGTTCCTGTTTCTGTAAATTTACACTACTCAAGCAAAAGTATGGCCTGTAGCCAACTGTGATGCATTCGGTTGGTATC
>S.3140
CGACAAAACAAACAGCAGGTAATGAAGTGAAAAGTCTAACCTAACAATGACCCCACTCACATGGAGGGTGCAACTGGATTATCT
>S.3141
CGAGACCACTGTACAGAGGTGAATTTGACAAGACTCATTCATTCTTTCATTTTCCGAAATCGCTCATCCTGTTAAGGGTGATGG
>S.3142
CGATGACCTGTAACCCAGCAGCAGCAGACCCGGACCCGTTCCCCTCACCGGAGAACATCACCAGTGGCAGTCCGACACCGGCGG
>S.3143
CGACTTCATCAAATTTTTTACAAATCATCCAGACACCATGCTGATCAAAAGTTGTGCTCTGCATGTCTGTAGGTCAAAGGGCGT
>S.3144
CGAAATAACAAAAGAGAAAAAGGGCCTGAAGCAAATGGTTCGGGCACCCTGCATGGTCAGTACTTAGTAGTGCCCCCTTTGGCA
>S.3145
CGATGAATCTCCAGGTTCGCCTTCATTGCTTTAAACCCCTGTCAAGGGTGTGTATCTTGCTTAGATCATGAAATCTACTTAATC
>S.3146
CGACTGTAAATGGGTAAAATAAAAATGTAAATTTAATGGTTTTCTTCTGGACTACTCATCAGTTCTTTTTGTATTAAGGCCCGT
>S.3147
CGATAATTCTAAGCTGGTATAACTAAATGTGTACTAGTGCATGTGCTCGGGGAAAACATGGACGCATGTGAGTGTAATAGTGTG
>S.3148
CGATGGAAACCGAAAGAACAATCTGTGAAAATTGCATTTTTTTAAAAAGTCTTTTGGGTAATACAAGCGTTATCTGAGTAACTC
>S.3149
CGACTACGCGCCTCTTGCACTATCACTTACCGGAATCTAAAGAACATTAATATATCTGCTCCAAATAACATGCTGGGCACTCAA
>S.3150
CGATGTATACATGAGCTGCCATGAGACAATACATATCAGAGAACTGCAGCTCCGTCTTCAGAGCGTTCTTCCCTGTTAGACACA
>S.3151
CGAAGCTCAGTGTCTGTGTCTTTTGGTTCTCCTTTTCCCACGGGCGATGGGGGTATGAGTTCTTCATCTCTAGCTATAAAGGAT
>S.3152
CGATGGATGCGCCTTTCTGTCAAAATAAAAGCACCAAGCTAATAAAAATGCGGTTAAACTTTTTAAATTAAAGAAGAAGAAGAA
>S.3153
CGAGGCAAACTGTTGTATTGTGTGTTTCAAAATGTTTCCTCGGTTGTATGGTTATCCCCATCCCATCACTGGGAGTTTAAATTT
>S.3154
CGAAAGACACCGACACATTTAATCATTCTGTCAAAATAAAAGCCATTCTTTCATGCTAAATACTGAGGGGGACCTGTGTCCTCC
>S.3155
CGAAGCGGTATGACACCCACAGCCTGGTGTCATAAAATTCCGACTGCAGCTGGCATTCGGCTTCATTCATAAAATCTCAACTGC
>S.3156
CGACAATAATGCCAATAACAGAGAACTCTTGGAATCCTGCAGACCAAAAAAAATTTTCTCTCCCTGTGGGCAACATAAGATATC
>S.3157
CGACAATAATGCCAATAACAGAGAACTCTTGGAATCCTGCAGACCAAAAAAAATTTTCTCTCCCTGTGGGCAACATAAGATATC
>S.3158
CGACTAATCGGTTTAAGTCATTTTTCAAAGAAAAGTACTATAAAAGTACCCCAAAGTACTCTTATTGCAGCTTCTCCAGTTCAA
>S.3159
CGACTGGGGAGCGCGAGGCAGGCAGCGGGGAGTATGTGGGAGCTGCTGGAAGAGAGTGCGTCATGTTTTATGTGAAATAAATTA
>S.3160
CGAAGAAATTCTCTAAAGATGTTGTTGAGACATCGTATTCACAAGACAGATGCAAGGTCACAGTGACCTTGACCTTTGACCACC
>S.3161
CGAACCGGCAACCCTCTTGCTGTGATGCTAACCACTACACCACCGTGTCGCCCTCCTGGAGAACATGAATAATGAAAATAATTT
>S.3162
CGATTAACGTTATCATAAGCATGGACAATGTACCCCTACTCAGTTAACCCTATACTGTAGTAACTGTACAGAAAATGAATAAAA
>S.3163
CGACATTTTCAGACCAGGAGTTTTTTCATAGCTCTAAGAACTCCCCTTTTGTTGTGTTAGCACCTTGGGAACTAGGAACTTCGT
>S.3164
CGAACCCAAGACCTCCCAGTCTCAGGGCGGACACTCTAGCGCTAGACCACTGAGCTTGCCCTCCTCTGGTTTCTGTTGTCTGAT
>S.3165
CGAACCCAAATCCATATGAGCACTGACTCACAGCGTTTGGGTACTGGAGCGTAATAAATGTGTGTGTCCAGAAATGCTGTGGAA
>S.3166
CGAATACTGGCACTTGGTAAGCGTCTTCAGGTGTCAGACATGGATGAAAAAGCCCTCCTTTCACGTCGGCATGATGACATCAGG
>S.3167
CGAAGCTGAGCAATCTAATCTAATGCTGAAGACAGGTCGGCAACAAAATGCATTTTGGCCACCTAAAGAAAGTCACACCTAAAA
>S.3168
CGAACCCACGACCTCCCAGTCTCAGGGCGGACACTCTACCACTAGGCCACCGAGCTGGTAAAAACGTAGGGAAACGTGGCGGGA
>S.3169
CGAGGCTTCAGGGGAAAACATTACAGAGAGCTTTGATCTCACTTGGTCCACATCATATTCAGTAGTATGATGGAGCCACTCGGT
>S.3170
CGAGAGCTCTTGCTGGGATTTGGGGTGGTTGAATACTTTGGGGGATATCTGATGAAGAGACGGTCCTCCTCCTTTTTAATCCAC
>S.3171
CGATTTCACCAATTGGCAGTCACTGTATGTGAAATATAGGTATGGATGTAATGATGAGGTTTTAAATAATTAAAACACATCCAC
>S.3172
CGACTTCTGGTCGGGCCATTAAGTCAATTTGTGTCGCCCCAAGATGAATTCTTTTAAGTTGTTATTGTCAACAGCTGACGAGTT
>S.3173
CGACAATGCATGTAACAGGCAAAACTTGACATGGCATCTCAGAACATCAACAACCAACGCACCCAGGGTACCTTGCGCATCGTA
>S.3174
CGACCAGAAAGGTCATTGGTTGGCAAGATTTCATTGGTCGCTTAGTAAAAAAACAAACCAAAAAAACAAATAAAAAAAACAAAT
>S.3175
CGAGATATCAAATTTTCCATATCGTTACATCCCTAGTATCTGCCACTGTTTTTTTTCTCTGCAGTGTCTCCACCATGGATGTCT
>S.3176
CGACTTTGAATGAAGCGTGTTCTGTGATGGTAAAATTACTGTTTTTTTAAATGGGGTCTGGTGGGTTTGGTGATGGTGATTTTG
>S.3177
CGATACCACGATAAAAATCAAGAAACTGAAATTGAAACTCGCTCACCTTGAATTCTTTAAACAAGTCAGGATGTCTGTCTTTTA
>S.3178
CGACCAAAGAAGAGATGGCAGATTCCTCACAGCCTTCAGAGGGTGCCGAGCTCAGCCTGAGGCCGCACGGCAGAAAATCTATCG
>S.3179
CGACTTCCTAGCAACAGTCGCCAGGGCCAGGCCATCAGTATGCAGTGAGCGCTGTAGTGGATGTGTCTGTAGTTGCTGCTCTGC
>S.3180
CGACACTGAGCAGAGGTGTCACCTTCCATGGATTCATGGAGAGGTTAGGGAAACGGAGTTCGGGAGGCCACAGAGAGAGAGACT
>S.3181
CGAGCATGCTGCAGAAATGTTCTCACTCACAAACATGCAAAACTGCAACAAAGAGGAATTTTAGTGTGGCTTGAAGAAAATATA
>S.3182
CGAAACTGTTTTGTGGATAACCATAAAATAGTTACTTTTGCAGCAACAGGTGCAACAGGTGTTTTAGTTCAGGTCACGACTGAA
>S.3183
CGAATCCTAACACTTTCCCTTCATCTGTCCTCTTTTGCCTATTTTGTAATATTTCCCAGTTGTACAAGATTCGCTTGGTTTACC
>S.3184
CGAAGTCCACCACGCCACGCTGAGGATGTCAGCAATGGACGGCTGCAGATACACAGAGTCGTTACAGATAAAAGGTTTCCACCA
>S.3185
CGAGTACTGTACGTGTAAAAGTTTTGTGATAGATTATGTTTTAATGGCTTCCCTAATCTACCCAAGATTAAAGTGTGTCTTTTT
>S.3186
CGACTAATTTTTTTTGATTAAAGCAAGAGGAACGTTCAATACCATAGCTGTATAAATAAGCCGTGACAAACCTTCACCTTTTGA
>S.3187
CGATTAATCGTTTTGTCAATGAAATGACAGAAAATAGCAAAACATGACCTGTGAAATTTCCCAAAACATCTCCAAATGGTATAT
>S.3188
CGACTAGTCATCCGCATGTTTATGCTATAAATCTAATTATTAAATGATATATTTTGGGCGGGGCAACACAATGGTTTGAGTTGA
>S.3189
CGAAGAAAGTGTGAATGAAAAATGATTGTGTGCGGATGTGTGTGATTAGTAAAAGCCATGTACAACACATGCAGTAGCCTTGTA
>S.3190
CGAGGACTTAAGCCTTCCTTGCTGTACCCTGCCAAGGCTTCGCATCACCCTTCCATGCCGAGAGAAGACGTGGCTACGCTCGGT
>S.3191
CGAACTGCATTTCAAGAGTATTTAGTTTAAGTATCAAGACATATTTCCTAATGACATGGAATAGGCAGGCGGGGCATAAAGTTG
>S.3192
CGATGAATCTGTGGAAGGACAATTGCACAGACTCGGTTGATAATTAGATATATTGGCTACATTGTCTTACACACAAACATACAC
>S.3193
CGAAGTCCAGGAGAAAAAAGAAGAGTTCAGAGGTTTAGGAGCAAGAGCCACCTTTAGAGGAAAGAGAGTATGTCAGAGGTTCAG
>S.3194
CGATCAACTCGTGAGCCATCAGCGTATTGACGTAAGAGTCCCACGACATCCTGATCAATCACCAACACACACACACACACACAC
>S.3195
CGATAGGGACATTTGTGTTTTTGCATTGGCCTCCACAGTTTGCAGCCCCTCCATGACGAGCAGTGTCTGAGAGACCCTGATTTT
>S.3196
CGAATTATGGGCACTATTTTGCAGGGCAGACCACGAAAGCAAAATAGCAATGTCCTCTTTGTTTTCTTTTTGATTATGGCATAA
>S.3197
CGAATTATGGGCACTATTTTGCGGGGCAGACCACGAAAGCAAAATAGCAATGTCCTCTTTGTTTTCTTTTTGATTATGGCATAA
>S.3198
CGAACCCAGGCCACTGCGGCAACAGACATGTACATGGGGTGCCTGCTCTATCCACTACGCCACCAACACCCCACATGTCGCCTT
>S.3199
CGACTAATCATTTTATCAAAAAATGTGTTAAAATGTTGAAAAATGTCGGTCTGTCTCTCCCAAACCCCAAAATTATGTCATCTA
>S.3200
CGAGCAGTTCGTATACTTGGAAAAAGATGTCAAAAGTAATGTTAAATATACACAAACTCTTGTTAATGGGCCTCCAAAAATCAT
>S.3201
CGATGTATCAAGTCAGTGATCAATGGTGCAAGGTGAAAACATTGATCCATACCATCATCTTTAAGATACACCTTTATTTTGAAA
>S.3202
CGATCAGGACGTACCATTTAGAAACATACTGCATGCGGTACATGTTGCTAGGCTAGCTGAGTAGCTGAGCATTTACCAGACAAT
>S.3203
CGAGCTCATGGTGAGTGTATATAGGGAATCTCTTGAATACCTACTTATTTCCTAAAAGACACATATGTACCTGTATGGCGCATT
>S.3204
CGAATTTCCCCTCCTCAAAGGAACTTTCAGCTGCCAGTCAGTTTCCAGCAAGTTACAGGTGCAGTAAGTCACTTCAGCTTCCAC
>S.3205
CGAACAATAGCACAGCGACACACCTTCTCTGTCAGCCTCATCTTAATGCTCTTCATTCAAATATGGTTCTTTCTCTGCTGTTTT
>S.3206
CGATAAGATGTAATTAGATGCGATTTGATCAGGGATATTTTAGATACAACATCAATTTTTGCTAGTATGTGAAAGAGATTCTCA
>S.3207
CGAGTTTGAATGAGGAGGAAAATTTGTACACGATGGGTTTTCTGTTGTTGACCTCTATGTGTAATTCCCAGTCCTTCAGTTGTT
>S.3208
CGATAATGAGATGACTTGTTAGTTGCAGCCCCAGCAGGTGTCAATCATGTTGGTGCATGTTAGTGCAATGACACTTGGCAAATC
>S.3209
CGACAAAATTAGCTTTAAAATTACAGATTAACTAAGAGTAACGTGCAACACTAGTAAAACTATAGTCTAATACACAGTGGCTAA
>S.3210
CGACCGTTCCCTCAGATTCAGTGTAGTCAGCAGTTCAGTGTCAAAGAGGGCTTAGCTCGCTCCTGTCCTCTCTCTCAGAACTGC
>S.3211
CGACAACTTTGGAGTAAGACCTGATTGCCAGTACATGTATCAATCAAATTTAAGGGAATTATCATGGCCAAATTTATTTGAGGG
>S.3212
CGACAACTTTTACCAGCCAAAAATGGCTCTTTTGATGGAAATCTGTTGGCTGTTTGTAGCCTCATAATAAAGGTAACACAGGTT
>S.3213
CGACTCCTAAAGCCTCCACTTCCATTGTTATTACTGCAGAGGAAACAAGTCGTTACAGCCACGGCGCTCTGATTTATGACCGTG
>S.3214
CGAGTAAAGACGTACAGAGGTCATATCTAACAGCAGACACAGTAACGGTCAGTGAAGGAGTGTTCAGTTTTTTCACAGCGATGC
>S.3215
CGATTACTGTTTGAAAACATGCTTGCGAACAAAAATGAAAGTATAAGCCAATCCTCGCCTCACTATATTTGAATTTTTTCTGTG
>S.3216
CGAACCCAGGCCGCTGCGGCAACAGCCTTGTACATGGGGCGCCTGCTCTACCACTAAGCCACCGACGCCCCAGGTTGTTTAGCA
>S.3217
CGAACAGAGAGGAGAAAAATTAGGGAAGAGGAAATGAAAAATATACAGCCACTGAAAAATAGTATGAAAAATGCACTCAAGGCC
>S.3218
CGACTCAATGATCAACGATCCAGTATCATCAATGAAAAGTGAAAACATTAATCCATATCATCACAATGGCAGGCAGATAAAAGG
>S.3219
CGATGCGCATCATGTCTTGGAGGTGTACTGGAAGCCATCGGGCATAGTGAACATTGTTGTTAGCAAAAAAGTATGGTACGAGTT
>S.3220
CGACAACACAGTAGGCTATATTTTGTGCATACAAACCCTGTAGCAGCATGTCCGCAGGTAGAAGTTTGACAGTGCTGTCTGTAC
>S.3221
CGATGTACCAATCCATCTACATTCTGACCCTCACCTATGGTCATGAGCTTTAGGTGGTGACCGAAAGAACGAGATCATGGAGGG
>S.3222
CGAGTCATTCATGATGTCAACTAATGTGCTGATTAACATTCAGGAAAACATTCCACCTCAAAAGTTGCCAGTAGGGGGTGCCCA
>S.3223
CGATCCAGCCTCAAGTGGCCATTTGAGGAACTGCAGTTTTTGGCACTTCTGCTTTGGCTTCCTGTTTTAACCCTGGAGATAGCC
>S.3224
CGAAAACCAACATAGTGATAACATTGGTGCAAAAATGTTCTGCTATAATAATCTTTGTTTTAAAATGTTGGCCCTTTCAAGATG
>S.3225
CGAATTACTAACTGACAGACTTGACGAGTCAATAACTAAAATGTAAACAGATGTGTTTTGAGGCCACTTTGCTGTTCAGTGGTA
>S.3226
CGAGATAAGAGGTCTGTGTCCTCTGCAAAAGGCCAGGCGACGACATGTGAGAAGCAAGGTTCAAAGCAGAAGCAGATGATAGTG
>S.3227
CGAATTATCCATGAAAGCGGACCAGAGTTCGTTTAAAGCGGACCAAATAGCGCCAGTGTGAATGCGTAATTAGATTCAGAAATT
>S.3228
CGAACCCAGGCCGCTGCGGCAACAGCCTTGTACATGGGGCGCCTGCTCTACCACTAAGCCACCAACGCGCCGGACCACACCCAT
>S.3229
CGAGCTTTGCACAAAATACGTGATTTTTGGCTTGTGCACCCTTATGTGAAGAACAATGCAGTGAGCATAAACCTGACTTAAGAA
>S.3230
CGATTTTTTTTTTCCCCACCCCTAGTAGTGGTAGATTAAAGGAAGACTTCGCCCTCCAAGTGATCATTTGTATATCAGTTATCT
>S.3231
CGAAGTGATTTCATTCACGGCCTGGCTCTGACCCCAAATCAACACACTGAATCAGCTGAAAAAAGCAGACAAGGGCCGACTAGT
>S.3232
CGAGTCACAGACACAGCAAAAGGCTTGCACTGTGCCTCAGCCCTGCTCACACAGTACTAAAGTGGTGAAAAAGAGGTGAAAATA
>S.3233
CGAGTCACAGACACAGCAAAAGGCTTGCACTGTGCCTCAGCCCTGCTCACACAGTACTAAAGTGGTGAAAAAGTGGTGAAAATA
>S.3234
CGAGGTGAAACGCAGGGCTGGAACCACCTGTAACACAGAACAGACAGAGAGCCAGCCAGGGAACACAAGCACAAATATACACTG
>S.3235
CGAGGGTCGGTGGTGGTGGTGTTTTTTCTTGTTTTTGATGAGAATCTTCCCCATCATCTCCTGCGGTGAGGGGAGGGGCTGACC
>S.3236
CGACTCCGTGGAGGAAAACACAGGCTTTAAGAACATGTTTCTTTTGTTTGTATTCAAGCCCTGTTTCAATATTCCTTCACAATT
>S.3237
CGAGAGCACGACGGCAGGGTGCGCCTGATGTAGTCAAGCAACTTTAACAAGCACTGTATAGCCTGTTTACCTGAAATCCTGAGA
>S.3238
CGAGCAAGTTTCTCATTATAATGACTTGCAGGATTGTGTTTCTGTCACACAGGCAGAAATGGGTTCCCATACAATACAACACAG
>S.3239
CGACTAGACGCTGCACCGTTTCGGGAAGGAGGAGGAGAAGACCGCTGCTGGCTCCCACGGTGGTGGACGCGGTGTTGATTTCCC
>S.3240
CGATTTCTTGCTCTTTCTTGGCGTACAGCTTGATGTCATCCATGTAGGGCAGGGGGCTGATTGTTACCCCACTTCAGAATCGGT
>S.3241
CGAGGGGGATAGGAACGAACACCTAAAGCTATGTACAGCTTATTGAGTAACGATCAATAGGAGAGATTTTGGAACATTTGGAGG
>S.3242
CGATCATGTGTCTTACGTGGGATGGGGTAGGCGAATCTGTCGGGGTGTTTGGTGATGAGTGTGTTCTTAATGTGTCGTCTGCCC
>S.3243
CGACAGACCACCGCTGCTCCGTGGAGCAGACCGTTGCTAGGGACTCCATAGCGACGGTCGTTTATTACGCTCGTCTCGGTAGCG
>S.3244
CGATCCCCCCAGCCCGCTCGTGTGCGCTTCATTAGTCAGAGAGAGAGAGAGCGAGGGAGACAGGGAAAACAGAGGCAGAGGGAG
>S.3245
CGAGCTACGGCTCCTCCAAGTCACAGTATCCTTGGGCAACATGCTGAGCCCCAAAACGCTACCAAATGGCTGTTCCATTGGTGT
>S.3246
CGACTAACACTATAAGTTAACGTTCTACCTTAAAAGTTCCTGGCAGTTTAATTAAGTTATTTTTTACTCCAGCTGCTGCAAGAG
>S.3247
CGAACATGTCTAACCAGGAGGAGACCTCGGGGCCGCCCCAGGACATCGCCCGGCTGGCCTGGGAACGCCTCGGGGTTCCCTTGG
>S.3248
CGAGAGAATGCCACGAGTGTGCAAAGCAGTAATCAGAGCAAAGCAAACTTTTGGCCTGTACTGTACGTCTGAAACACACGTCGT
>S.3249
CGAATGGACTGTATAGATGTCCAAAGAATGCTCCAAAAAATTTGACTAATACCGGCATGTCCCATGTGTCTTTTTGGAAATGCA
>S.3250
CGAACCTTTGACCCCATTGTCACATTCGTCACTGACATGGAGGTCTTCAGTGATGAAACTTTGCAGCCCGAGGATGAGGTGGCA
>S.3251
CGACACATAGTTCCGGCTCCGGAACACTAGTCCTTGAGAGGGGTTGGACTCTCTCCTTCGCTGGAGTTGCTCCGGGTGAGAGAC
>S.3252
CGAGCCCAAAAAAAACCAGGCCTGACCCCACAAGAACCTGCATACTGACCTGAGCTTGAACCATGGCAGCAGTTTTGGCCCAAG
>S.3253
CGAACGCCCTTTGCGCATCTAGCGAAAAGACAGCTATGGGTATATTTTCGTCCTGATTGATCTGTATGAGATGTAACAGACGTC
>S.3254
CGAGGAAATGACCTATGGCTAAGGGGTGCAAAAACAAACAGATTTTATAATACTGTAACATGCTCTCATGTTCAGTATGCACAA
>S.3255
CGACGTCGCTACGTCGTAGGGTACGTGGCTACGCAGAAGGCTCGCCGTAGCCCCCGGCGTAGCCTGACGTGCACCTCCCCAAAA
>S.3256
CGAGTCACCTGAGCTTCAGGTGTGATCCTTGAGTCACCTGAGCTTCAGGTCACATTAACATGTAAACACCATGATGATTCAACA
>S.3257
CGAATTGTAAGGTGCCCAAAGATTTCCACCCCTAATTGTGAGGATGTACCTTAAAATGACTCAAAGTTCACTTAAAGTTCACAT
>S.3258
CGAAAACTTAGGGGCAATTTTAGCTCCTGGAACATGGCTTTTGGGGGCATTTTTGGATAAATTGCGGGCCAAATGGCCCGTGGC
>S.3259
CGATTAGGTAGGAGACAAACCACATGTAATGTGGCGGCTGTGGCTCAGAAGGTAGAGTGGGTTGTCCACTATACAGGTGCAGTC
>S.3260
CGAAGGCTTTTTTTCTGTTTGCATTCAAACCTCCCATAGGAACAATGAAGTGATGTAGAGTAGAAGAGTCTTAATGTTGCACTT
>S.3261
CGAGAGACGACCCCTCTTTTAGTATTTGATTTATATGCATTTATAAATATTTGAATGAAGGGTTCACTGTATTCTTCTTTTTGA
>S.3262
CGAACATTTGATTATGCTTGTCAATTTAAAGGAGCTGCAAAGCGGACTATTGGCTTTAATGTCGTTTTACGAAATCTGTGTTGA
>S.3263
CGACTTGGGCTGAGTGCTACAGACAGAATAGAGAATTTAAAAAGTATGAAGAGAAGGACTAACAAAGTGTTGGTTTGTTTCTTT
>S.3264
CGATATGCATCTCAATCTACATCTACAATCAACAGAGAGACACTAGAACACTCTTGTGAACTCAAAACTGTATTTTGAGAAAAA
>S.3265
CGACTTCAAGCTGACGTCAGCGTGTGATGGTTTTCTTTATATGGTCATCTGTTCCAGGCACACTGCTGCAAGTGTTTACATTAC
>S.3266
CGAGGCATAAAGACCAAAACATGTTTTTTAAAAAACAACCATATACGTAATAATAGCCTAACAATGTAGCTTATTCACAGAGCA
>S.3267
CGACCTTGCTGCCCTGTGCTCTTAAATGGGAATAATGGACACTGTAAAAAAGTTAAAAAAAAATTACCAAACATCAATAAGAAA
>S.3268
CGAGAGGTGAGCTGCTCTGTGCAGTCATGGAGACCACTGCAATGCCCGGCTGGTGGTGAGGGCCCGGAGCTTTCCCTTCTCTAC
>S.3269
CGATGTCAACATCCCTTTGTCCCTCTGCCGTTTGCTTTTCATCTCTCTTCTCTCTGCATGACGCAGCATTGGTAAAATAGCATT
>S.3270
CGACTCTCACCTATGACCAAAGTCTCTAGTCGTTAATTGAGTTGGATACTCTAAACGCACACACACACATCACAAACTTAAAAT
>S.3271
CGAACCCGGGCCGCTGCTGCAATAGCCTTGTACATGGGGCGCCTGCTCTACCACTAAGCCACTGACGCCAATACGACAACTGAC
>S.3272
CGAAGAGGAAGAGACCTTTGCAGATAATTTGGCTCCCAGTGAAAATCTAATGAACAATGAACACTGAAGTAATTCTAATTGGGA
>S.3273
CGACTGTGTGGGCTGGGGCTGCAGATTCAGGCTGTGGGGTGGGATGTGATGGGGACCCGGGGAGGATGAACCAGCAGGAGGTTG
>S.3274
CGAGTACAACTTCTGTCAAACTCTCGGTAATGCTGCATAAATCAGTGGAACCACTTAATATTTCATCTGCTGCTGCTGGCCAAA
>S.3275
CGACCTGGGAGAGTGGAGACATCACAGTGGGTCAGACGCTCCAAGACGGAACTAGATTAAACAACAGTTTACCTTTCAGGAGGA
>S.3276
CGACTGTCCTGTGCGTGAATTAACATTCCCCGACAGCCCTGCAACAACCCCAACAACCGGGCTGCCCTCTGCACAGAAGGCTAT
>S.3277
GAGAAAAAAGAAAAAAAAAATGAGGGCGATAACACCCCAAAACCTCACATTGAGTGTGGGCCTGTAGTAGTAGACATGCATTAA
>S.3278
CGACTAATCGGTTTGAGTCATTTTTTATATAAAAGTACTATAAAAGTACCCCAAAATACTCTTACTGTAGCTTTTTACGTTCAG
>S.3279
CGAATCATATTGTCATCTATAGGATACGCTTTTGTTTGTCAAACAGCAGCAGGTAGATGGCAAGCAACCAAGAGAAGGACGATG
>S.3280
CGATCAAATACACGCATGATGGGAAGAGCGCAGAGGCCGGAGCGGAGGATCAGCTGTCCCACAACAACTGTCGCCTTCCTCCAA
>S.3281
CGAGAAACAATTCAAGGTAGAGAAAGTCAAACCGGTTTGAGTAGCCAGTGAGTTATGACAAGCTGTCAAGACAGTTTTCTTATC
>S.3282
CGATCCGGCGGATCTTGCCCTTCTGGTCCGGGTTGGATAGCACACAGCACGGGTGCTTCTTGCCCGTCACGCTGAGGACAAAGT
>S.3283
CGAACCGGCAACCCTCTTGCTGTGAGGCGACAGTGCTGCAGCAGTGATTTCTTTCAATTCTATGTTTTCTGAATTCTTTGAGAA
>S.3284
CGACTGAAGACAGAACCAGGCTTTTATAGAGCTGTTTTTCCCACAGACAGTGTTAGGTGACTCACAGTTGGAGCACTTCTACGG
>S.3285
CGATGCAGCTGTTGCAGACACCGACGCAGCTGCTGCCGATGCAGATACAACTGCTGCAGATGCCGACGCAGCTGCCGATGCCGA
>S.3286
CGACCCAACTTTCTTTTCTGCTGCTTGAAATGTAAAGAGACTCCTTCCCTGGCTGACACACCATGACAAGAGCAAATGTGATGA
>S.3287
CGAGTTTAATGTGTTCACAGGCAACAACACATACAACTCATGAGTCAAGCTCCAGAGCAAGAGTGAAGTTTCACTTTCTGCGCT
>S.3288
CGACGAGACTACTCTGCTGTATGCCAGAGCTGTTGGCTTAAGACTTACTGTGCGTTCCAGTACCCATACTACCATACTATTAAG
>S.3289
CGAGAAGGCAGAACTGAATGAAGTTTTGAGGCAGTTTTATGGATCAGTGCGCACCACCAAAGGAGAGCTTTACGGGATAAGTAG
>S.3290
CGAGTTGATCAGGTTGTTGATTGTGGCCTGTGGAATGTTGGTCCACTCCTCTTCAATGGCTGTGTGAAGTTTCTGGATATTGGC
>S.3291
CGAGTCTCAGATTTAGAGTAACATTTGAGCAGCTAGTAGCTTCAAAGCAAAAAAAAGAAAAAAAAAAGAAGCTTGCTTGCCTCT
>S.3292
CGAGAGGATATCCATACCAACCATTTTTGGACCATATTTTAACCTTGTACAGACGTCCTGTAGCTGTCAAAACTAGACGTCCAG
>S.3293
CGAAACATTTCCCTGGGTGTGGTCATCAATAACATCTTTCCCAATTCATTGTAAATGGAGCAGCATTAAACTTTATACCCTTTG
>S.3294
CGAGGTCAAAAGGGAAACTTTGCATCGCATCATTTCTCTTCATTAACTGAAATGATGCCAAGCACAAACTTGATGAAAAATATT
>S.3295
CGACCGCGGCGCCTGCTGTCATTTTGCTTGAAGATTGTTGTAGACAAATGCTTAGAAATTCAGCTTACTTGTTGTCCTTTTTTT
>S.3296
CGATCTCTCCCCAGGACACTCAGTCAGTAAACGGCTCAATTTTAAGCTACAACCCCCCTTCAGCGTTGCCAGGTGTACGATAAT
>S.3297
CGACCGGTAATTGAGAGCTTCGCTTTCTGGCTAAGCTCCCTCTTTACCACAACGGACCGGTTAAGCGCCTGCATCACTGCTGAC
>S.3298
CGATCATCCAGCACAGTGACTTCTTTGTTGTGGTGGACTGTGGAGAGCGTAATACTTTGGGGTTGGTGTCTGATATTGGTCAGT
>S.3299
CGAACCCAGGCCGCTGCGGCAACAGCCTTGTACATGGGGCGCCTGCTCTACCACTAAGCCACCGACGCCCCAGTTATTACTCTT
>S.3300
CGACAGACACTTCCAAGTCTTACGGACGTCCGTGAAGAAGTACCATGAGTCATTCAGCTTTAATTCAATTTTTTACTCTTGACG
>S.3301
CGACCACGAGGCACGTCAGCCAGGTCGTGCCCCGTCATCTTAAACCTGATTTTATTCTGTCTCATTTTAAAGAATATATTTCCT
>S.3302
CGATCGGATGAAATCTCTAGGGCTAGTTTGTTCATTTATGACACCTGTAAATGGCCAAAAAAGCATCAAAATTGCACAGTAAAT
>S.3303
CGATAAAAGCAAGGGTCAAATCTATCTGTATAACTGGTGGGGATGTACAGTCCTGCTGTCCTCACCCCCATGTGGGAACTAGGA
>S.3304
CGACTTGTATTTCTGTGCGAAGCAGACATATGCAAACACAGAATAATGAGTCCGACGTGTCCCGGATCTATCTGGTGCCAACGT
>S.3305
CGAAACCTGTGTAGTCATGCCACTCACATGCTAATTCAACTAGTGCTTATGCATGACACACAGATTAAACAGTATACAGCGCAT
>S.3306
CGACTGATCGGGTATGGAAATCAGGTTTATGATCCGCATATTTGATTCGGCATTGGTTTTACGCCGGATGCCCTTTCTGACGCA
>S.3307
CGAACCACTGATCGGCCGAGTAGTGGACGACCCTTTCTAGCTTTATTTATGCTTTACAATAAATAGAATTTTATGCTTGTCTTT
>S.3308
CGAAATACAGCGCTTGGGCAGTGACTTACGGCGTCAGACACTGACGAAAAAAGCCGTCCTTTAACATTGGCATGATACGCGTAT
>S.3309
CGATAGCTGAGCTTTCACACGATTATTTTTTAATTGTTCAAATACTGCTGAATGCTGGAATGAAACTCTTAATATCTTTCCAGA
>S.3310
CGATTAGTGGAGCGCGCCCCTGGCCACGCGCTCATCTCCGCCAGGTGCAGAGGAGCCGCGTCAAGAAAACCAAAGTGAAGCATA
>S.3311
CGACGTAGATTCAATGCAGAGGTAAAAATCTGGCATTATGGAGATATTCAAGATTTGTAGTGTCATGTTGTGTTTGACACTGTT
>S.3312
CGAAATCGGTAGCCTTGTACGGTAGACCCGGCTGTCAGTGTGTGAATGCAGGTGAATGGGTGAATGTGACTCACAGTGTAAAAA
>S.3313
CGAGGGCGATCGCTGACAGACACTGGAGGGTAAAAGAACGATGCAAAGAAAATAAACTCTGTCAAAATGCTTTTAAAGAAGCAC
>S.3314
CGACTTATAAGATAGTTGAAGTGGTGAAACATTTGTCAGACATTAAAGGGGAGATCATTTTCTGCTTCATATTTTTATTTCAGG
>S.3315
CGACAGAATTCCTCCATTTACTAATGCAAGTCCTTTATTGTGAAGCATGTGCAGGGCCGTGTTGTTGAGGATGCAGTGGCTTGG
>S.3316
CGACGAAGTCGCTCCATGCAGTACACTGGACATTTGTACTTTGGCATAAAAACTGGAAGGATGTAACAAACGTGACGGGGGTTC
>S.3317
CGACCAATCCTCCCACCCACCCTATTAGAACTTCTGACACCTAAACTTTCGCTGTTGTCACGCCACGTTTCCCCCTGATGCTGC
>S.3318
CGATCATGTCCGTCGTCAGATCTTTGAATCATTCCAGTTAAAGGAATATATTTACATTTTGGGAAACGCTCATATACTTTCTTT
>S.3319
CGATGGCTACCTCAATCGGGTTCATTTCAGTGCTCTGCTGCTCCACCACCTGGATACGCTTCTTTAAGTAGGGGAAGCTGGAAC
>S.3320
CGAGAACTTTTGACAGAAATGGTAGTTTGGAGATAGGTCTGTAGTTGCTGGGTAGTGTGGGATCAGTGTTGGGTTTCTTCTGAA
>S.3321
CGATTTAGTACGATTTCAGTCAGACTTTGATGTTTACAAGTGTTTTAAAAGTCTGGTTATAGTCTCAATAACACAAGAAATCAG
>S.3322
CGAAATGTTTTAGTTATAACACAAATAAAAGTCAGCGAGTTATACGTGTGGAGACAAAAAGTGTTACAACCATCTCTGGTCTCC
>S.3323
CGAATATCATTGATGCAAAGTGAAAACAACGATACATATGATTATATTTAAGGTACACCTTTATTTTGAAATTCCCATGGCATG
>S.3324
CGATTTCGGCATTTCAGCAGTCGCCATTTTGATTTTTTGGAGCCAGAAGTGACCATATTTGAACGAAAGGGTGGAGCTGTGCAA
>S.3325
CGACATCTAAACCAGTCAGCTGTTAGATCAGGTGAGAGCCAGGCGGTGCAGTTGGCACCTGGCTCTGAAAACTGCGGCCGCCTC
>S.3326
CGATGATGAAACTGTCAACTAAAGATAAAAAATATAAAAAGTCTCTTCAAATGCAGCATCTAGTTTTCATCTGTACAACCCAGC
>S.3327
CGAGTCCAATGGGACCTTTCGGTACGTATAGCGCACAGTTTATTTTTGAGTTTCTTTTCTGGGTCACATTGACAGCAACAGCAA
>S.3328
CGAAAGACAGAAAACTAAATTGGAGGCTGATGTGTCGGCCACTTGAGCGGTTTGTTTCTCTGACGGGATTGGTTGTTTTTACAT
>S.3329
CGAAAGAGCAACAACAACAAAAAAAAAAAAAACACAGGGTCAAGCTGATACTTTTCTGTATTTAATTACACTCAGTCAGGTGGA
>S.3330
CGACTTTTCCAGCACATTCAACACAATCCAACCCCTTCTCCTGCAGGAAATACTGTTCAAAATGCGTGTTCACCCCTCCATCAA
>S.3331
CGAGCCAATAATGAAGCAAAAGCCAGAACGTTGAGTTTAGTCTTAGGCAAATCCAAGTCTGGAGCAATTCCAAAAATTGCAGTC
>S.3332
CGAGGCTCCACCCCCGAATGTTTTATGGACATCCACAGATATAAATATAACGGCTACATGTATATTTTGAATAATAGGCCTCAT
>S.3333
CGACGGATTTGGCAACACCACTTGGACAAACCACACCATAGACTGTATATAAAGATCATGGATGCATTAGGAGAACTGGACACA
>S.3334
CGAGGGGGCCTAAGGCTTGCCTATAGAGCTGCCATTAGCACAGCACCCACCTGCTTGGACTGCCTCACTGAGTTGCAACAAAAT
>S.3335
CGATACCCACAGAGTGGTGTGTAGTAGCCATACTTTCAAACGTTTTGGTGGCGAATCAACACGCTGAACTGCCAATACACCACA
>S.3336
CGAACCAATGACATGGACCCTTATTGAGTTACTGAGTTACAGACACCGGTAACGGCTAACATTAACAGCTAACGGTTAGCCCAG
>S.3337
CGAAAATACAGTCCTCGGATTTAATAGCTTATAATATTGTATGCATCTTCAACACTCCACAAAGATTGAAAATAAGAAGATAAG
>S.3338
CGACGTCACTTCCTCTTCCCTTTGCAGTTTTTAGGGGCCTACAAGAAACGAAAACAAGGTGAATGTAGCTGCTTTGCCACATTT
>S.3339
CGACTGCATGTATTTTGAAAGAGACTGTATGCAAATGTTAAATTTCCTGTGAAAACGGAGGTGTATTTTGAAAGAAGACTATGC
>S.3340
CGACTCTGAGGAGCAGGAATGTGCTCAAGAAGGAAAGGTCAGGGGTCACCAAAATCATTAGGATTCAGTTCTTGCCATCCATTG
>S.3341
CGATACAAATCACACTATAAATCAAAAATTGTTTGTCCAGTCGTTACAAAACTCACAGGATATGTTTCATAACAATGTTGAACC
>S.3342
CGACTGGTTTGGGTTTAACATTGGGATCACATTGATGGCGAGTGATCACTGTAGCAGTAACAAGTTTTTAATGGCAGCTGCTGC
>S.3343
CGAGCCAAGAAAAGTCATTTAAAAATCTGCTTCGTCAGCACCATGTAAAGTCTATGGGCTAAGAGGGAACTTGCGGGCGGAGCC
>S.3344
CGACTAATCGGTTTGAGTCATTTTTCATAGAAAAGTACTGTAAAAGTACCCAAAATACTCTTATTGCAGCTTCTTACGTTCAAA
>S.3345
CGATATAGAGATACATTTATGTGCTGATTGCAGATAGTTGCATTGAATAGTGATTTTTTGGATAATACTGCATCGTTAATGTGC
>S.3346
CGAGTCACAATAGAGGAATGTAGAGTAGAGATTATACTCATGGCCGCAGAGTGTATGCGTGTGTTTGTGTGTGTATCAGTTTTC
>S.3347
CGATTGTAGGCTATTAGTCTAAAGTTGTGCAATGAAGGTTTAATCAGTTGACAAAAAAATCTTGTTCGGTTGATAATAAAACTA
>S.3348
CGAATGGATGCTATATTGAGAATATATTGATCACTTTACCTTGCTGTCAGACAGCGTTTTCCTTTGGCACTGCATTTGTTCACC
>S.3349
CGAGGACATCTTACAAGACAGTTAAAAAGGTCATAAAGTCAAACAATTCGGTAATTTACAATAATAACTTCATAAAAAAACTGG
>S.3350
CGACTGCAATGTTAGGTGAGTGGTTGGTGAGGTCACGTCTTCCTTTAAATCCAGCTGAGTGACAGGAGGTTGTCAACAGACCCA
>S.3351
CGAAATTGGAATCAAACACTAGGGCTCTAAAGGGGTCATTAGTACTCGCAGCTGGCCTGAGAATACAAGTACAAAAAAAAAAAA
>S.3352
CGAACGAGCGTTCACACCACTCCAAACAAACCAAACTATCCGTGGAAGCGGACATGGGTTTCAAGTTGACCACATAGCACCAGT
>S.3353
CGATTAGTCAACTAATCGTTGCAGCCCTAATCTCTAGTGGACTGTTCACTGCTGCTGCCTGTAGTAAAGCACTTGTTTGCAACT
>S.3354
CGAAGCAAGAAACTGAACCCAACATGCTCCCAATAGCTATTCGCGTGTTGATACTTAGTAGCAGGTGTTGCCTAGTATGGTAGC
>S.3355
CGAAATTTTGTCCACTAAATAACGCCACAACTATTTAGGGTGCTGTTTCTCCAGAACACACAGAGCTGTACAAGTGGAGACTTT
>S.3356
CGAGACAGGAAGTTGGAGGACATGTCGCTGACGAGGACCACCCCGTTTGTTTCAGGTGTGAAGTTATACTCCACACCGTGGACG
>S.3357
CGAGGCAAGAGGGGGGAAGATACGCATCCTGCACGTTGTGTTTGTTTACAAGAAAATTTATGTGTTTTTTGAGGTGATGAGACA
>S.3358
CGACAGTTTTACCATTGTTAAAAAAATAATTAAAAAAAGAATAAAAAGAGGATAGTATTTTTATAGGTAGGTAAAAGGTGGCCA
>S.3359
CGAGTTCTAAACCATCCTTATTGCGTTCCTCACCAAATGTAATAACATTTTATCATACTGCGATTTGTTTTTTGTTGACCATCA
>S.3360
CGACTCATTCAATCAACTGACCTGTCATAACACAGTTGATTTGTTGTTATCAGGTGTGCTCCTGCTTGGTCAGAACAAAAACCT
>S.3361
CGACTATTAAAATAATCGGTGACTATTTTAGTAGTCATAGAAAAGTACTATAAAAGAACCCCAGAATAATCTTATTGCAGCCTC
>S.3362
CGAGAACGAGGGTCGCCACTTTCAGGAGCAGTGGAAAGTTGAATACTTTCTCATGCAAAAATGACACAGTTGCATTTGTGTCAT
>S.3363
CGAGGGTACGACTGCAACAAGTTCAGATTGGCCCAAAATGTAACTTCAGAGGTCACCCAGTTCTAGTTATAGAACCATTAAGAC
>S.3364
CGAACACCAGAAAGAGAGGGCTCGGCGGGGACAGAGCACCTGCAGCAGCAAGCAAACACGCTTCACTGCAAGCTGATTGGCTGT
>S.3365
CGATATAGCTATTGAGCTATTGAGTCAAACGGGGTCAGCGGGGGCAGACCCACAAATTATCCTTGTATGCTGATGATTTAATTT
>S.3366
CGAGGATTTTGGAGACCTGACTTTTGCCACAGGCACCACTGTGGATTCCTTCCACATACTGGGAACGATCTGTAGTTCAAGGGA
>S.3367
CGAGAGTGTGACTACAAAATAGAGAACTAATCAGTTCCTATGATATTTAAAAGGGACACAATGACAACAGGGAAGGATGAGAAT
>S.3368
CGACCGTGTGTGTGTGTCTCTGTGAATGCTGGTATGTTGAGGGGTGGGGTCATGTTGCTGACAGTCTCTTTGAAGGTCTTGTGT
>S.3369
CGAGTTACTCTGGTCACAGTGAAGACACCCACAGGTTTTATGGTTGGACAACAGGGACACTGGGGAAGCAGGACACCACATTGC
>S.3370
CGATCCATTTAGAAAGGACCTGTGACCCATCAGTTGGGAACCACTGCCCTAAATGTCTAACTTTACCTTTACAATACAAGTCAT
>S.3371
CGATGGTGTAGTTCATTTGATCCACACCTTTAAAAACTGAGACATTGCTGCCTTTTAGTTCTGGTCCAGTTTATAGTCACACTG
>S.3372
CGAAGAACACTGTAAACACGGCTCCTTCTTCTGTGGTTTAATCGCTGCACGTGCCGCTGCGGGCGAGCAGAATCACACACTAAA
>S.3373
CGACCTCTCTGCAGCCTTTGACACTGTCTCCCACCCCATCCTTCTCACCCGCCGGGCAGAATACTTTGGCTTCACTGACTCCGC
>S.3374
CGATGGCTAATTAACTATTAAAATAATCGGTGACTATTTTAGTAGTCGTCCAATCGGTTTGAGTCATTTTTCATAGAAAAGTAC
>S.3375
CGATGTGAAGCCAGTAACTCAACACTTGCTGATGTTTTCACACTAAAAGCCTACCTATCAAAGGACGGATGCTGGAAGAAGTTT
>S.3376
CGAAAGTGAAGACTGCTTTTCCTCTTTCACGTGTTCAGATCTCCAGGTGCAGGTGAGCAGAACAGAGGTCTACATGTCTTACAT
>S.3377
CGATGTTTGCGATATAGTAATTTTTTAAACATCCCGCATGGAACAAGCCGCGATACATCAATTATAACCAATATATCGCCCATC
>S.3378
CGAACCTCCCACCTCCCACTCCTGTCTCAAACACGGAGGTCTCCCGCTCCGCAGCTGAGCACCCACGGTGCACGCCCGGCCTGT
>S.3379
CGAGCAACACATTCATCCAAGGGGTCAGATTTTATGATGATCCATCACTTTTTAACATGGCGGTTTCTAATTATGGCACAAGGC
>S.3380
CGACATTTTTTGTTATGACTCCATAGCCCTGTCAGACAAGCTCAACCACCCCTGCATAGTTACCACCTGTCTTGTTCTAAATGT
>S.3381
CGATGATAACATCTGCTGTCAGAATTGTTCATCACAATAGTAGTGCCTTGCAGGACGGGCACAGCAATTGAAGTTCCTCTGAAG
>S.3382
CGAGAGGGACCCGCGAAGGCCAGCTCTCCAACCTAGACGAAGATAAGTGGACAAAACACTAAACTCCTCTCTTTTCTTTCTGCT
>S.3383
CGATCAGTAACAATCTTTACAATGATAAAAACACAAGTTGAGTTGGGTCTAGTCTGTTTTAACCAGTTATAGCCCATTTTGTAG
>S.3384
CGATAAAAGCATATAAAAGTATGGATAATAAAACTGATAAATGTGACTGACACCAACTGATGTGGTTTTTAATACGTCATCTGA
>S.3385
CGAGAGACGGGAGAAAGAGACAAGAGACGGGAGACAAGAGACAGAGACAGAGACAGGAGACAGAGACAGGAGACAAGAGATGGG
>S.3386
CGACTGCCAAGGCCCAATGGTGAAGTTGACTATGAGACATGGCGCACCCAAGTTGATCTTTTACTTGGTGACTCCTCTTTGACT
>S.3387
CGACACATACTTTTATGTTTGAGCTAATTAGCATTTCATGTTTGTATGAACAGTCTCTGAGGATGATTAGAAGTCATGCAGCTC
>S.3388
CGATCTGACACGCGTCAAACACAACCCATATGTGCAGCCTGTGTACACAGCTGTATTGACTATAACCAATAATCACTGACTGTA
>S.3389
CGAAAATCATGCATCTTCATGTGTCTGCCTTCATTTGCATGAATTTGCATGAATTTACCTGCACCCAAGTGTGAAACTAACATA
>S.3390
CGAAAACCAGCCGCTGGCGATTTGACCAGCTGAGTTGCAGGTGACATCATCAGCCGTCTTGAGTCAAGCTCAGACCGGCCAGCA
>S.3391
CGACAGCAGATCCTCTTGAGGGCTTTAGTCAATACAATAGCAAAAGGACATAATTAGAGTGAAATGTGCTGAGAGAAGAAAGCC
>S.3392
CGATCTTCTTAGTGATGCTGAAGTCTGCTGGTACCTCCTGTCAAGATGAAGCTGGTCTTTAGATTCACACTGGCTGAGGAGGGA
>S.3393
CGATGCAACAATTCTCTGTGCTTCTGTTCTGATTTCCAGCTTTCCAGGCTTATTTTGTGGCTGAATATAATTTGTAGCTTCTTA
>S.3394
CGAGAAGACATTGCAACATTTTAACAAGACTTTGTTAGTGTATCAGATTGGCTTTTTTCCCTATGTATTGCTGTTGTATTGACA
>S.3395
CGAAGAGAATAGAAATGCCCATAAAGAGACACAAGATGACCTCAAAGAGATGCAAAATGACCACAGAGAGACACAAAGTGACAA
>S.3396
GCGACCGTAAACATTCATTTAAAACTCAGGTTTACTTCCAGGAGGGGCTTAAAATCAACAAGAATCTGTCCAGAAGTAAGACAC
>S.3397
CGAAAGGGGTCAGTTGAGGTGGTTCGGGCATCTGATCAGGATGCCTCCTGGGCGCCTCCTGTAAGAGGTGTACCCGGCACGTCC
>S.3398
CGACCATTGATCAAAATTTAGTCAGCATGGAGTTTGAGAGAGAGATTGAACAGGTAAGAGTTAAGAAGTAAACGCTGTAACATA
>S.3399
CGACTTGGCCACTTAAAACCTGCTGTATGGTGAACTTCTATTGATTGTACCTCTCTTGACAGAATCTGACATTTCTCAAGACCG
>S.3400
CGATCCCCAACGCCTTCATCTGGTCAGCTCTTTTTTCTGCTATGGTCAAGAACTTCTTTGGGTCCGATAGGGCATCCACAATTG
>S.3401
CGATCTCCCTTCTATCCTATCTATCTTCAGCTGCTCTTTAACAAAAGACAGAAAAAGCCCGCAAAATAAGTAAAATGATCTGAA
>S.3402
CGAAAGTTTCATTGTGGGTGATTGTTTATAAGATCTGTCATAGCAGGACTGTATGTGACGTTTGGTCACAGCTGGGTCATGTGT
>S.3403
CGAGACAACACAAGTGGCAGGAAATGCAGAAAAACAAATGCAGAGACAAATAGTGTCACATACACACAAGGCGGCACTACATGT
>S.3404
CGAAAAGGTGCGAGATCAAAACAAATTTGTTATATTAGATAGATTTTTCTTTTAGCCATTGAGCTCTTCCACAGAACCACTTTG
>S.3405
CGACTCTCATGGGTTTGTGGTTTTGAGAAATCTCTCCAAGTTACACTTTGACTGAACTACCCCGTTTAAACAGAAGGCAGATCA
>S.3406
CGATTGACAGCTTTTACACAAGCCTAAGTGGAATGAAATTCAAAGCTAAACTACTGTGAAATCCATCTGCTGAAAGTAAACTGT
>S.3407
CGACTAGGCCATTTAATTTGACCACCGTCCTTGTCCCAGTATACAAGGACAGGAGGGGAATTGATTTATTGACCAAAGCATGTA
>S.3408
CGATTTTCCCTAACCAATCTATCCATCCATCCATTTTCATCCTCTTATCCTGGACCGGGTCGCGGGGGCAGCAAGCTGAGCAAA
>S.3409
CGACCGTGCATGTACACACACTAATCACAAATCTACTGTTGAAAAACAAAAAAGTTTGAAATTTGTGTGTTTGGGTGTCATCTG
>S.3410
CGACCTTGTTACTCCCTACAGCAGCTTACACTTAAAGCTCCCCGTGGATCTCTCCTGTAAACAAACTGCTCCGTTCACACCAGC
>S.3411
CGAATGAAATAGTGCTCAGAGTGGCGGAGATGGTCATCAGAGAGTCGCGAGCAACACGTGTGCGGCCCTTCAATGAATACAGGA
>S.3412
CGACAAAACAACAATTTACATCTGCTACAACAATAGCACCCACAGCAACAACGGAATTGCCATCTTCAGAGCCAACCCGCACCA
>S.3413
CGACTGTGACAAGAAAATAGAGACCTACAGATGTGAACTTGAACAACGCAAGATGGGAAAATATCGTCGGGACACTCAGGACTA
>S.3414
CGAAGGAATTGAAATATCTTGGACATGTCTTCTCAGATGATCTTATGGATGACAGTGACATCCATCGTCAATGCTGTAAAATAT
>S.3415
CGAAGCTCACGGGAAAACTTTCCCCAGCTTCTGTCCACTCTCACGGTGAGCTGATGGTGGACCTCAGCGCGTTTTGTTTTTGGA
>S.3416
CGAATACATTGGGGTGACCACTACCTCACCTGGTAGAGTGTATGCCCCTTATAGGCTATATATGGAGGTATTTTTGTGTCTTTT
>S.3417
CGACCACTTTAACTGTGGTCCTTCCTTCAGAGAATTTACATGTGTGTATCCTCTGCAGGCATCAAGTACCCACAATTCTTTGTG
>S.3418
CGATTAGTCGTAAGGAAAAAAAGCACTCGCAAACAGGTCTGTTTTCAACAAAAAACCTTCCACTCTGCTGATTTACTGACAAAA
>S.3419
CGAAACCGTGTTATAATTATCAAGACACCAATAGTGTAAACAACCGTTTATTTGACATTGTATGTGTGTCACAAAGGGGTTCAT
>S.3420
CGAATTTCTCAACACAGGCAGATAATGTGAAGATGGAAGATGCTCCACACTTTCTGCCCCGGGCTTCAGATAGCATTAAATGCG
>S.3421
CGACATTATTCTGCAGGGTGCCTCTGTCTTGTGTGCCTTTGCCTCACCCTTCTCCTCTCCTGCTCTCCTCCTCCCTGAAATGTG
>S.3422
CGAGTCAGCAGCAACTTAACATTAAAAAGTCATCCACTGACAGCATTTTCAACCAACTCATGGATGTTGACTCTGCGTTACATA
>S.3423
CGAACGTTCAGAATCTGTCGTCATGAGCGACTTGAGCTGCTTTCGCTGCCACATATATTTTACCAGCGGTGCTGCTAGAACAAA
>S.3424
CGACAGAGAGGCTGTCTTACCTGATAATTACTGAACTCCAGAAAACTGTCTTTCAAAGCCGCGCGGGCCGATCCTCCTCACTTT
>S.3425
CGAGGTCAGCAACTAACAGTTATGATCTAATATCGTATCACAAATTACATGTGAGCAAAACATTGATATACAATATGTGAATTA
>S.3426
CGAGGCTTCTCCATGCCTCTTTGTCATTGGTTTTAGGCCACTTGACCTTTGGGCTTCTGGTTGGTGCCTTTTCTCTTGCTTGCT
>S.3427
CGAGGCCGGAGCAGGTCATTGCTAATAGCACAGTAATCTGCCAATCGGCTTTTCTATGAACTCAGTCCTGCCGGGAGAATTAGA
>S.3428
CGACCCTCAGTGAGAGTGCCAATCAAGCCTTCCTGGTAACTTCTCTGACTGTGTTACTTTCCCCGTCTTGTGTTTGTTCTGTTA
>S.3429
CGATTTTCCAACTGCACTCTTGATTACAGAAGACAAACATGTCATATTTCAATTTGAATTTGGGGACCAGAGAAGGTTGAGAAA
>S.3430
CGAAGGATGTAGGCCTTGTTGACATCTGGAGAGAACTCAATCCCACAGTGAGAGATTACACTTTCTACTCGGCTAGACACAAAT
>S.3431
CGAGTTTTAAAATACATTATTTGATTGGTTATCAATGAAAAAACATCCGATGCCTATTATGGTAAACAGTAGGTTGTGTTTACT
>S.3432
CGAGTGGGCGGAGTGGGTCCAACAACCACCGAACTGCACGCAGGACGCAGGTGTTCACTTTCCATAAGATTGTTCTTTTTTCCT
>S.3433
CGACGTGTGTATTGCACTTTCAACATCATGAGATAAGGGCATTTGATCCTGGCGGAGGTCGGTGATGTCCAAGTGCCCTACTCG
>S.3434
CGAAAAACTCCGGGCTGTGCCTCCAGAGGTAAAGGAAGGGAAAAAAATTTTTTTTGTTCTTTTTTTTTACCGATGGATTTCCAG
>S.3435
CGATCAACACCCCCAACATGATGGAAAATCATATAAAAAAAATCATACAAAATGAAATAAAAACACAACACAAAGAAAGAAAGA
>S.3436
CGAATGAGTCATTTGTTAACTGAAGTGTCTCAAAGGGACATTTAGGCTACATCCACACTTGTTTTAAAATGCACAACTATTGCT
>S.3437
CGAACCATTTGAATATATTTTTTTTTTTTTCGCATTATGTCCACAAGAGGGCAAACTAATACAAGGAAACATACTTGTATATGT
>S.3438
CGACTATCAGAGGTATAAGGCCAGGATTTACAGATTGAATGTCAATGCTGAATATGGAGGAACTGGTGTTGGATGGGCATCTGC
>S.3439
CGAGGATTTCTCTGTTTGTGTGCGAGAAAAACGCAGTTTTTATCTGTATCTATCTGTTTAATTTATTCATTCAATCTTGGGGCT
>S.3440
CGACAAATCAGTTCAGCAGCTCCACCATACGCAGTCAGACACACACTGCGAATTATTTACTGCTGAATTACAGCTCACAGTGCT
>S.3441
CGAATCAGAACGGACGTCAGCGCAGCGGCAGCGGAGTGGATGTGAGTCTGATCTCCTCTCTTGTTTCAAGTAAACCTGAAGAGT
>S.3442
CGATCACCGGCGATCGGCGCACAATGCATGCCGGTTTGTTTTGTGTCCGACTTCATCCCAACTTGGGGGCTGTCCCATTATGTG
>S.3443
CGATTTGTACCACACACACCCACTATCTGAATTCTCAGCCAGTTTCATTCACATTCTACTAGCTTAATTTTAAATCATGACATA
>S.3444
CGACTCTTAGTGCGCGTCCCAAATTCATACCACTTATTAATTCTACACACTATACTACATATGTAGTTATCATAAATTAATGTT
>S.3445
CGAAGCTAGATTTGTTTCAAATGTCTTGTGTTCAGTTTTCCCCCCACTTTTTTTAAACTTTGTTTACAAGACATGAAAAAAAGT
>S.3446
CGAAGTCCTCCCGGTGCTGGAGGATACAAAGAAGGACACTACGACGACGAGCGGCTCGGGGTCCGGGGATCAGATCAGTAACGG
>S.3447
CGAACTCCCAACACCCACATCCGAGATGCATAGCCCTCCCCCAGATATAGCTTTGCCTGGCACCGTCCCGTAAGCCAGGTGGAA
>S.3448
CGATTAGATTACAGGAGGATGAATCTGTAACTCTTTACCCTTCAGCTTATCAAACATGAACCCTTGCCGCTTTTCAATGTTCCA
>S.3449
CGAGAAGCAGACTCGCTGCCTTGGTTGGAACACAAAAGTGCAGCGCCTATTCTCTCCGCTGTGAGCAGAGACCATTCCTACAGT
>S.3450
CGAGTCAACAAACAGCCCACCGCAACGCACTATCCACACATGCTGTGTTCCCATTATATACATTTTGTAGCGACAGCCTGGAGA
>S.3451
CGATGGGCTTCCATTTAAAAGCGCGAGGCATTAACGCGAGGCCCTCCTGCACTCCTCCCACACTCTGAGGCTGAGCAGAGAGAA
>S.3452
CGATAGTACACAAGTAGCCCGCCACTGCACATAGATGTTGATGCTGCCCTTTCATTATCAGTGTAACCTAAGAGTAGAGAAGAT
>S.3453
CGATGAATGAAAAGGCACAATGGCGAAATCGGACGGGCTCCTTTTCAAAACCACGTCTCCAATGTCCCCCCCCGCCACCCCTCC
>S.3454
CGACATTTGAGAGGCATGTGATGAAGGCTTGCCATGGAAAGAAAGACGAGAGTCAGCCTTCAATGTCCATGTTCGTATCCTTTA
>S.3455
CGAGCAAGTCCGGCTTCTCTGCTGCTAACACTGCTGCCGGGATACAGCTGAGGAGACTGCTGATGCTATGTACCGGGACACTGC
>S.3456
CGATAACGTAGAATATGGTAGTGACAGGGGAGGCGTCTATTTCCTGAAATTTAGAGTGTTCTGACCTGTATCGCCTAACGGCAA
>S.3457
CGAATACCGAAGACACATTAAAAGCACAGTTAACTCAAAATAATTGGAGAACATTGAGCAATTTTCCTGCAATTTCCTGAGACT
>S.3458
CGAACACTGTATGACCACGCAGATGAAGTCACCTGCCTTAGGTGTGTTGCCTTTACGTACCTTGTACTACCATTTTCTAACCTC
>S.3459
CGACACCTGGCTGGTACCTGTCGTCAGTCCGGATGAGGTGTTCCAGCCCAGCGGCCCCTGCTCTCCTCATCCCCACTGGCACGG
>S.3460
CGATGCACAAAGTTTGGAAATGATTGCTGAAAGAGGCGTAGCGGATAACAATAAATCCAAACTTTCCTGTTTTTGTATTATAAA
>S.3461
CGATTCCTCTCATCTCCCGTCATGCATGACACACCGGTCGTGCCGCTGCCAAGGCAGATGTGTTTACCTTCCCTACCTGGAGCT
>S.3462
CGAAAATCACAACAGCAGAGTCAATCCTGTGCTCGTAAGGCTCAGTATACTTATATACAAACGTATACGTATAACACAAACCTG
>S.3463
CGAGCGGTGAAAGCAAAAGGAAGAGGACTTTAAACTGTTCAACAGTCCAATTTTTTTATTTCTCTTTTCTTTTCCAGCAGTGGG
>S.3464
CGATGACATAAATCAGAGGAAAACCTAATTAATGCATTTTGTCATTCCTTAAAAAGAATTAAACATAAGCCAACTTTAGTGTAT
>S.3465
CGATATTTTTGGGGGATTTTGAAGATAACGATAATTAGACGATATTCTTTTAAATATGTGTTTTTAACAGCCTGAGTTATAGCT
>S.3466
CGAGCCAAACCAAAACAACAAAAACCCTGAGGTTTATGGTAAATTGGTAAGAAAAATACCTGAGCCTGATTGCTGGGGCAACGT
>S.3467
CGATTCCGGTAAATCATGCACAAAGAACTGTGGGTACTGCATGCCCACTGAGGATATACATGCATCCTTGAAAGTTCTCTAAAG
>S.3468
CGAAGACTTTGTCGTTGACTTTCATGATCTGGTCGCCGATGCGGAGACCCTCCTTCTCCGCCAGGCTCCCCGGCTCCACCAGAG
>S.3469
CGACTAGAAACTGAACTGAAGGAGAGTCAACAGGTTGTCAGATTACAACAGCAACTGCTGCAGGTATGACTGGCTATCTCTCAC
>S.3470
CGAGTGACATGCATGTTATGTGAACCAATGACTGTAAATTGCCTAAAGGTGTGAATACAACTGTGAATGTGTTTGTCCGGCTGT
>S.3471
CGACCAGGCGCAGTGACTTGCTATCATCCTGTTGTTACAGTGAGGTCATCAGGCAACAGGCAGAGACTCCAGGAAGTCTCTGCA
>S.3472
CGACTCCGGAAATTCGTTCAAACAGCCTAATGTCTACGTGTTGAGGGAATGCACACTGCACATTAGTTACTAGCATTTTACTAG
>S.3473
CGACCCATTTACAGTCAACGTGTCCTGGCAGAAGCCCAGAGGTGTGGCAGATGGCGAGGTGCAATACAAATACTGCCGGATGAA
>S.3474
CGAGTTGAATCGGATGCTCCGACAGCAGTGGTAATATTTGCTTTATTTTTCAGCGGGGATTCAGTTCATTTTCAGCACATTGTA
>S.3475
CGAGGAAAATCTGGCAGTGTAGAAGCGGCTTATGATCCATGTTCTTATCATGTTAATTGAGTGATACATGGACTGAAGCACAAA
>S.3476
CGACACTTGAGACAGCACAGAGGAAAGTACACAGAATGCATGTGAGAGAAAGCCAAGCCGAGTGGCGTTAAAGACAAAGAGACA
>S.3477
CGATTTATTTTCTGGTTGCAAAAATATTCCCTTGCTAGAACTCCCTGCCTCAACCGAGGGAGTTCAAGTATCGCAGGGTCTTAT
>S.3478
CGACTTCAGCAAGCGTTACCTTGACTACAGCGTCGGCATCCTGCTGCGAAAACCCGAAGAGAAGATTAACATCTTCTCTCTGTT
>S.3479
CGATAGCTGCTTGTTACCTTCACCCTGACAGAAGAAAAAACTGAAAAAACACTGACAGAAAAAAAACTTGAAGGCAGATGATCA
>S.3480
CGACAAAAAATAATCAGCAACTACTGTGATAATCGCTACATGATAAGTCTTTTTTCAAGCAAACAATGTCACACAGTTGGAGTT
>S.3481
CGAGGTGTACCTACTCAGAGTTGTTTGAACTAATTCAAATCAGCTGTTCTGGATCCGGATACTCAGAGTTTCCCATCTCAGGGT
>S.3482
CGAGACTGACACTTGACCATGTGTTATAAATATTGATGAACAGGCCAGAATGAATAATAATATAAGACGAAAATGAAGCATCTT
>S.3483
CGATGGTAAACTGCAGAGAGCTGGAGAGTGCTGTGAACTTCAGGTGAACTTTGACTCAAGTGTTTTTGGTCAGTTTTGATTTTA
>S.3484
CGAGGGTTTTTTTGCATCCACAGATTTGTAGTAGCATGGTCCTTGAGCCATCATCCTATCAAGATCACCTGATAAACACAAAGA
>S.3485
CGATAGTCGCCACGCCGCCACATGGAGGCCATTAGATGTAGCTTCACAGCGTTCATAAGGTAGCTTCACTAACTTGTTCTGCAT
>S.3486
CGAAATCTGGCACTTGGGCAGTGACTTGCAGAGTCAGATGCTGACGGAAAAAAAAAGTCCTGGTATGCGGCCGTTCGCCATTAT
>S.3487
CGACATGATTCAAGCTCTTGTGCATCAACATCATTTCTGATGTTACAAACCTTTAAACCTACCACTGAAACAAATATGTACCTG
>S.3488
CGATGATTTTGGAACACTGATCATTGAATCAATACATTCATCAAGATGTTACTTCCCTAATGAAGGTTATTTAAAACACAAAAA
>S.3489
CGACAGCTGAACACATCACAGCTGAACACATCACAGCTGAACACATCACAGCTGAACACATCACAGCTGAACACATCACAGCTG
>S.3490
CGACATATTAATCATACAGACTCACGGTATCTGTCATCAGATTGCCCCATGTCTACAAAAGGACATTTGAATTTGGAGTATTTT
>S.3491
CGACTGGATCTGCTGCTGGACATGCCACCCGCCGGCGTGGACGTCCAGGTCCAGCACTCGTGGAACAATGACGACCGTTCCCTC
>S.3492
CGACCATCAACACAAGTGAGGCTGAGCGGCAGCATCTCATCAGACTGACCTGTCTGCTCCTCTGTGAGCTAATATTTGAAGTTG
>S.3493
CGAAGGGCAAAACAAAAAGCTGCACAGTAAAAGCACCCTGCATCATCTTATGTCAAAGGCTGCATAAACCGAACCAAACGACTC
>S.3494
CGATATACTAATTGTGTACTAAACTACTTTGCCTTTTGTGACAAAGTGTTCAATACCATCCGAGATATTGTGCATGACATCCAT
>S.3495
CGATCAGTCCTCTGTACTGGTTTTACTCCAGCGTCACAGGAGCTGTTGGCGGTGTCAGCTCGGTATTTCAGTCCCACAGCTATA
>S.3496
CGATACACACAGGGTGGTTATTTGTGTCCAGTTTCTCCTGAGTGAGAGGAGCAGACTGATATGCACGCTGCATGCAAGTTTTAT
>S.3497
CGACAAAATGATTAAAGCCGGTACAGGAAACCTCTGTTACTGAGGGACTTGGTATTGACTTTAACGACAGAGTAATCTTTTCCT
>S.3498
CGATAAAAGACTGATAAAAACAACAAAGAATAGCAGGGCTGACAGAAAAAGAGTTTCGTTTGCAGAGAAGGTGAATTCTCTGTT
>S.3499
CGAGCCGCATACACAGACATTCACAGAGCTTCTGTTCAACACGGTGGTGAGGAGGGGGGGTTGAGGGAGAACAGGCTCTGATTG
>S.3500
CGACTCGTTTGAGAAAACAGCATTCTAATGCTAAAACAAAACTGATTTGACCAAATTTTAAATGTTCACATTTGAACACAAAAG
>S.3501
CGAAAGATAAGTGTTTGATGAGACCTACTTCCTGTTGCCACTAGGTGGGTCTATGAGTATCAGGCAATATGGTAATGAAAATGT
>S.3502
CGATGTCCTGTTTCTATATATTCTCATCGTATTACCCGTTATTATACTTCAACACTGCATGACATGATCAAAAACTTATTACGA
>S.3503
CGATACCCAACCAGAGCCTGAGCTACAGGAATGTGTCTTACTGACAATTCCTGTAATTTAACAGTATTTAAAGAACCAGCGATT
>S.3504
CGATGAATCACTTGGACACAAAAACATGGGAAAATAGTGTCCAGATTGAAACATACAGAAGTTTCCCTTTAAAGCTTACGATGA
>S.3505
CGAAAGTGATGCTATGAGTCCTGGGACTTCTCAGGGACACTCTCATTAGCCAAGTTATCCCCCAATGCATCCCTAAGTTGGCAG
>S.3506
CGAGTCCCGGTTCACTCCCTGCCACCTCACGCTTTTCTTACTCAGACGCCTTGCCCACTGCATGCTCTTCTTCCTCAGCAGGGG
>S.3507
CGAAAGAGGCAAGGATATTCCTGATTATACACTTTAAATGGTAAGAAATATTCTATGATCTGTCTGTTGTCTGAGTTTGCAGAA
>S.3508
CGATGCCACTTAACTTTGTAATTCAGGCGCTTACAACATGAAACCGTTCATCTCTCGTGTTCTCACCACATGTAGATAATGTGT
>S.3509
CGATCGCTTTGTCGCAGTTGCCTTTAAAACACACAAAAAAGCTTGGGATTACAACTGGTTTAAAACACATCTTAAAAACAACAA
>S.3510
CGACGAGTCTCCTCAACGAGTTTGTTTGGCACATCCACCTCCACTCCCACTCACCCTATACAGACTTAGTCGCTGTTTATACTT
>S.3511
CGATTCAGAGAGTCTGAGGAAACTCACCAACCCCGACCTCAAAATCCAAAATGGATGCACCGAACATCAACTGTAGTAAAAGCT
>S.3512
CGAAGGTATCCTCAGTGACACTTCAAACACTATTGTTGATGACAGTTCTGATCCCAGAAGTCTGTCTCTGGCCACTTCTGTCTC
>S.3513
CGAATGCCTTCTTCGTATCCAAGGAGACCACCACCTCAGGGGTCCCCAAGGATGCAGAGGAGTGAACAACACTAAGGAGTCTGC
>S.3514
CGAGATCCATTTGCTTTCACCTCTGCCTGGCACAGTCGGGCGGAGGGCTCTGTGTGTGAAGATGATCCGGCAGAGGACACATGA
>S.3515
CGACATTATTAATGCTCAGCAAACAGAAACTGGCGTGGCAGTCTTTCTTAAGATGCCATCTGAGTCTTTCAGTTTTGTCATGAG
>S.3516
CGATTTAAAGATATTGTTGTGTCCAATAGGTCCCACTACATGCCTATTTGTACAATTGCTACAATTACAAGTGCTTCAACTAAT
>S.3517
CGACTTCAACCACGAACTGGCGGGCAGGATCTGGCTGAACCAGGACGGGAGCCGAGGTGAAGCGCCTCTTCAGATCCCTGAAAG
>S.3518
CGATTCTCATTCAAAGGTTTCTGAAGCTTCACAGCCATTTACATGTTTGGTGAACCAAACAGAAGCATCTATTTCACATTCCTG
>S.3519
CGACGGCCGACCGTCGGCTTGGTGTGTCAGGGCCTTGACAGAGGAAGTCGTCCTCTTTGTGCTTCGTCTCCTGCAGCAGTGACC
>S.3520
CGAGCAAATTAAAGACAGCTCAGAAGAAGCCCTCATCAGGCAATCAACTAATCAGCTTCAACATCCCCAACACCACGCTCTCCC
>S.3521
CGATTTATTTGTCAATTTTTCTTTGTGTACTGAAAAATACGTGCCCTGTATTCTTGTATGCCCAGAAAATAACATATGTATGCC
>S.3522
CGACCCTAAATACTTGAATCTGCACAATCTTCTGTGTCCCCTGTAGTCTTGCTGTATAGAACAACAAGACCAAGACTAAAGTAA
>S.3523
CGAAATTACCATGACCATGAGGGATAGCGTGCACCTTATCTGCACAATCAGTCACGCGTACATTATGTACAAGATGAACAAAGC
>S.3524
CGAGCTGCGATCTGATGTCAGGGAGCTTCAACCACAAATGTTTTTTTATGAATCTGCAGCACAGTTAATTAATGAGAGACCTGG
>S.3525
CGAACAGTTGCAGTCGGATTTAGAAGAAGCCATCGTGTGATTCGTGTTTTGTCTGTCAGGACCTTGAAACACACAAATCCAAAG
>S.3526
CGATCCATCATGACACCCATTACAGTCAATCACAGTGGTGTTGTTAAGCCTCCAGCATCCAATTAGAGGAGATTAGTTTCTAAG
>S.3527
CGACAATGAAAATAATCGTTAGTTGCAGCCCTAAAGTCAAACTCTGTTTATACATTCATTCATTCATCTTCTAACCGCTTCATC
>S.3528
CGATATCCAACCCTACCAACTATAGATGATTATATTGTACATCACAACTTAATTTAGTGACAATGTGGCAGCTTGCTACAGACT
>S.3529
CGATGTTCTGGCATTCGTCACCCTGCTGAAAAAGCAATCATCCCGTTGTCTCGCTCCGCTTAGAGGGGGAAATGGAGAGACACT
>S.3530
CGAGACTTACGACCACTTAGCACAGGAGTTTGCCCGAGTGTACCCAAGCAGCTAACTTCTGCTGGCCAAGCGACTGACTTCCGG
>S.3531
CGATTCCAAGATTGGGTTGTGAAATTTCAAAGTTGACTTGCTTCTCCCTCCATAATTTTATTTTAAAATAGCAGCTTCATTTTA
>S.3532
CGATTGATTTAGTTTCAGCACCGTGATAGTGGTCAGCTCCTGTTAAGAGTGTCTTAAAGAGCGATCCTAAGAAGGGCATTAAGA
>S.3533
CGACCATAAATGTGAGGGCAGCCTTCGCAGCTACTGGGCACCAAGCATTGCCGACCACTGGAAGTGGAGTAAAATCCTCTCCTC
>S.3534
CGAATAACTTAAGCTGTTACAAAATGGGAACTGCCCATTGGTTCAACAGCCCATTGGTACGACATCCCATTGTTCCGACCATAT
>S.3535
CGATTTCCCAAGATTTAACTTGCGTCTGGTTGTATTTTCCCACTGCAGTAGTCTATGGAGTGTTTTTAGCTAGCAGCATGGCTC
>S.3536
CGAGAAATATTGTACATGATGTACTTTTAGCAGGGGTGGCAATAACATTGACCAGGTGAACAACACATTGATCAAATCTGATTT
>S.3537
CGATGAGAATGTGTGCCATTTGCTGCATTGAAGGTGGTGTGCGAGTCCGTGCGTGTGCGCGTGTGTGTGTGTTTGAATCTGTGT
>S.3538
CGAACGACTCACGCCTTCTCTGTCTTTTCCTTCTCCTCCAAAGTTGGTTTCAGTTCTATTACTCCAAGCCACCCACATAAAAAC
>S.3539
CGAAATCTGGCGCAGGTGAGCAAGCGTCTTGTCCCACCCATAGATGCCTATAAATGGCCAGTGAAACGCCCTGAATTGATATTC
>S.3540
CGAAGGAATGTCTTTATCTGCCTGTTATACTACTGTTATACTGCATTTTATTGCCAAAATATTGTTGTGGAAGTTAGTTAAAGT
>S.3541
CGATCAGCAGGAGATGGAGGTCTGACTCCCAGCCCGGCGTTGTGTTGGCCTGCCCTAATTGATGTAATGAATGTGATTAGGTGC
>S.3542
CGACAAGCTTCACAGATTATTATTTAATATTTATAAATTAATCCGTTTTTATCTTTCAAACAACTTAAAATTCAATTATACATT
>S.3543
CGACGTAACCTTAACACAGACATGTTGCTACCGATATGATGTGATGTGATACGATACGGTACGTTGTGATACAATGCAATACGA
>S.3544
CGATTTGAGTCTCTTTGTTGTCATTTTGTATCTTGTTACAGTTGTTTTCGTGTCTCTTAGTGGCCATTTTGAGCCTCTTTGAAG
>S.3545
CGATTATTTAAATCTGTTAATTAGAGTAATACAAAAGGTTCTAAATAATGCGGAACTAAGAAGTGCGGTACGTGTCATCTCTGG
>S.3546
CGACTTGCTGCTTAAGTACATTATAGTTAAGATAAGCCTTTATTCATACCCACAGGGGGAAGTCAGTCGTTGCAGCAGCACAAG
>S.3547
CGACACCTCAGAGCTGTTGGTTTCACCATTAACATAGCATAAATCCTCACTATTGTTTCTATGGTTACTTGTTGCCTAATATAG
>S.3548
CGAAGTATCCTTGAGCAAGATACTGAACCCCAAATTGCTTCCGATGGTGCTTCCATCGGTGTTAGTGAGTTAAAAAAAAACTGA
>S.3549
CGATACCTTAGAATGAGCTGTTTACTACATCTACATATGGATACATACGGTCTTCTTCCACGGAGCTCACCATGTTGTTCTATG
>S.3550
CGACTGGGCAGAAACCACTTCCGCACCATACCACAGGGCCTCCCCCCAGCACTGCTGGTATGGAGTAATACATATTCACATAAC
>S.3551
CGAACAAACTATGCTACTCATTTTTCGGTTCGTGCTGAACAGAAACGTTTGAAAGTGCGTGTACACATTTATCAAAGTAGCTAC
>S.3552
CGATGTTTGTTCATGTACTTTCCACGTCCAGATATGATGTGGAAGGTACCTTGGGTGTGTTGCTTGTTGATGTTCTGGGACCTT
>S.3553
CGATTAACAATACAAGATTCATAAAGCATGTAAACACAGGCTTCAGACATTAATGAATTACTCCAACCTGCTTCAAGTTTATCC
>S.3554
CGACGTTTGGTCATGGACTTACCACGTCTGGATACGATGTGAAAGGTATCCTGGGTGCGTTAAGTTGATGTTCTGGGACGCCGT
>S.3555
CGACATTGAGATCGTTGGGAGTTGATGATGTAGTATCCCTGAAATTCAGCCATTTAAGGATCCTTCCTTGACTTTGAGAAATAC
>S.3556
CGATCAGCTTGATGTGCAAGATGTTTTCTATTTTAAAAATCTCTTGATGAATTATGAAATGTTAGACAGCAGAGAGATTAAAAG
>S.3557
CGAAACGACAATGCAGCTTTCTCTCAGAACAGAGGAATTACCAGAATTTGAATTAGTTCCTGAAATAACTTTTGTAGAGAGAAT
>S.3558
CGATCCGTTATCAAATATGTAACCAGAAATACGGTCTGTCTCCTCATGTAGAGACACATATAACTAGATATATATGCTAATACC
>S.3559
CGACTTGAAGGGTAAAAATATGCTATGTGGGCTGTATAGACAGCTGTAATGATTAAAATAGAGGCCTATCTGTTCTGTCAGACA
>S.3560
CGACTCTCACATCAGCAAACTTTCTAGCTTTGCTGTCTCAGAGTGGCAGGGATTGAGGCGGAGGAACTGCGTGGTGGGCTAACT
>S.3561
CGAAGGAGTGACTTTTAAAAATGTCAATTCACAATACACAGTTCAACATACCATAAAACAGCAATTCAAAACATTAAAACTGAT
>S.3562
CGAGTTTCCCACAGGCACTTGATGTACCAAGACGAAAAACATTTTTACAACTCTCATGCTGAATGTGACCATAAAAAAGAAATG
>S.3563
CGAATCTGCAGCCCTCCCCCCTCAATCCATCCCCCTCATCCTCAGGTCCAGCTTTTGCCCTTGCTTAAACCGCCGCTCCATCTA
>S.3564
CGAAAAATAAAAGAGTAATACATACATACTTGCAGTTTTGACAAAAATAACAGTTCCTCCAACAATGCTGCCTACAGCATAACC
>S.3565
CGATTCCACCAGCTAACAGCCTCTCATCCTCCTTTCAACACCATCATTTTTTTTTTTCAGACCCTCTTGCCTCTCTCATCTCAT
>S.3566
CGAGGACTGAAACATTTGCTGCTGTTTTTACTCTGCACCTTTTTTATTAATCACTGATCTCAGCCCGTGGAGCTTTTGTCTTGC
>S.3567
CGAACCAACACTCAGTTTGTGGTGTGAAGCTGCTGCCAGACCACTTTAACCCTGAAATAACCCAAAGACTGGATTTAGACAAAT
>S.3568
CGAGCTAGCTCCCATCCAAAACAGGTGTTGTGTAATGCAGAATAGCCAAGGTTAATTATACAGTGTAGCATGAATACTGTTTCG
>S.3569
CGAGACTGTTCTAGCTCCATACATTTACTGGTCCTCCGCAGTGTAGTGCATTGTGGTAGTTGTAGGTTTTCTACCTGTTGTTCA
>S.3570
CGAAATCTCCGATTTTTTTGTTCTTCAATATGGCCCTAATACTCTGTCGTAACTTCTGTACATTCACTTCAGTGTAATATTTAA
>S.3571
CGAAGGACCTGAAGCGTGCGTTTCACAAGGCGGTGAAGAAGATCTCTCATGTTCGCGTGGTGACTCAGGTCCTTGGGCCTGATG
>S.3572
CGAGAGACTCAGACCAAGTTCTGAGCACAAAGAGCCTGACTTGTAGACAGACATGCTTGTTATACTGCAGCAGATGGAAGCTGC
>S.3573
CGACTCAAAAATAGGCGAGGTACAAAGCCAACTAACAAACGTCCAAGTCTCCTTCTCAACGCTGGGTGACCAAATTGAGGAGAT
>S.3574
CGAGACCTTAGTCCATGCTAGTCTATGCTGTCCACTCTTGAGGGCCGGGGCCTAGGACTGTGCGTTATGACGTGCTGTATCGTG
>S.3575
CGAATCAGCAGCAAAGCCAAGGCAGCAATCCACTTAGAGGGTGAGTCACAGCTTACCTTGATTTGATCCTCGGCAAACAAAAGA
>S.3576
CGAAGCCGTAGATCTCTGTGTCTCGCAGGCTCATCTCGTTGTTGGCAAAAATGGTGTCAGGGTTGACTGAGTTGGTGGCGATGG
>S.3577
CGAGATTAAAACAACCATCTCAGCAGACAACCTCAGATAACCCCCACTTACAGCCACTCCTGTCCTTCCCCACCCTCCCCCTCT
>S.3578
CGACATCTATTGCATGTCTGTCCGTCCTGGAAGAGGGATCTCTCCTCAGTTGCTCTTCCTGAGGTTTCTACCGTTTTTATCCCC
>S.3579
CGAACAGTCCCTGAAATGTTCTTTCACCAGCACAGGCGTGATCCGAGTCCAATTCCATATGAAGATGAGAGATATTTTGTATTT
>S.3580
CGAGAGCTTTGCTTTTTGGCTAAGCTCCCTCTTCACCACAACGGACCAGTTAAGCGCCTGCATCACTGCTGACGCCGCCCCAAT
>S.3581
CGATTGTACGTCTAGTTAACTTCCCACCTCTGTTAAAGAGCAGTGCACAGCCGCATCCCTGAGCTTTCTATGGAGTCATCATGG
>S.3582
CGAGTGTTTTATGAACAGCCCCGGACTTCTCAGACTCTTTTAGCAAGTTACCGCTCAGAGGGAACTCAAGTCAGCGGCTCCTCC
>S.3583
CGACTCCCAGTGGCATTATCTGGGTGTGTTAGTCCAACTTTGAGAAATTTGGTCTAGTATGATTTTAGTCAGACTAACATGTTT
>S.3584
CGAAGTATCAACACATAATTTTGCTAAATCATTCGGCCCATTTACAGGCAGACTTCTTTATATTCAAACAATAGTTGCCACATT
>S.3585
CGAGTTGTCTGGCCAGCTTGGGCCCTTCTCTGTGGAGTTTGCATGTTCTGCCTGTATTAGTTTGTCTGGCTTCCTCCAACAGTC
>S.3586
CGATGCCACAGGGTGAAGTGCTAAACACCGGCTTTCAAACCTCTCAGTGGTGTGTGTGTGGGGGGGGGTTGCACAACTGTATCA
>S.3587
CGAGGGATGGTAATGGAGGTTGGTCGGTCATCAGGTCCACCACTTTGGTCCAGACTAAAATATGTTGAGAGCTATTAAATGGGT
>S.3588
CGACACGCATGCAACATAATTTGAAACGTCATCAGACACATCAAATGCGCTAATGGCATTGTAGTATGGACAAACACTCTGTAT
>S.3589
CGAGTGGCTGCGGTCAGCCCTGGCGGCTGCTTGGCAAAGATCTGCGCTCTACTGAGAGCACTTTTCTAGTTGCACTCTGATTTG
>S.3590
CGATATAATGTTGGTGAGCAGAGACACCTAGTGGCTGCACCCATGGAACTACATCTAAGAGTACATCTTAACATGGGTTTCAAG
>S.3591
CGAAATCTAGGCCCAGGGAGTGACCCTCGCCTGGGACACCGACTGGTTGTTACTGGTTGTGAATCGTTAAAATGGCAGTTACTG
>S.3592
CGAAAGACTCAACTTGGTCAGAGAAATATCTGATCAAATGTCAGCTCCTGTGGAACAAAATAGTACCCACAGTGCCCAAAATAG
>S.3593
CGACCCACAAAGAGTAAGTTGCATACAAATGTATGGGAAATGCATTAAAAAAGTTTGGTGTGCATGCGTGCGTGCATGCGTGCG
>S.3594
CGAATCAGCCACGAGAACTTAATTATAGAACCAGCTTTGTTCCACTCGGGAAGGCTGCGGGTAGAACCGTCTGGAGCTCGCCAC
>S.3595
CGACGCCGCCATCCTGGTGGGCTCCATGCCCAGGAAGGAGGGGATGGAGAGGAAGGACCTGCTGAAGGCCAACGTGGCCATCTT
>S.3596
CGAAGATATACAAGGTGTTGGAAGAGCTAGTAGGGGAGGATACTGCATATATAAAGGAGAAATGGGAGAAGGAGAGTAACATCA
>S.3597
CGACACGTTTTAGGGAACGTTACGCCAAACTTTATTCAAAAATCTATTACTTTTTGGAAATTTCGTTTAATGATGCTACACTAA
>S.3598
CGACTGGTCATTAGTCACTTGAATGCACCACCATCCATTATAAAGATTTCTGACATCTGTCAATCAGCTGTCAACATCTTATCT
>S.3599
CGACTCAAAAATAGGCGAGGTACAAAGCCAACTAACAAACGTCCAAGTCTCCTTCTCAACGCTGGGTGACCAAATTGAGATCCA
>S.3600
CGAACGGCTCTCACACCCACATACTTAATCGTAGCAGCTTCAAACTTGCTGGACATGATGATGGCTCTGCCCCGAACACCCTGA
>S.3601
CGACATATTGATTTTTTGATTGACTCAGGGATCATGTTTAACAACAGTAAAACTTCATCAAAACATCTGTTCAAAAACTCTCTT
>S.3602
CGACTTTAAAATGTCTTATGTCTTTTAAATCAAACTTTTGTCATTATCAAGGGTGCACATTATACGTGATATAATCAAATAATA
>S.3603
CGAGAGCTTTGCCTTCCTGCTCAGTTCCCTCTTCACCACGACCACGCATCACTGCTGATGCCGTGTCAAACCGTCTGTCCATCT
>S.3604
CGAATGCTGTATCTTTTCCCCCAAAGATTAACAATTCACCAAGCGGCTTATTAGAGCAATTCATCAAATCAGCGGGCAGTGCTG
>S.3605
CGATCCCGGCCGTGGGAGCCCTTCTGTGCGGAGTTTGCATGTTCTCCCCATGTCAGCATGGGTTCTCTCCGGGCACTCCGGCTT
>S.3606
CGATAGTCTTCCTCCATGGCCTCACTGAACTCCTCCAATGCCCGAGTTTTTGCCTGCGTGACTGCTGCTGCTGCGGTCCGCTTG
>S.3607
CGACACGGAACACGGTGGTGAGCCATTAAACTGCAAATATTCACAATTCACTTCAACTTTTCTTTGTCTTTCTGGTGAAATCTC
>S.3608
CGAATAGAAGCCATCAGTAAAGTTTTTTGGGTCTGTGATGATTTGGTACTGTATAATGCAAGTGCTTAGCTTGCTAGTTAAAGT
>S.3609
CGATCAGAACTTTTGATGTAGTTCAGTAATAGTATTTAAATATTTGTAACTTCATGTGTTGGTCATCTCAAAATGGCTATAATC
>S.3610
CGAAAGAATGAAATGAAAAACCCTGGTGGAAAGTTTTTTAAAAAAGTGACCATTTTGTGGTCATAAGGAAAATATAGGAGGTTT
>S.3611
CGAACGGCTCCAGCATGAGCGCAAAAGTGCCGTTAATAAAATCAAAGCGCTTATTCCGCAAATAAAAGCGCACATGAAATCAAA
>S.3612
CGAGCTGCACAGTGCTGGGCTGTGAGCACAGGTCCCACTAGAGGATGTCAGGCCCTCACACCACACTTATGGAGTCTGTTTCTG
>S.3613
CGACAGGTAATTCAATAAAAGCCTGAAACCTTTGTTGATAAGCAGCTTTCAATTTTTTTCTCATCAAAGAAAACTTCATAGCAA
>S.3614
CGACAAACACTTGTCCGAACCTGGTGTTGATGTTGAGTCTCCGGGCCTCGTAGCTCTCAGATACTCATGTAATGTGAACATCTG
>S.3615
CGATATTATTAATATTGATTTGTACATGATTATTAATTTTACAGTATGCAAATAATATAAATTTAGTTTTATTTAGGTTTAATG
>S.3616
CGACACTGATCCTCACTATCAGATCATTTGCTTTAATTTGAACTTCACAAGATCCGTCTGGGCTTTTTCTTTCCCCCAGCACCT
>S.3617
CGATCATAATAGAACAGCAGGCTTTCAAATCTTCACTATGTTTAGTGTAACGACCTGTGGGTTATTGCAGGGACAGTATGGTGG
>S.3618
CGAAAGCCTGCTATGAGCCTATTGCATGCAAATGCAAAGTGTCATCACTTGCTTGCACAGCGCTGTCAGTGTGAAAACAATGTG
>S.3619
CGATTAATTGTCTTATTGTTTCAGCTCTAAATCTGAGTTTGACTTGGACTTTCCTGTCAAACTATATATTGTTGGTTGTATAGG
>S.3620
CGAGAATATGCACTACTGACCGTGTGTGTGTGTGCAGTCCAGTTGCCAGAAGAAAATGTTGTCAAAAAATGTCTGTACACCATG
>S.3621
CGATGATGTGTTGATTTTAACCAGCTATTCATACAGTAAGTAATATTGCTGTGTGTCTTCTGTGATAATGGTGCGGTTTAGTGA
>S.3622
CGAAAATTGTGTTAAAATGTTGAAAAGTGTTTGTCTGTCTCTCCCAAACCCAAAAACTATGTCATCTAATGTCTTGATTCGTAC
>S.3623
CGAATCATGTCGTGGCAGACTCTGGAATCAGAATCAGAATCAGAATCAGAATTCAATTTAAATTACTTATGAAGAATCTGTACT
>S.3624
CGATGTAACGTGCCTCTGTTAAATCTCATCAGGAAACTAATTTTAAAAATGGATTTGACCTTCATTAAAACATTTTATCACAAT
>S.3625
CGATTAATACAGATTTCCTGGCTGATATCAAAGCTGAAAGTGGTTACTTTTATTAAAAAAATATATATTTTCTTAAAATATTTG
>S.3626
CGAGCCCAGCCACCGGTAAAGAAGTGCCTCAGACATTTCCAAAAATTTCACTAATGTTGAACACCACTGACTTTCAAACTCTAC
>S.3627
CGATCCAGCTGTCCAACTCCAAAGTGACATCAGTACCAGGGCTGAGGTCAGAGGTCAGAGGTCAGAGGCAGAAATTAATATTAT
>S.3628
CGACGCCTTCAGAGTGAGACCAGGTTGTAACTTTACTATTTCCTATCTACTGGGTCAACCGTTCCCAGAGTTCTGGTGAAACAC
>S.3629
CGATTCCACCTGACGGAGGAGTCAGGGAGACGGCAGGCTGTTGTTGCTGCGGCAACTAGTGGCGCTACCGACCAGAGAACAATC
>S.3630
CGAGATAAGGTGAAATTCAGATTTGTCTTTAGAGTCTTACTGTCACGATCTCAGCTGTAACTCTCCATGTTTTCTTGTGTTTTC
>S.3631
CGAGCATCAGCAATGTAACTTTCCGAATTAACGGTTTTGCCCTAGGAAGTGCAGGGCTCTGCAGAGGTGAGCAGCATGCTGTCC
>S.3632
CGAGGACTGCTGCATACACTTGAGCCCAGATACACCATCCCATCCCGACGCTATTTCACCGACACTCTACCATCAAACCAAAAC
>S.3633
CGATCCAACAAAGTCACCGGGGTGTTGTTTTGTTGCTGTTGTTTTTGTTAAGTATTGATCTTAATGTTGCGCTTCATGTTCGGC
>S.3634
CGAATATTATTTACGGTGAACCACCAAAGAGTGGCTCTGTGGACTCAATGGATTCACATGTGGGAAATCCAGCTTGTGAATATT
>S.3635
CGATCGGCTCCAAAGAGGTTCAGGCCAACCGTCCGGCGCCTCAGGGGGGGAAGGCGGCAACTTGCTCACACTGTTTACAGTGGG
>S.3636
CGACAGTAGCCTATTTCATCTGTAGTAGTTGTAGTGCTCTCTCCAGCCCTGATAACCTCCTCCTGCCCTCTCATCCCCACAGCT
>S.3637
CGATAATTTTTCTTTAGGGGCTCCGTAGAAATGTAATAAACACTGTTTGTTTTTTAATTCATTATCTTCTTCGTCTGAATCTTG
>S.3638
CGACTGAACAGTGAACATTCATGTTATTACATTATATGAAAACCTGAGGTACGTGTCTGCGCTGGTGACTGATTTTAGGGCTTA
>S.3639
CGACTACTGGGAGGACAAACGCATCTTTATCTCTTCAAAGATATACTTCTCCCACCATGAAGGATTCCGCCTTGTCTTACTGTG
>S.3640
CGAATATATTGGAACAAGATGGCACTCGGCTGCTCAAAGCACCACAAAAATACATCTGAAACCCTCAACAGCAATGTCTCTTTA
>S.3641
CGATGAGTTTTGAAGAGGATTTGAAGATTTTCCAATTTACTTCCTTTCACATTAATTAGACTGCCACCAGGGCGCCACCTATTG
>S.3642
CGAGTGAGTTGAGCTAAACTACAGTTTGCCAACAGGTAGGTGCAAGTATGAGGTAAAAATAAAGTGTAGGTTCAGGGCTGGTCT
>S.3643
CGAACAGCTCTTATCATGGCGGCCACTAAAATACTTCCGGGTCATTTCACTCAGCTAGGAACCTTCCTAAGCAAAAAAGACTTT
>S.3644
CGATATCCGCCGCTCCAAACAGTGCTGAAAACTTCAGGGAGAAGATGAGACACTGTGAATACAGCTAAGGGTGCAACACTTTAG
>S.3645
CGAGCACCACAAGCCGAGTGTCATCTAGTTCCATATTGGAGAGAAGGCAGACATCTCTACGGCTGATATCTCCAACACTGAAAA
>S.3646
CGAAGTCCACTGACATGCTTCCATTTTCCGTGCGTTCCTTTCCCCTGAACATCTTTCAATAGAAACATTTTCTGTATTATATAC
>S.3647
CGAGAATCTCTCCTTTGGGAATCACCATCTTTGTCGTTATAGGCTTTCACGCACATACAGAGAAATGTATGCATGTGATCTAAC
>S.3648
CGAGGTTTGGTGTTGAATATTGATGAAAAGCTTTGGTGCTGTGTAAACTACACATCTGGAGGACTGCTGTACTTTACATGCAAA
>S.3649
CGAGACAAAAAATACATTATTTTGAAAGCAGTGTTAAGAGTCTTCTGCGGAGTTAAAACAGAGCACGTAAGAAATAATGGTACA
>S.3650
CGAACATCCGGAATGTGCTGCGATTGCAGCCCTACACGGTCCGAAAATAGTTCCAAATCAACATGCATCACTTTCATTATTGTT
>S.3651
CGAGGTCAGAAGTGGATACGATCAGGGCAAAGAGGTCAGGCTGACACATAGAGACAGACAACCATTCACACTCACATTCACACC
>S.3652
CGAACCGCTAATTTTCCAATTGGTGGACGACCCGCTCTACTTCCTGCTTTAGTCAATATTGTTTTTTAGAGATGCAAAATCTGA
>S.3653
CGACAGGGGGTGAGTATCTGATGATCAAAAAGAAAGAACTCACAAGTTTTGGTGGGGGCTTTGCCACAACAGTTATTTTTAGCC
>S.3654
CGACTAGTTACTACTTGTCACATTTGGTAAGTCACACACTGTAGGCCTTGATTGACACTCAACCACGCCCTGGCAGTGAAGCAT
>S.3655
CGACAACTTCAAAACTGTAAACAACACACACACACACACACACACACACACACACACACACTAATCCCAGCTGACACAGTGTGA
>S.3656
CGACAGTGTTTTATCTATCAAAGGAAAAACATGAAACTAAAAACATGCCGGAAAACACTCCATCTCTCTCCTTCTTCTTCTTTC
>S.3657
CGAACCTTAGATTCAGGAGGAGCAATGCGGATTCCGTCCTGGTTGTGGAACAGTGGACCAGCTCTTTACCCTTGGAAGGCTGCT
>S.3658
CGACAGAAACCCCCCCAGAGGCACAGAGGAGGGTCGTGGTGGGTGTGGAAGTTTATATTACATTAGACTATCATGCAAAGCTAT
>S.3659
CGAATATCGCCCTCAATATCATCAAAATAGATAGGTCGGGTATCGGAAAATGCAACCTATACCTGAGGCGGTCCTTTCCCTTCA
>S.3660
CGATGGTGGTGACCAACAGCAGTTGTGGCTGGGGCGGAAAGAAAGGAACATCTCTGCTGCAAGGTCAGTGGGGGTTGGTTTCAT
>S.3661
CGAGAAAGTGAGTTGTGTTCTTACATTGTGCCAAACATTTCCAACAATGTTCAAATCCAGAGGAATCTGTCATTAATCATTCGG
>S.3662
CGATGTTAAAAACCATCCACCAATCAAACAGCATGCTTACCATGCGAACCCGACAGAGCGCTCACTTCTCCAAAAAGAAGTGGA
>S.3663
CGAGACAACACTCCATTGTCTGTGAACTGAGAGGAAACACCACAGACAACGCTTCTCTCCCAATGGGAATGGAGATGCTTAGTA
>S.3664
CGAACGGATCAAGGGGAAGTTGCTGGCAAACTCTGAGCAGGTGAAATGTAATTCCTACACAAATATATATATACTGTAATGCCG
>S.3665
CGATTCATGTCACCTGTGTATCAGCCAAAAAGTTGCACTTGAAAACACCACAAAGATGACAGCCAATGGCCACCTAGCACATGC
>S.3666
CGACTAGTCACCCGCATGTTTACGATATTAATTTAATTATTAAATAATATATTTTGGGCGGGGCAACACAATAGTTTGAGTTGA
>S.3667
CGAGCAGGGCAGTGCAAAGAGCCTTCAGCCAGGCCTTGTGGCCGCCTGCCCGGGAAATCCAAAACTCCTGACTGCGAAGCTTCT
>S.3668
CGAATGATATGAAACAATTTTATAAAGGTAATATGCCAGAATAAAATGGATGTAATGTTATTTACCTGCAGAATGTGTTGCCAG
>S.3669
CGAAGCCTAATCTATAAACAAGTTATATTCCATCCATCCATCTTCTAACCGCTTCATCCTCTTGAGGGTCGCGGGGGGGCTGGA
>S.3670
CGAGCATTCTCAAATGACAATGAGGAGGTCTCTCAGCAGCTTCCAGAACAGAAGTGCTCCCATCCAATCACCCGAAATCAGATT
>S.3671
CGACACGGAGCTGTGGCCGGTGCTGAGGTTGTTGCTATGCTGCGGGAGGATCACCATGGCAACCTGGTTATCACTCTAAAATGA
>S.3672
CGAGTTGCTGTTGTAATGCTTACTTGGATGGAGCTAACAATATTAGATCATCTGCAAAAATAGGCTTTAAATTTCTGTGTCAGA
>S.3673
CGACATCTTTCACGTGTTGATGTTGTTCTTCCATGTTGGCAGGCGTTCTACGTCTTCCTTTGGCATTTAAACGACAGACTAGAA
>S.3674
CGACCTAAGCTAGCTAAATCTACCTTTTTATTTTCACAGTAATCAGTGTCTAGTTCCTAAAATGTTGAGGCAGAGGGTACCTGC
>S.3675
CGAGGCGGAACAACTGATCCAATGCTGGTGGGAAAGTGCCACCCATAAGTAAACTAATCAGACTTGGATCGCAAAAATGTGTCG
>S.3676
CGAGCACAATGATGATGCAGCCCACCCGCTGTGTTTGATGTCTTTGACCAGGTTTTGTAGTTAGCTGAAGTGTAGCTCAAGTGT
>S.3677
CGAGCAATGGACTGGAACTAACATACATATTCCTGCGGCTGTCACACACACACACACACACATACACACTTACACACAGAGGGA
>S.3678
CGAACGCAACCCAGCATGCAAGCCAAAGCCCGACCCCTCCACTTTGGTGTTCGGCAAACAGTTCTCCGACCACATGTTGACCAT
>S.3679
CGAGCTTTAGGCTCCAAACAGCTGATTCAGGGAAAGTCACAAAGTGTACTGGAGACCTGACCTTCTCTCCTGAGACAAAACACA
>S.3680
CGACTGTGTCTCTGTTGTTTGTGGTAAAACAGACAGAGTGAGGAATCTGTTCAGGAGAACATCTTTAACGTCAGGGTGGTGTGT
>S.3681
CGAAATAAATCACAGCCTTTAGATCAAACAGCTGGTTATGAAGTGGTTGATTATTGACAGACAACACCTAAAATGATGATACCT
>S.3682
CGAGGCTATTCGCGGCGCTTCCGCGGGCGGTGTGGTTCTTAACCGTGTCACATGGGGAAGAGGGAAGAGGGAAGGCGGCTGGAG
>S.3683
CGATCTCCTGAAAATATCGTTGTCCACTTTTACATAATGGCAAAGTAAGTCCAGATGAAGTCTGAAACCAACCACCATGCGGCA
>S.3684
CGAGCACATCCTACCCAACTGCTGTAGTTTATAGTGTTCTTTAAAAGCACATGCATGCAGAGAACTTAAGGCAGACGCCTGGAG
>S.3685
CGAGTTCTGATGCCCATCTTTCAGCTCCTCTACTGCACACTGAACCCAGTGAACCTTCTGCTGTTTACACTCTCCCCCTCCTCC
>S.3686
CGACCGAGGCCGTCGCCAACAACCAGTCACAGCGGGGGTTGAACTCTGCGTGGGTCACTTTGGCTTTGTGCAACTTGTCACTGA
>S.3687
CGAATCATTCACCTTTCTTATGTTATATCTAATTTACTGTCTTGCTTTTATATTTGTCTCATCATTATGAAAGAATGGAGGTCA
>S.3688
CGAGGATGTTTCACGTCCATTCCATGAGGTCCCATCAGTTCTGCTAAGTTCCCTGATGTCATGGGTCATTAGGTCGCCTGACAC
>S.3689
CGACGGAGGCGCATCAGTGAATCAGTGCGCAGACCATTACGCGACTAACAACACGTTGTTTTTGTATTTGTGGATATTAATACC
>S.3690
CGAGGTACAAGTGGTATTACAGGACAGCATGTACCAGTGATAACTGGTTAGCATGCTCATTTCAGTAGGTATCTCTGCAACACA
>S.3691
CGACACCATGCTTATAAATAAGGCAATCTTTAGAGAATATAAACTCTTCAGGGAAAGATGGGGATGTTTGCACCGCAAGGGAAA
>S.3692
CGAAAGGAGAGGCTAGAGTCAGCGGAAGAAATCTTGTGCACCAGCCAACTCTGAGCTCAAATCAGTGCTTCAACAGACAGGACA
>S.3693
CGACTTGCAGCCATGTTAAATATTTGTTTAAAGCTTTGCTCCAGACCTCAAAAAAAAAAATTGGAAAAAAAAAAAAGCTCTGTG
>S.3694
CGAGAGCCAGCGAAAACTGTTGAGCTGAGAGATGAGCAGGGAGATCTGTGTGTTGGCAAGATGGAGGGAAGTTTATCACAGTTC
>S.3695
CGAGGAATGCAGCTCAGCCTTCCTTCCAGTTTTTCCCAGTGGCCACTCACGGTATTGCACTGAAAAACAAAAAACCCTCGCAGC
>S.3696
CGACCGAAGGATGAACACCGTTTGTGCCTGGTGCTATTTGAAACTTTTCTTTTTTTGTGTAAACACTGACAAACCACCGCATTT
>S.3697
CGAATCTGTGGCCCCTGTGGCAAGGACATTGCCTTTGCACATGAGATGCCTGCCCAGCTACTTGATGAGCTACTGGGCACCCAC
>S.3698
CGAAAGGTGTGCACGTGCCTCAATGGAATGAGGTGCTAGAGTGTGTGTGTGTGTGTGTGTTGTTTATTGCAAAGTCCCAGCAAG
>S.3699
CGAGTTTTTCCCCTCCTAGTTTAAAAAAAAAACTTTCAGTATGTGAATAAACCCCAGCTTTTCCATGGTAGCCTATATATGGGC
>S.3700
CGAGGCACATATTGAGGGGGCGTGTTTTTTTTGGGTGGCTTCCCTCACCTCAAACACATCAACACTCTGACCTAAATGAAGCAA
>S.3701
CGAAGCTGCACCTAGCTTAAAATACCGCTAAGCTAACCCTCATGAATTTTCAGGAATTTCAAATACGTCATGTGAATTTTTTTA
>S.3702
CGATCACTCACGTTACCTGTATTGACCTCTCCGGCATTTTTAGACTGTAGAAGTAATAACTTTGAGGCAGTCACAGCTTTGTGT
>S.3703
CGATCCAGTGTCATCAATGCAAAGTGAAAACATAGATCCACATAATCATCATCTTTAGGATATGCTTTTATTTTGAAAGTCTGT
>S.3704
CGAATTTTCTTCATTTCTTTCTCTAGGTGTTTTTCTCTGTGTATTATGGATTTGTCCTCAAGTCATCCTCCTTGCTATACAACC
>S.3705
CGACCAATCAAATCTGAGCAACCGGAATCTATTTTCCAAAAACTGGGAAACCTGAATTTGTGTACATTGACAAAAGTGACATTG
>S.3706
CGACTCATTTTTGCAGTTTGATGTCAAATCTTTGAAAAACCTTTGTCACTTGCAAATGTGGGAGGCAAAATCTGATGAATCTGA
>S.3707
CGATTTGGAGAAATTGCGGGCACCCCAGAGTCCATGCAGTTATCTGACTTACCGGGACAACGATCAGTGAGAGAATTAAGTAGA
>S.3708
CGATGGAGTACCTGCTCATTGAAAATGCCATCACTCAAGCACTGCAGATCTGCATGAAATTAGAGAGCAACTAAGGCCTGATTG
>S.3709
CGAGCAGGATACCGAAAAAAAGATCCAGGAGATGTGGACTTCTTCAGTCGGGGTGGGAATCACCAGAGGCCCCATGATATGATA
>S.3710
CGATATCACACACTGAGGGGCATGACAATGTGTTGGTATTTGATGACCTGGGGATATGAACAGGGTGTCTGCTCACATCAGCAT
>S.3711
CGAGAGCAATGGTGATGTTAGAGTCAAAATTATGTTTTACGTCGCGGCAACAAGCGCATAATCCTTGGGACTCCAAGGCAGCCG
>S.3712
CGAAAGTAACTGCTGCCACTGCTTCACCCCTCTCTCTCACTCTGGTTCCCTACATCCCTGTCTCCTTTTCTGTCTCATTCTGCA
>S.3713
CGATAAGTCAATCAAAAAAACAATGCCAGTTAGTGTTGATAGTTTTCAAATGTTAGTATTTCCTTTGTCATTTATGATTGTAAA
>S.3714
CGAAATGATTTCTTTTACCAGCGATTTGACCCCTTTGACTCTTTCCTCTTGCTCACTTTGTTCTCATTTCTGTGTCATTTCAGG
>S.3715
CGAAATACAAATGTAAATACATACAGAGTCGTATTCTTAAAGGACGAGTCTGATTTATGACTATTTTTGTAGTTTTTGCCATTA
>S.3716
CGAATATGTTCATTACATAAATGATGCAGGTGAAACAAACACATTGTACAGATAAGACAAATAAGATAAATGAATATTGTGTCA
>S.3717
CGAAAGCTTCGCCTTCCACCTCAGCTCCCTCTTGCACGACGGTCCGGATGATTCCCATGATTATGATATAACTACTGGGTGGAG
>S.3718
CGACAAGCGGTTCTGTTCCCAGCTGTTGTCTCAGTCACCTGGCTTGACACATTTGCTCGCGGCTCACGCAGAAAATAGACAAGA
>S.3719
CGAACGTTAATGTTGGTCTTATACTAACTTTTTCTGCTGATGGTGTATTTACACATACAGGGCAGCAGAACTGGATCGCATTCT
>S.3720
CGATAAAGTTGGCACATTCAAATATCTTGGACTTTGGATTGACCCGGAACTCTCCTTTAAACCTCATATTGATTACATTGTTAA
>S.3721
CGAATATTCCTTCTAAAAATAACTCATAGGTTTGAACCATTCAAAAATTTTTTTTTCGCATTATGTCCACAAGAGGGCAAACTA
>S.3722
CGACACCGTACCCAGAAATGTAACTACACGTCGCGGTGATGCAGACCTCCTATTTTTGTAAGCTGAAACCATTTCCCTCAGTAG
>S.3723
CGAGGTCATCATAGTTAGTAAAGCAAGTCTCAAGTCATCAAATTTGCCACTTAGGTCTGACTTGAGTCCATAGACTGTATAAAT
>S.3724
CGAATCACTTTTGGATGGAAACATAGCTAGTTATTGGACATCCACTAAAAAATATTCGCAAAATATTTTGTGTTTGGGGAACCT
>S.3725
CGAGAATGTGTACAGTTTACTTGTTGTCCCGGATTATACACCAGCTACTGGACCTTTGGGAGCTCCTGCAGGGATGTCGTCAGT
>S.3726
CGAGATCACGCCCCCAAAACATGACCATGATCTCACACTAACCATAGACGCATGGTTTCTGTGCCTAAACACAACCACGTTAAC
>S.3727
CGAACAGTGGTCAGCTGCGGGTGAGGAGGGCGTGTGACTTAAGGGTCACTGTGACATCCTGCACAGGTGGGGACGGTCAAAACT
>S.3728
CGACTTGTCCTCTCTGTCAACACTGGCTCAAAGGCATTTAGGGTATTCTGCTGTTATAAAGAAGGCAATATTTTGGGACTGGGG
>S.3729
CGATCTCACGCCATTTTCAGTTTGTTTGCTTTCCTCACTGTGTTGTGCACTGAGTTGAACTGCCAATCAGAGTGATAACTCTCA
>S.3730
CGATCAGCAGAAACAGCTGATCTTCGGTGACCCCGCCATCAAATAAGATTATAATTCTGTGGGAAACACTGAATGCTCATAAAT
>S.3731
CGAGCTGTTTAGGTGTCAGTGTGAGTTCAGTAGGACTGCTGTAGTGCTGCTGCCATGTTAGCTAATGCTAACCTGGCGACTCGC
>S.3732
CGAACACTTAGCAAACAATAATAAACACCTTTTCAGAAGAGGCATGTTTCCACCCAGGGGTCAGCAAACCTATAAAAGAGCCAT
>S.3733
CGAAAAAATAATTTAGCAAAACTCAACAGTAATTGCAGGAACAATGTCCCAGTGACTTGAGAGAATACTTGAAAAGGGTTTACA
>S.3734
CGACAACCTGGCCGCAATAAAGATGAGGAAGATAAACAGGGTTAAGATGCACATTAATCTTTTTTTGATTTGGATAAGCGGCTT
>S.3735
CGAAGTGCACAAGCTTGTTTAGGGCCTTTAAGGCTCCAACTCGCCTTAAAGATTCCAGAATAGCTACAGGCTTCTACCTCGTGT
>S.3736
CGAGTAGTTGACACTTTGACAGCTGGTGTTTTTTATTTGTACTCAGAGTGAACAGTTTAATTATTAGTCTTAGTATTAGGTATA
>S.3737
CGAAAGGACACAGATGGAATGATCTCTTCAGTGTTGTTATCTGTGGCACGTGTAACCGTTCTTGGAGAACTTGGGCGGGATGAG
>S.3738
CGAGGCTATCTTGTGCTCTTCTACAGCCAAGCAGTACATCTTCTTACTCACCGAGGCCTTATTAACAGAAACTAGAGCTTCTTG
>S.3739
CGACGCTGTAGGCTCTGCGTCAACATGAAGCCTACGCCGTAGCCTGACGTGCACCTCCCCAGAAATGTAACTACACATCACAGT
>S.3740
CGAAAGATAGAAGTTCAGGTACATTTACCATAGTACTGACATTTTCAGTACTTTGAGTAAATCATCTCCTCTTTTTCTCTTAAT
>S.3741
CGAGACAAAATCACTTTGTAAGATACAGCTTCAACTGATATCAATGTGTTTAAAGGAAATGACCACTTTAGAATGAAGATACAG
>S.3742
CGAGTCCTTTGTTTCTTCGCAAATGTTCAGATGTACTTTATATAGAAATACCAAGCCATGCATCATGTCAAGTGAGATTTACTG
>S.3743
CGAGCCCTGGCAAGCTGGCTACAAATACTGCTCGCTGTGTTGTAGAAAGTTAAACTAAAAGGAGCAAATGAGTCAGGATGTTTG
>S.3744
CGATGACTTCGGAGTGACCAGGCCCACCGGGAACAACAATGTTCTTGTTATTATCCTGTTTTATCCTGGGGGGGGGGGGGTAGG
>S.3745
CGAAAAACTTGAATTTGAACTCCGTTTTTAGCCTCATTGTAGCCTGGAGCTCTGACTGCTTCTCTGTGCTCCGCGCTCACGTGT
>S.3746
CGACATATATATAATTTGTTGGTTAGAATTGCAGCAAAATAAGTGATCTAGTTTTACAGTTTGCTTCAAATATTCAGTAAAAAC
>S.3747
CGACAGAACAGCATGGTTGAATTTCAGCCTGCATGCATGTTTTTTTTCTGTTGCACATTGTTGAAACGGAGCAGCTAGTGTTGC
>S.3748
CGAGAGTAAACAGAATGAGGAGTTATTGAGTAAAGTGCTTAGCTTTATTTATTTTTGCAAGCACTTTGGATCATCACACGTTTC
>S.3749
CGATGTGGTCCCTCCTGTCTCCGTTAAACACACTTTGCAAAATTTACATATTGCAGAATGCTTCTTCTTCTTTGTTGTGTGGCA
>S.3750
CGATGTCGTCCCTCCTGTCTCCGTTAAACACACTTTGAAAAATTTACATATTGCAGAATGCTTCTTCTTCTTTGTTGTGTGGCA
>S.3751
CGAATCTTTCCTTTGCAAGAAGGATGTTTTTGCGGTTTTGCCGACCGGATACGGCAAGAATCTAATCTACCAGTTAGCTCCGCT
>S.3752
CGATGATGAGAGAGGACACCCAGCCAGATCGGGATGTACTGGGGAAGGTGGAGAGGTAAGATTTTCAGAACTTAAAATGTATTC
>S.3753
CGAAGGGAGAACTTTACACACACATCATCCAGGATCCCTCACTCAGACGTGGAAGCATATCAAATGTCAGTGAAATGGGGAGCT
>S.3754
CGAACATCTCTGTGGCCTTGCTGACCCCTGTTCATGGCAATTTGGTTAAACATAGAGTCCTTAGAAGACGTCAGCCTTCTATCA
>S.3755
CGACTTTACAGTAATTAAAGTCTAAGTTTACGAGGGGCACTGGAACGCAGCATGATTTTTGCAGTGGTGAGTCTGTTTGCATGG
>S.3756
CGAGTAATCGGATAAGACATACTGTGTGTTTTCATTAAATTACTTTAGCTTTATTTAGGGGAATAGTAATATATAAAAGGGAAA
>S.3757
CGAGATGAATTGAAATGCTGAGTGCCAGGCAGTGAAAACAAATCAAAATGATTGTTACAGTTGAAAGAGTGGCACATTGCGGCG
>S.3758
CGATGGCACCACACTTCTGTTTCAGTGCTGTTTCTTAGGTCAAGATTGAACTTTACCAGTTTCAACTTATTCAACACTGTTGGG
>S.3759
CGAGAAGGACAAGAGTGGCGTATGTAGAAGAGGAGGAGAGATAGACGGATAGACGGAAATATGGGGAATAGAAGGATGAGAAAA
>S.3760
CGAGGATCCAATGAAATGGAAGCGCTCTTCCTCTGATGAAGCTTTATGTAACTTTTTGGCTCTCAAGTCACTGCCAGCTCTTGT
>S.3761
CGACTTTCTCCAAATGCTGACTGTTTTGCTTCATATTTCATTTTAGATAGACCACAGTGTGCTACCCATTCCTTGTTACAAATA
>S.3762
CGATAACATATCTTGAGGAAAAGTGTCTGGCCTCCGAGAGCAGTACAAAAAGAAATGCAAAAATTCTGAGAACAAAGAGGAGAT
>S.3763
CGAAAATGATTAGCAACTATTCTGATAATCATTCAATCGTCTTGAGACATTTTATAAAAGGAAAAAAAAGGTTCTTGGGATACA
>S.3764
CGACAGTGCCGTCGCCATGAGGGGATTTACTTGGTCTGCAGCGATGTTCGGTTGAATGCCAGGACCCAAGGTTTCCCAACAGAA
>S.3765
CGAAAAAAGAAACTGTTTATCTGTGGCCACCATGGACTCACCTCCTTATTCTAACTTTCATGTGTGAGTTTGTTTTTTTAGTTA
>S.3766
CGATGGTCAAATGTCAAAGGTCGTTGCGACTTCAAAAAACATGTTTAAGGCAATAACTTGACCGAATTTTTACACAGATTTCTA
>S.3767
CGACTCCAGCCTGTGGCCCTTTGCTGCATGTCTCTCCCTCTCTCTCCCCCTTTCACACTTCACTGTCCTATCAAATATATATTT
>S.3768
CGACCAGTAGTTGTCATTTAGGGCCATTAGTTGACTAGTCGCCTGCATGTCTGCGATATTAATCTAATTATTAAGTATATATTT
>S.3769
CGATTGCACGGCTACCAGGAACAACTTGGGATTCAGTATCTTGTCCAAGTTGGCATACAGCCTGGAGGAGCCGGGTATTGAACC
>S.3770
CGATTCTGACTGTGCTCACAGCCACAGCTAGTACATGCAGGAGGGTTTCCTTTCACTTGGAGCTCATTTTCTCTTCCAGATAAT
>S.3771
CGATAAAAAATACCCACATTTGAAGGCTGAAAAGCCTCTAGAAAAACAGCTACAGGTCCATAAAGACACCTACATTTCTGTAGT
>S.3772
CGATCTGTAATTATGTTTGCATTGAAATGCAGTGTACAAGCAAAGCAGCTGTTGTCATTGTCCAGAACACTCCTAAAATGCACT
>S.3773
CGAGTCCGACACGTAACGCTATTACACTACGTATACTACTTTTAGTAGTTTACCTGTCCAGCAGAAAACATGCCACTTCAGCGT
>S.3774
CGACTAATCATGGCAGCCCTACTTGGGACGCCATTACGTCACTGTATCTTTACACGACCCAAAATCCATTTCTGAATTAATAAT
>S.3775
CGAGTGCCACAGCACATAATAGACAGTGGAGGTGCTCTGTGTTTCACATGGTTTTCTTTCTGTGCTCAGCCTCTAATGCTGCAT
>S.3776
CGAGTAGAGACTTCCATTTCACCCTCTTGGTGTTAGATGATAGTCAGAAATCTAACCCAAATCATGATTTTGGCACAATGAAAT
>S.3777
CGACTCCCTGCTGGAGGAATGGTTTCCTGGCCTCCTCAACACCGACATGCACGGCAGTGGAGAGGCTCTGCTGAAGAAGTGGGC
>S.3778
CGACATCTACCTGGTGCTTGTTGTTGTAATCGTTGTGCTGACCATACTGGGCCCAAAGTCAGTGTCCAAGTCCTATGCCCAAAG
>S.3779
CGACTGTCACTTCAGTCTTCTTCAGAAGCATCATCTGACGTGCGTCATGATGTGTCTTTATCAGCTGATAGTCTCCCGGAGGCG
>S.3780
CGACTGTCAAAAGCAGGACACATGTCCGCATTCGGCGAAGTGTTTCGTTTCAAAACAGAACGCTCTACGTAGGTAATGAGGGAG
>S.3781
CGATTCCCCATGGTGTTAGTGAATGCCCCACACAACAATTTGACAGGATTGGCTCCTTAGGTTTGTGACATCAGAAACCCTGGA
>S.3782
CGAGATCCTCAGTTTTCGCTTCCAGGTGATGGTATGTAATCCTCTTTGTAGCCGAGGCTTATGCTGACTCGGCTTCCTCAATGT
>S.3783
CGATTCCATGCGTGTGACAGACTGACATCCAGACTTGACAGGAATGTCAGTTGTTTCTGGTATTTTCCTTCATGTCGTCTCTGC
>S.3784
CGACTCACTTTTGGTACCAGGTACATTTCTGGATTTACCACTGCTGATAGAAACCTGTCACTATATGTGGGATTCTTAGTTGAT
>S.3785
CGACCTTTTCAACAATAAAATGATGAATATATCCCTCCAATGCGTAGTTTAGGCCCTTTTGGTTCCTTCTCAATGACATCTGAC
>S.3786
CGACAGTTTGGTAAGTACGTTAGTTTTCTTTGACACAGTTCACCAGGAAGAATGATACCACCGTCATATCTGTCCATTGAATTT
>S.3787
CGAATTCAACTAAATCATTCATTCACCATGCTGGATTCACCGGCATAGATGTGCTGCAAATATATCTCCATACTTTCTGACCGC
>S.3788
CGAGCCAGCGCGCGCTTGCCGGAAACATCACAGGAGCAGAGCAAACATCTTCGGACCAGTTTGTCATTTTAACGGTTTTCAGGA
>S.3789
CGAATCAAATCCAGCATGCGCGAGTAGTCCTAAAAAAACGAAAACCATAAAAAAACAAACTTATCTAGCTGAATTAAGTAAATG
>S.3790
CGAGTATTCACCGCTGATACACTGCATGGAGCGTGCAGGGTGAAGGGGCTGAGAATCCTCCATGTTAAACGACCCGCTGCTGCT
>S.3791
CGAAGGGTTACCATAGTAACCGGGGCTCGGCTGCAGTGTTTTGCCTAAAATTATCATAAAAAAATAGAAATGAAATGAACCCTG
>S.3792
CGAAATGTGTTAAGAACTCACAGGGAAAGAATAAAAATAAAGCTTAAAAAAATCTAAAATTACCAATTTATTTTAATGTAGATT
>S.3793
CGATGAGAGAAGCTCCAGTCCTCCTTGACCTTGAACAATATTGTTGTAGAATAAAGACAAACAACATAGTGTACGTGACTTGAT
>S.3794
CGAACTCAGTCAAGTCTTTGTACACGGGAGCATCTGGAATGTGGTGACGACAATCTGTTTCTTTTAAATGTAGGTTAGTTTGTG
>S.3795
CGAAAGCAAAGTGACTAATTTCCAGTTTATTTATTTATTCATGCGGCTCTTCTAGACTTTCCAAAATGTTATCGGACTGAATGG
>S.3796
CGAAGGTAAACGATTTTTGGCCATGGACACCTGGAGATGTTATTTTGTCTTCTACGGAAGTCGCGCATGCGCAATACCGCCCCC
>S.3797
CGATGATTTTAAGTGAGCAGCAGGGGTGGAAAGTGGTTAATTGCAATTACCATCATCACTGTGACAAATTCACCTTTTGCACAC
>S.3798
CGATTAATTAATCACAGAAAAAATAACACCTTAAAAAATAAATGCTGATTAATCGGATTCCGTGGTGCCCTTTGACGCGGTGCG
>S.3799
CGATGTGTCTTTTCAGGAAATTAAACAAGTCCAGCAGTTTGAAGAAGGCCTCCGACTCTGAGTTTGCTCTCAGCCATTGCACAA
>S.3800
CGACAGATTAGAACAATTGACAAAGTAGAACCTGCTGCCTCGTCCTGCATGTTTATATTCTTATGTTCTCACTCTGATTTGACA
>S.3801
CGAGTGAGAGAATTGCTCTGTTGCCATGAGACTCATTAAAACATGCTACTACTCTTGTTATTAAAGGAGCTGCTTACATAACCT
>S.3802
CGAAACAAAGGAGCAAAGGAGTTACATACTTCCAGGAATTCTGGGAAATAAAGGCAAACCAAACATTGTAGCATGTGGAACAAA
>S.3803
CGAACGGACCTTGGGATTTAAACTGGCACAAACACTGAATGACGCAGATTCACATAATATAATCTGTCTTTCCAACACTGCTTG
>S.3804
CGACAGATATTTTGTTTGTGATAATCGTCGTAACTTTATAGAAAATGGTCATTTTTTGCACTTCATTTTCACTTTTTTTTTTAA
>S.3805
CGAATGTGCATTTCTAAGTGCTTAGGGTATTCCTGTTCACTATGGGTCTTTGTGATTCGCTGTTTGGATGAGGCATTTATAATT
>S.3806
CGAAAGGTGCTGTTGGCCAGTTGGTTTGATATTCTACGAATTAGTGCCCCATGAATGACATTGTGTACTTAATGTAAAGTTAAA
>S.3807
CGAGCCCGTGTGGCGTCACCCGTACGCTGGTTCCATCCCGGATGTAAAAGCCCAAGGGTTTGTCCGAGCCGTGACGATACAGTC
>S.3808
CGAGTTGGCCTGACCAGGCTTATGTTTAACCAGCGTGTCAACATGGTTGGAACTCAGCTGGAGCTTAAAAAGGTCTCCTAACAT
>S.3809
CGAGCAAGTCCAGCTTCTCTGCTGCTAACGCTGCTACCGGGATACAGCTGAGGGGAAGCTGGCTGCTAATGCTGTGTACTGGGA
>S.3810
CGAGGAAATCATGTGTGATCAATGCATAAGATTCAAGCAAAAAGGCTGTAAGTGCCAAAGTTACTTTAAATTTAGGTCTATTTG
>S.3811
CGATCAGAAGGTGCTTGTACTCCACGGAGGGATTTCAGACACCACAGACCTCGGCCTCCTCGCCAGATTGGACAGACACAATGT
>S.3812
CGATATAGAGATACATTTATGTGCTGATTGCAGATAGTTGCATTAGGCCCGTTTCCACCGCAGGAACTTCAGGGTAATTTTACG
>S.3813
CGATTGTCAGCTAAATTTCAACGAGAACACCCTGCATTTCTCCGAATTTGAAGTTTTGCGGGCAGCATTTGCCGAGCTTGTGTT
>S.3814
CGACTGACAATCTGCCCCCTCTAAAAGTTCATGGCACACTGGAGTCATTGTCCCCGTCGTATTCATGAATTAAGAGGTTTCCCA
>S.3815
CGACTAACGGAAGTGCAGGGGCCTCGGCGATCGCTCATGCCCTTCACTTCCGGCAATGCCCCCAGGAAATCGCCGTGTTGTTTA
>S.3816
CGACAAAGAAGCTGCGGTCCAGCTGGATGAAAACCTCATCCACCACATACGGTGCCATAATACCCAGTGAACGAAACTCCTGCT
>S.3817
CGACTGTTTCAAGCCACCATTCAACATCATATCAGTCATCAAGTTCTATAGCGCCTTGTGGTTAACTCTAGCGCTTTTAATTCC
>S.3818
CGACATGGACAAAATCAACACTGGGTATGTGTGGGAAACAAAAAACACACCCAGAAGCAGATAGCCCTGTGCACACACTTGCAT
>S.3819
CGACAGTCACTACATCTCGTCTACAGTTGCAATTACTGTGTATGTCATGCTGCCTGAATGCACTTGGTGATTGAATGTTGAATA
>S.3820
CGAATAGTCGTTTTATTTTTGAAAAATCAATTTTTTACTATTACTATTACTATTACTATTCGCCGTCTTATTTCTCCCCCTATA
>S.3821
CGACGAGTAGTGGAAAATGCCTTTGGAATATTAGCCAATCGCTTCAGAGTTTTCAGAACAACTATTTCCCTGGATCCAGACAAG
>S.3822
CGAAAATATGCTGCGATCCAGCCAAAAAACATGGATCGGATCGGATTGCACTGCAGGGGAAAAGTGCGATACTAGCACTGCGAT
>S.3823
CGAGAGGCAGACAAGAACGCTGTATGCTGTTGGAGGGCTACAACAATAGCATGTCTTGTCTGTTCCAGGGTCATACTCCAGCAC
>S.3824
CGATACACACACTGTACTTGTTTGGAGATGCATTCACTGTTGGGTTGAGTCTTTGTGGAAGATGAAAAATGTAGATAATTACCA
>S.3825
CGATTGGTAATAATAGGAATATTAATTGTTTAAGTGAGTAAAATAATAATAATAAACTAGTCCATATCCGGGGATGTGTTATGT
>S.3826
CGAATCACTTTATTCTTGAGTGGACGTTTGTGCCAAATTTGAAGAAATGGGCACACTCACGTACGGAAGACAACCTGAAAACAT
>S.3827
CGACCACAACCACAACAAGTTCCTCCGCAAATACGGAGAGGACCTGCCCATCAAACTCAACTGACCTTCGTGGACCACAAGCAG
>S.3828
CGACCATGAACAATGCAGTAACATATCTTACAGTGTTCTGTCTATGATGTCTGGGGTCATTCAAGTCATTTAAATTCCAGAGAT
>S.3829
CGACGACAGACCCGACATTAAACTGCACAGACACACAGACACACAGACAGACAGACAGATAGACAGATGTTGGTTTAAAGGGGC
>S.3830
CGATTGACGCTACTGTCTCTCTCCGAAGCCTGTCAGAGCTAGATCAAATGAATGGTTCATGATTGATATATTATCCAAAGCCAA
>S.3831
CGATACCGTGAGTGCTCATCAATACTACGGTCTTTGATAATTTAGCCCTGGGGCTAATTTAGCACCGGGTTTCGGTACCCATCC
>S.3832
CGAAGGCTTCTTTAGCTTCCGCATGTAATTCACGCACATATTCATTCCACCCAGGCCTTATATTATGTTTAACCCTTTTTTGAC
>S.3833
CGACAATCAAACAGGCTCCACAGGCTCAGTTCAGATTAAAGCTTAATGAAATGACCAAATGTCTCTCAGAGTGCCTGTCTCTGA
>S.3834
CGATTTCCCACACCTCAGTGCAATCTACAAGGCAATTAGTTGCCAACTTTGCCTCAGCCTCAGTGATGGTATTTTATCTTTATT
>S.3835
CGATACCTTGGTCGTATTGTCTCCAAAAAACTGGAATTCTTGGCACTCAAATGGGTCATCTGTGAAAAGTTCCGCGACTACCTA
>S.3836
CGAACAAGCGCTCTGAAGTAACGGCTTACTGGTTAAACAGAAAACCAAAATTACATAGTGTCTGTGGCTTGTGTCTCATTTAGA
>S.3837
CGAGGTCTGTGCACCTGATAAATGTCTCACGATAAATTAGACAGGCCTTGCGTCATTAACACAGTAGTGGCGAATTTCTGTCTG
>S.3838
CGAAGGCAGAGAGAGAGAATGGAAGAGAGAGCGACGACAGAGAGTGGAGAAGAGCGGCTAACACGGAAGGCTAGCTTTCTGCTG
>S.3839
CGATACGTGCAGAAGCATCACAGGGCCAAACAGAGAGACTTTTAGAGGCTTGGTGTTGCTTTTACAAATGGAGTGAAGAGCAAG
>S.3840
CGACAGCAGCTCTCCTTGTTTTTAATTCAGCAGTGAAACCTTCACACATTTAAGACCCAGTGTAGTGATGTGGATGTCCTGTAA
>S.3841
CGAACAATATGTCCTAATTTATGTATCATATAACAATATGACATCCAGAAAATTTTCCATTCTACATAATAATAGTATTTTTAG
>S.3842
CGACTGCTGCTTTCATCACCTGGTGTAGAAAAAAGAAATCACTGTATAAGAGTGCAGACATTTTTATCTACATTATATACACAT
>S.3843
CGACAGCCGACTGTCGGCTTGGTGTGTCAGGACCTTTAGGAGTAGAAAGGAGGAGTTTTAAAAGGCTTCTTAATCAGAGGAGAA
>S.3844
CGAGGATTACACTGTGTTATATAATTATGGGTGTGTTACAAATTAGTATATGATATACAGGTTTAATATGTAAGGGATAATGTA
>S.3845
CGAGCTGTTTGGAGCTGGATTGGATTTTAAAGAATAGAGGCAGACTTGCACAGGAAAAAAACACAGCAAACAACATCTTGACTA
>S.3846
CGACACTGTTGCTGAGCATTTTTACCTCTGAACTTTTAGCCCCATTTCCACCAAACACTTCCAGTATGGTACCTTGGGAACCAA
>S.3847
CGAACGCAACTGGACTTAGTTTTGTCTTAGAAGACGTTTCTCCTCTGAGGAGGTCTTCACAAGGCCAATGATGTCACTGGTTCG
>S.3848
CGAGAAGTGCTTTATAGAAATCCTTTTGTTGCTCAAGTAACTCACGTACCTGAGCCATGGAAATGGGTTCCTCCGAATTGTTGT
>S.3849
CGATGCGGCGCCAGAGAACGGCTGACATAGAACAATGGAGACTGCTGGAGCAGCTGGAGGCGGAAGCAGCTTGAACTGAGCTCC
>S.3850
CGAAAGCAGTTAGGGTGGAGTGGCCCCCATCGCACCACCCGCTCCCAAAACATGTCGTCTGGTTGCTGTGGAGAATGCAGATGT
>S.3851
CGACTCTTCCTCCTAAGTGGCCCATATTTATCTGGCTGACCGAATGTTTTTATACTGACAGAGAAGAAGATGTTTGAATGTCTT
>S.3852
CGACACAATGGATCGTACAAACAGAGATAATGGCGCACACTTTCCGACAGTCTCCCCTCAAAGACATTCAGTGTGTTACGCATA
>S.3853
CGAAGCCTGTTAAAAATAGGATGAATTTTACAGTTGTGTTTGAAAATGTTACACAAATATAAAAACATTATCTCTTTTGAAGTG
>S.3854
CGAACCGAGTGGATCACATTCTGATAACCAAACAAGTCATTTCGGGGGATTATGAGGCTGTCTCTTTCTCCAAGTCAATGGGAG
>S.3855
CGACAGTATTATGAGCAGTTGAGCAGTGTCTGTGTGTTAACATCTGCTATCCAACTATAAACTACGTGGCGAGGCATGAACATG
>S.3856
CGACGTAGAGTAGGTACAGCTTAGATTCAACACAGAAGTATAAATCCCGCATTAGTTTGTTTGTATTATTTGACTTGGTGAATC
>S.3857
CGATGTAAGACTTGCCACAGTACGAATGTAACATGGAGTTGCCTGATGCGTTTTATCCAGGAACCCCAGGTCTTTTTATCAGCT
>S.3858
CGAACCAGAAAATGGTAGAAAATCTGTGAGTATTTTAATAATTGTGTCATTTTTCAGGTTACAATGTCAAACATTTGCTTGTTT
>S.3859
CGATAACAGCGGCTTCTTTTTAAGCGAGTTTCATTAAAAAAGTAAGAACCAGAAACACGCAAAAGACCAGGAGAAAAAAAAAGA
>S.3860
CGAGAAATGCAGGTGCACAATTAAAACATCACAATGATTTGCAGCAATTATCTTTGATTACCTTTCCCCCTCTCACTGACGAGA
>S.3861
CGAACAGGCTTCTCTACGTCAAGCCAATAAGATCATTAATGACTCATCTCATGTTCTGCATACAGAGTACGAGCTGCTGCCCTC
>S.3862
CGAGGCTTATAGAGAATAGAAAGAGGAAGAAAGTGCCCCAGTGATCATGAGACTGCTTACCAGATGAACTTCACTGATTGTATT
>S.3863
CGAGCCCTGAAAGTGCACGTTTTTCATTGACCACCAGATTATCCATACAAAATAATCAAACTTTCACCACATAATAGAGACAGA
>S.3864
CGAGTTTTTTTGATTGTGCTTTTTTGGCGCGTTGAGCACCACAAGCTGAGTGCCATCTAGTTCCATTATTTGAGAGAAGGCAGA
>S.3865
CGACCAAGATTTTCTTTGGTTAAGAGAGCTGATAAAATTAACATTTTATTGATACCTTGAGGGAAATTAGGCTCTGCAGCAGCA
>S.3866
CGACCGGATGAAGTAGCTTTCATCCACTCGTCTCTTTCCTTTCCCCCTTTACTTCCTCTGCTGTGGATGAAGTCTGAATTCTAG
>S.3867
CGACCTTTGGCCTCAGGTGTCCTGAACCTCCCTGTGCTCAAACATGGTGTTTGTTATGGCCAATCCGTGACTCACACAGAGGTC
>S.3868
CGACCTTATGCTTTTCATGTAGGCGTGTTGAAGAGACTTTCTGCGTAGGCCCAAGGAAAGGCAGAGAGGCCCCAGAACAGAGCC
>S.3869
CGATCAGACAAAACAACAACAACAACCTATGAAACTATGACATAACCCCCAGATAAAATTTAATTCTCACACACTGTCAGCAGT
>S.3870
CGAAGGTCAAGGTCAGTGTGACCTCACAATAAATTTTTTAGGTCATAACTCAAGAATTCATTCGCTAATTATGACATAATTTCA
>S.3871
CGACAAGTGAGGAGCAAATTGTACGTGTGTATGTGGTGTGTGTGTGTGTGTGTGTGTGTGTGTGTGTGTGTGTGTATACGAGTG
>S.3872
CGAATTTCCTCTTTAAAATCACACTGTTGTGCTGTGGTCCTTACTAGTGAACTTTCTGACTGTAACTTTACTTTGTGCTCTTTG
>S.3873
CGACTCCTCGCCCACATGTTTACAATATTAATTTAATTACTGAATTATATATTTTGAGTGGGGCAACACAATGGTTTGAGTTGA
>S.3874
CGAACCCGCGGCAACGAGGCAATGCCTCTGTACATGGGGCACCGACACTATCCACTACGTTACCGACGCTCCCAGAGAAGTACA
>S.3875
CGACTTATTCCCGGGACAGTTTGCGCATAGCTGCACAAACGACCACTTCTAAACACCGCACAGCTCTTTCACTGATCCACTAAT
>S.3876
CGAAAGAATCAAACAGGATTTTACAAAATAAATCCACTCATGAATATTATGTCAAGTCCGTTGCTAACTTTATGCTAACTTTTT
>S.3877
CGAAGGTCCAGATGTTGAGATGGAGGGAAGTAGTGGAGGAAAATTCAAAATGCCTCACATGAAAATGCCCAACATTGACCTTTC
>S.3878
CGAGTTTGTTTGGTACAATCCAATCTATCCAGCTTGACAGAAGCGCTTGCGGCTCGTGTGAAAAATAGACCAGACGGTGAACTG
>S.3879
CGACGCAAAGGAGCAGCAGCTCTACTCCGAGCTCCCTTGGGATGTCTGAGCTCCTTACGTTATCTCTAAGGCAGTAACTTCTGA
>S.3880
CGAGCACCACATACGCAGCTGAAATTAGCCTCCAACAACATACATTATTAACTCCTGTGTGAGTAACATTTTCCACTCATTTTT
>S.3881
CGATCTCTTCCTAGGAAGTTTGACCGATCTGCATGAAACTCGGTGAACATAATCTAGGGACCAATATCTAAAGTTCCCTTATGG
>S.3882
CGAAGGCAGTAGCTCAAACAGGAAGTGGCCCGGGTGGTAGGAGTCCTGCAGGATGGTGTTGGCTCTCCTGAGGCAGTAAGAGCC
>S.3883
CGAGCTAATCTCATAGCTCGGCTGATCAGTCAAGTCGTACTTCTCGTCTTGTCTGAGTATACATGCAGAAGAGAAAATTTAATT
>S.3884
CGAATACAATCCTGATGTTACTCCTGATGTTCAGTAGCTTCATATTGGAGGGTCCAGGTTCATAGTCTTTATAAATTTCAAGGT
>S.3885
CGATTTTTAGGGGCACTATTTGTAACAATACAATTGTTCCTAATTCACATTGTTCTGGGGACCGTTTTGAGTGCGACACAGTAT
>S.3886
CGAGCACCACATACGCAGCTGAAATTAGCCTCCAACAACATACATTATTAACTCCTGTGTGAGTAACGTTTTCCAAAAAAGCAG
>S.3887
CGATCACTTCTCTAAAACCTCTGGATTATGACTGAAAAGCACTCAGCTGGTCAGGCTCAGAGCAACAGATTTAAGAAGTCCTGC
>S.3888
CGAGCCTGCTCATATTTCAGAGCCAGCATGCCGGGGACTGGGCTGCTTTTTTTTTCTCCTTTCTCTTTTTTCCCCTCTCTCTTC
>S.3889
CGATGCTAAACCTGCAGACGAGCAGCCAACAGAGTGCAGTTCAGATCCAGATGTGTTGAATTAAATCCTCCTGTTGCATCCCAG
>S.3890
CGACTGGAAGTCCGAATGACTGCGGACATTCCTCACGGAGTCCGCTCCGCTTATAGTACACCCGAGTCTGCGAGCACCTAAGTG
>S.3891
CGATGTGGAAAGCCTATATACTAACATTCCACATTTAGGTGATCTTCAGAGTTGTCTTACCTTACGGTGTGTTTACTGTTTACC
>S.3892
CGATTGGCCAGGACCGAAAATGGAAATCCATCCCCTTCAGCCGGCTTGGTCACCACAAACACAATGGAGCAACACCAAATTTAT
>S.3893
CGAGGTGACTGACAGGATAAAAAATTAAAAAATAAACATATTTCTGCAACAAAAATCATGTTTGTTTTTAGTCTTCTCTCATCT
>S.3894
CGACCTAGTGAGCTTTAGCGCTGCATTTCAAAGCGTCATCCATTTAGAGGTGGTGAAATTTAAAAAATTTTATGTTCTATATGT
>S.3895
CGATCACGTGTCTATCGCAATAGATATCGCTATCGTTTTATTGCCCAGCCCTAAATGAATCTGGGGTTGGCTTTTACCTTCACC
>S.3896
CGAAATGTTCTGTTGAGTGTGAGAGAGGAGCTGCTCTAAACATTTGCCGGTCTTTGCTTAAATATCACTGTTGGAACACTAACT
>S.3897
CGACCCGACATCCACGGCGAGTTAAAATAGCAGCAATCATCAGTAAAAGTTCTGTGAAAGCACTGGACTCACCAACAGTCAGCC
>S.3898
CGACCAGCTCTACCTGTTTTAATTTGTGACATAGTTTATTCTTTTTTTGCTGTTGTAACTATTTTTGCTGCCATCTTGACCAGG
>S.3899
CGAAAAATTCTAACAGATAACCTGCGTTTCAAACTCTGGGCATGGAGGTGAAAAGATCTGGACTTTTACCAGGCAAAAACATGC
>S.3900
CGAATGGGTTGGCAGGCACAGGAGGCGTGCTGGGTCTGGAGCCGTCCCCTTTGAGAGAGGACAGAGAGCCTGTATTGGGAGGGG
>S.3901
CGAGGCAATAGTGAAAATGAACAGAGGTCATCCCTCCAGTGTGAGCGGGTCAAGGTCTTTTGCCCTAATATGACACAAGAGCAG
>S.3902
CGACAACACACTGACAAACACCGTCTGAGTTCTTCTTCAGTCAGAGAGTCTGACAGTCAGTTCATCCGACTGTAACTCTGAATC
>S.3903
CGATAGGTGACAACAATATAGAACACATTTTTTTTATTAAAGACCGGTCAATCAGAGCATTTGTAACAGAACTGCATTTCTTTG
>S.3904
CGACACTCAACTTCTTGACCGTTTTGGGTGCACCATCCGGGTACTCATAGCGCACTGTATTGTTCCATACTTCTCAGTGTGTAC
>S.3905
CGATCGCTTTGAGATTTGTTCAGTCAAGGGAGAAATTCAGATAAAACAACACGAGCTGAGGAGAGGAGAAAAAGGGGGTAATTG
>S.3906
CGACCAATTTTTCTGCATCTTTTTGGGTCAGGATAGGCCTAATTTTCGCAATATTACGCAGATGAAAAAATGCAGTCCGTGATG
>S.3907
CGACCCCTGACTGAGCTTTCAGTAATTTTTCCCTGCCCTGCAGGAAGCAGACGGCAGCTTCCACTGATTGGAAACACTAGACGG
>S.3908
CGAAAACTGCAATTCTTTGAACTTGAGGCCTGCCCCAGAAGCAAGTCAGTCCCCATTGAACCTCATGTTAAAATGCCTAACTCT
>S.3909
CGAAAAATGTGTTAAAATGTTGAAAAATGTCGGTCTGTCTCTCCTAAACCCCAAAATGATGTCATCTAATGTCTTGTTTGGTAC
>S.3910
CGACCAATGAAGATGAGTTTACATATCACCTTGGGTTCGTCCTTCACCTTCTCAAAATGATCCCACACTTTGGATTTCCTGTCC
>S.3911
CGACTAGGAGCAGTGACGGAGGGCAAGAGAGAGGGCCAGGCCACCTGAGCACCACAGCTGCATTTGTTAGAGTGTAAACTGTCT
>S.3912
CGAACTAGCTGAATTAAAAAAGGGCAGCTCCTCACCATGCTGGCCAGTTTGTCCAGTATCTCGTTGATCTCTTGGCTGTACGTG
>S.3913
CGAAGGCTAAGTGCTATTCATCAGTTTTAAAGTACCACCCACTTCTATCTTAAATTTTCCTGGGTAACATTGAGTAGAACACAA
>S.3914
CGAGCCCTGCCATTCAATAACGATAGTGTCATTGATAAAGGGTTAGTAGTATATGGTTGTTGTTTTTTTTGTTGTTGTTGTTTT
>S.3915
CGAAAGGTAGGCTGCTGAACTGATCAGTCCTTGGGCCATAGCGGAAGTTTCTTCTTGGGTAGTTCTCCCCATTTCTTAAGGGCA
>S.3916
CGATCTGCTTGGTCTAGCATGAAAGCCATTGCAGGCCTCCAACACTCTAAAACCAGCAGTATCATCTCTTTTGATGGCTTTGAG
>S.3917
CGACTGAACCTCTGAGCAGCTGCGCTGTGATGCAGGGCCGTAATCACCTATTTACCATTGGGGGGCCCATTGTAAATCACCAGT
>S.3918
CGACTACCTGACTTGCATGTCGCCAGTAAGTGACCTGTCACCATCACAGGAGGAGCCAGTGATGAAGAAGAACCACCACAGGAG
>S.3919
CGATCATTACGTGAATGTATGCTATGTTCTCACTGAAATTCCATCAAACAGTCAGAGGAGCTTATTTTTGGTCAAGCTGTGAGT
>S.3920
CGACGCCTGGCTGGTACCTGTCGTCGGCCCGGGTGAGGTGTTTCAGCCCCGCGGCCCCTGCTCTCCTCGTCCCCGCTGGTGCGG
>S.3921
CGAAACTAGCTCTGCGCAGGGTTCGCCACCCTGCGCTGCACTGGGAAACTAGAGTCCATTATGTCTGTTTTCACTGTGAAAAGT
>S.3922
CGAACCGGCAACCCTCTTGCTGTGAGGCGAGAGTGCTAACCACCACACCACCGTGCAGCCCCTGTTCTGCATTATTATTGTTTG
>S.3923
CGATGTGCTGGAACATGTAGGGGTGGTTGCAAATCTTTCTCAGTTGCATGATAGTGTTCATGAGGGTCTTCGTGCCACCTTTAC
>S.3924
CGATGGATGGGAGGAGCAAGCAAACCTTTAGACCCAGTTTTACTATTATGGCTCCTGTGCTGCTGCTCCGTCTGTGCCCAGAGT
>S.3925
CGATTTGTGGTTATGCCCGTCTGGTCCGGTGTATAAACTTCAACCACTGTGATTTTATGCAAACTGGCTGAACTGTCATTTGTC
>S.3926
CGAGAGTGGGTTTCCCATGGAGGAGGAAGGGGGGGTCGCAGTTGAGCGTCTGTGAACTAATCATGCTGCTTCAAATGAAACCCA
>S.3927
CGAACTAATTATTCAACAGGAGCTGATACGATGCTTTGCTCACAGTATGTTCAGCATGGGTTCAACATTCACTCGCTGTAGATC
>S.3928
CGAATGGATGGTAGGATGTTTAAAATTATGATTCCCTTTTAAATTGTATGTTCCCTCTCTGACCATGAACATCATTTGAATGTT
>S.3929
CGATTAGTTGACTAATCATTTTATTGAAAAATGTGTTAAAATGTTGAAAAATGTCAGTCTGTATCTCCCAAACGCCAAAATCAT
>S.3930
CGAAGCCAGTCATTGTCCAACATGAAACTTGCACAAGTGTGATGTGAAACTTCAAGCTTACAGCACACAGACAACAAGATATAC
>S.3931
CGACTAATCGGTTTAGTCATTTTTCGTAGAAAAGTACTATAAAAGTACCCCAAAATACTCTTATCGCAGCTTCTTACGTTCAAA
>S.3932
CGAATGGTTAACACACAAGGACCAGCTGTTTGTCTGCAAATGGGAGTTTAGTCCCCACAATGTGACAACATTTTTGTCTCCGCA
>S.3933
CGATATATCCACTTTTTTCTACTTAATTTTAGTGATCATCAGGTCTCCTCTGTAGTTTCATTAACATCATATTAAGCATGAAGA
>S.3934
CGAACCTTTTTTTCAGGGTTAAGTGGGGAACATAGAACCTGGGAAACATAGAACCCGGGAAACATAGATACGCTCCCGCAGATA
>S.3935
CGAAAAAATGTTGATTCGCAAAACGGGGGATGGAAACAGAAACCTCTCTCCATGGTGATATCCACACTCCAGGTCGGGAAGGCG
>S.3936
CGACCTGACAATCTAATCTCGCTGCAGTATTGTTCTCAGGCTAAATGCAAAAGTAAGGCAGGCATCAATAGTTGGGAATCAGCA
>S.3937
CGACATCGTTCTATCTATCTCCCTCATTTCTTTAGCCCTTCACACATCTGTTACTGGTTTATCTATTACATCAGTTTCTTCTCA
>S.3938
CGACAAGTCGTATGTTTTTTCCCCTCTCTCTCTCTCTCTCTGTGTGCTTGTGTACGGAATGCAATCACATTTATGGCGAGCAGT
>S.3939
CGAAGGTAATGAGCATTAGCCAATCAATGGGAGACAGGGGCGGGACATACCCGCACCATCCAAGAAATAAACAATCGGTTACAA
>S.3940
CGAGGGAACAGGATGCAGTAGGGAGGTAGTGGAATTGGCTTTAGCCATAACTGCCCCTGTTATGGCTAAAGAACATGTTTGGAC
>S.3941
CGAACCTCAGATTCAGGAGGGGCAATGCGGATTCTGTCCTGGCCGTGGAACAATGGACCAACTCTTTACCCTTGCGACGCTGCT
>S.3942
CGAGGTGTACTCTCAACAGTTTTACAGACATTTCTTTTCCAATGGTGGTCTACCGGGAAAATGCTTTTTAGGCCATAGGAGATT
>S.3943
CGACTTGTTGCCGGCGTGTTTACGATATTGATTTGATTATTAAATGATATATTTTGGTGCGGGGCAACACAATGGTTTGAGTTG
>S.3944
CGAAAACTCATGTCCTATTATTTATCATAAGTACAGGAACACAGCACCATACATGAAAGGTATAGTGTCTACATAAATTACACA
>S.3945
CGACAAGTGAGGAGCAAATTGTACGTGTGTATGTGGTGTGTGTGTGTGTGTGTGTGTGTGTGTGTGTGTGTGTGTGTGTGTGTG
>S.3946
CGAGGTTTTCCTTACAAATAAACTCAAATACAAATTCACAGAGTGAGATTCCTCCGCCCACGACCACACTCACCCATTCCCTTT
>S.3947
CGATATATTAAGTACAGCATGACCATATTGTTATTAGATGAGTCAACTCCAGTGCACATCCACATGAGAACACTGGGTCTGATG
>S.3948
CGATACCACATTATTGCGATTTTAAACCAGTTGCAATATGCTGAGTATTGCAATAAAATATTTGTGATTTATTACCTGTTTTTA
>S.3949
CGATTTATCTGAAGTTACATGCTGTGGTGTATATTTAATATACAAAAACATGATGTATAATTAGTGCGCTCTCCAACTCCCCCT
>S.3950
CGATTGATTGATTGATTAATTGATTGATAATAGTCCGGAAATCCCGTCTTCATCCTGTTTATATTGCCATGGTACAAGATTTGA
>S.3951
CGAAGTCGGTACAGGAAACCTCTGTTACTGAGGGACTTGGTATTGAATTTAATGACGGAGAAATCTTTTCCTTAAATTTTGCGA
>S.3952
CGACAACAAAGGTTAACAAATTGACAGATCACCTTTCCAGGTCATCAGATGTGATTTTTCTAATTAAAAGCTATTTCCTGAAAC
>S.3953
CGAGAGCAGGTTCGCCACAGAAAGTAAATCCAGCCTTTTCCAGCTTTATGGTTGAGCGCATTTGGTCAGAAACAACTCCTGGCC
>S.3954
CGATGACACTACTGTTAACGCTACATCTGGAGCCACTGGTGGTGATGTCATAGACACCTGTCACAGCAACTTTGAGAACTGTCA
>S.3955
CGATCAAAATCTGTCTATGAGAATCTATCTCTCTAGTAATGCTCTGGTTTGTTCGTCTGAAAGCTTCTGTTGTGGTGCTTCATA
>S.3956
CGACCTCTTCATCCTCCACCACCTGATGAGCCAGCCGGCCGACAGACGCTGCGAGTTCATCATGGAGGTCACAGACAAGACCAG
>S.3957
CGATCAATCTCTTTACCTCACCCAGCACTAGCTGTGATTTCATGAAATTTCACCTTTTTGCTTAAGCCACCCTCACCCAAGTGA
>S.3958
CGAGCCAAAAATGCAAATGCCAAAGCAGATTTGTTATTTTTGTGTCCAGCATGTTAATGTTTTAGTCTTTGCTCTGTTTTATTT
>S.3959
CGAGATGCAGCAGAATTGATAGACAAAGAGAGAGAAAACTTTCTCTCCTCTGTTTTGTTGTTCTTCCTCCCTTTCTTGGTTGAT
>S.3960
CGATGTAAAAGAAAAAGATCTGAAGGAAATCTTTTTAAATGCGGAAGGAGCTCCACATGTCCAGCATGATTACATACGGTACGT
>S.3961
CGATGGACAGCAATCTGTGTGTAGCGCACATTGCGTTTTAGCAGGAGAGGCTGACTGCGGATCACGCTATCCATCAGAAAGTGG
>S.3962
CGAGCCTTTTAAAAGCTTGGTGTTGGATGTTAGCCACTGCTGCTAATTAGCTTGTGCTAACACTCTGTAGACGGTCCTTCAGTG
>S.3963
CGATTGGCCAGGACCGAAAACGGAAATCAATCTCCTTCAGCCGGCCTGGTCACCACAAAACGGTGGAGCAACACCAAATTTATA
>S.3964
CGATCATTCAGCAAATAGACAGACTACATGTGTCCTCCAGTGTGACAGGCTTTGTGATGAAGCTACTGATTCCATTCCCTCAAA
>S.3965
CGAGCTGTCTTCTCCTCTCATTTTGCTTTTCTTTGTGATACTCACCAGGTAGCAGTGGAATGGGGGAGAATTCAAATCCTGAGC
>S.3966
CGACGAGTGATAGATGCTCTCCTGCCGTATCTGAACCGATAACGGAAGACAGCGACGAAACCGACAGGAAAACAGGCGACAGCA
>S.3967
CGATTTTGTGAAATAAACGCCCGGGTTACTGTTTGGAAAAATACGGTATCTATGTGTTGTAAAAGCATTTTGCTCTGCTGCTGT
>S.3968
CGATCATCGTGTGTTTGTGCACATGTGTGTGTGTGTGTGTGTGTGTGTGTGTGTGTGTTAGAGAGAGTCTGACTGTCAGACTGT
>S.3969
CGAACCTCATATCTAATCATCTAATCTACACTGAATATACAGGGAAGTAAGACTGTTACGCAACAAGGCAGATACACAACTAAA
>S.3970
CGATCATTTCATTACAATGCAATGTTCTGCAGGGAAACCATTGGTCCTGGCATTCATGTGGATGCCCCCCCAGCTTCTGTGGAA
>S.3971
CGACCCGCTCACCCTGGACGGACTGCACATGCTCAACGACCCCGACATGGTGCTCGCCGACCCTGCCACCGAGGACACGTTCAG
>S.3972
CGAGATTATGTCCATTTATTGTACGATAGTCAATAACAGAATTATGACAGACCTACTGATGACAGCAGTGTAGTAGAGGGTATA
>S.3973
CGAGACACACAGTGACTAGAGTTGGCTGAGCAGCTGTACAAAAACCTACAGTGCTCATTCTCCAGGGGCTGGTAGAGCTTAAGC
>S.3974
CGACGCCCTGGTAGACAACTGCAGCCATGGTCGCATTGTGAGCGCTCTTTTGAACGCAGGCCTGAGGTAAGAGGAGAGAAGAGG
>S.3975
CGATGGCCCTCTGGGGCCAACACAAACTCTGGTTCTTTAACAATGGAAACAATGGACTTGCATGCAAACACACAAGTATTCACT
>S.3976
CGAAGAAGGTCAGAATAACAAAGAGGTGAAGACTGAAGCTGGAATGTGAATGAGTGAAAGCAGAACAAGGGGAATCCAGAGAGT
>S.3977
CGAGTAAACAATATCTGTTTGTTGGTCTGTTTAAATAGAAAATCGTGTAAATGAAGCTAATTATTGTCCTTGTGCCTCTGACAC
>S.3978
CGAGTCAGATCCTCCAAGCAGCCTGGCACACCTGACTCACCCCAGATATCCGAAAACATTAGTATCCCACTATTGGCCTGTAAG
>S.3979
CGAAAAATGGTGCAATTTCTTAAAAAAAGAAAATTATTTTAAAAAAGAATAGAAAAAAACGTCATAATTATTACTATTATTATT
>S.3980
CGAACAATCACGACCATAAAATTACGTATGCATTTCTCTGGGGTGTCCACTGGCTCACCTGGTGGAGCGGACACCCCATGTACA
>S.3981
CGAACAGAACCTGGAGGGTGAGGGTAAATTTGTGACTGTCAGGGGAGCTCTCTTCATCTACAGGTTCGCTCCAGGAGTGTATCC
>S.3982
CGATATACTGTAGATTTTTGTTCAAGAAAACCTATCAAACCACATCAATCACTGGGAAACGTCCTTTAATCACTGAGTCAGTCC
>S.3983
CGAGCGTTTTGAGCAACAGCCACATGTGGGATCAGGATGGTGCACAGGCACATGGCACAGTGGCCTTTGAAGTGGTCAGTTTAA
>S.3984
CGAAATTGAGGTGGCTATCAAAAATAATATCAAGGTTTCTGCAAGAGTTAGTAATGTGGGATGAAAGGGGACTGAGATGGGTAA
>S.3985
CGAATGCAATTACAGTCAAGATTTCCTGTATTTAAAAGCTCAAAGAAAGCCATCTTGTACAGAGATTTCACTGTCGGCCCAAGC
>S.3986
CGACACAGAAATGTGGCTGTTAGCACAAAATGTCTGTGTGTGCATGAGTGTGTGCATGTTCATGTATGTGTGAGTGTGTGTGTG
>S.3987
CGAGGAAAAACTGGCTTCAACAAAAGTGGAGAGATGAAAGGTCGTTGTTGTGTCTCGTCTGAGAGGCTTCGCTGTTTGCACTTT
>S.3988
CGATCTCCATGGTATCCAGGCCCCCAAGAAGTGTGCTAGGCTTTGAAGCGAGCTTTCATAGTGGCCAAACAGTGTAATAACAAC
>S.3989
CGATGTATCATCATCTGGTCCCAGCGAATCTGCTCATCAGCAGAAACGACTGCAGGATATACATGAATTTTAAGTTTGCCTCAG
>S.3990
CGAAAACTTCATATTATTAAATTGTAATTTTTCAAGTATTTTGATATAAAGTTGCCTTCAGCATAGCAAATACTGAAGTGTATC
>S.3991
CGAAGCGGGCGAACAGCTCATTAAGCAGCTTCACGAGCTCCTGTGCGCTACAGGCTGAGGACAGCTGGGTGAAGCCCACTATAT
>S.3992
CGAGTGTAGACGATGAACTTGTCTCATTGGAGTGTAAGAACCTTCCTCCTCTCATTTTATTCTCTGTTGTTGTTAGTTCACTCC
>S.3993
CGATTAAAAAATACAAATATTTGATTGAAATATGTACTTTAAATTGATGCTTTGGATAAACTAAAATAAACGTGTGTTGCTGGT
>S.3994
CGATATCTTTAATGGGGCAATTAACTACATCAATTAGGGGAAGAGAAACAGCGAAAACAGAACACAAATTACTTACCCATATGT
>S.3995
CGATTTTTTTTTTTTTTAAATGAGTGATTTTCGTTTTTTTGCAGAATGTGTAAGTTGAAATCATGAAGAAGCCACTCCATGTTT
>S.3996
CGAAAAAACCTTTCATACCCTGTCACCTGCTATCTGTGGCCAGTCAGGGTGGATTTCTGGAATTAGTGCCACTTTGGCCCAAGT
>S.3997
CGACCACAGATCAGTTGTTGTTGCAAAAAACTCCACTGTTTTCAGCTCCGCTGCAACTCTCTGTCTGCATTTTTTGTATACCTC
>S.3998
CGACAACAAGAGACTCTGCAACAACAGGTTGCTCTGAATGATGGTGGTATTCACCTTTAAATGTCACAAGATGACGCTGACATA
>S.3999
CGAGAGTCTGTTTTCCTGGTCCAAATTAATTAATGATAGAGATTCATGAAACATCTTTTCGCAGCTCTTGGGGCACCATGTTTA
>S.4000
CGATGCAGTACTTCTCATCACACACAGTTGTGAACCTGTCAATAAAACAATTAAGTGTCACTGACGCAGAAAACCAGCAGTAAA
>S.4001
CGACAGAAGTGGACTTAGCAACGAAAATGGATTCCAAAATTTAATAAATCATTGTTGTCCTTAAAACCCTTGAAATGGCAGATC
>S.4002
CGATTATTTCTTTGATTAGTCAACTAATCATTTTATTGAAAAATGTGTTAAAATGTGGAAAAATGTTGTTCTGTCTCTCCCAAA
>S.4003
CGAGAGGCTATGGGAATGGCCAATAACATTTATAAGACTCTGGGGGCCAATGCTCAAACTCTGACCATCCTTGCCACAGTGTGT
>S.4004
CGATTGACATTTGTAAATCTTTACCGAATCATCCACATTGCAATGCATCTAAGAATCAATTATTTCCTGAGCCCCTAAAGTTAG
>S.4005
CGATATGGCGGTTAGGCCTAGATGAGAAATAAGCTCTCTAGCGCCTCCATTTTGTTTGATTGGGTCAATAATGCAGGGGTCCCC
>S.4006
CGACACAGAAGCTGCAGGACCAGCTGTTAGAGGTTCACAGACACATGTTGGTTCAGGGTTGTTATTTCTGCAGTCACATGACAC
>S.4007
CGATTTGCAGGCTTCTCATTCATGTTTTCACACGGGTCTCACAGGCATAGAGGCCAAAAGCATATGGTTAGGGAAGCAGCCATT
>S.4008
CGAAACTATAGACTGACAAAGCCACCCGCCCAGCATTCAGGAATGAGCCTCTGACCAAACTCTTGTTCGGATCTTGACACGGTG
>S.4009
CGATGCCAACATGCAAAAAATACGTCAGTACCTGTTTTTTATACCGGATACAACTTTGCCCTCAGCGGGCCGTGTCCATTCCCG
>S.4010
CGAGAGTCATTTTTTCAGCTTGGGCCATTCAGAAAAACACTGGCCATCAGGAGGGCTACTTGCAGCACAGTGTGGCGTTTCCAG
>S.4011
CGACACACACCCATAGCTGCCAGTAGCTCCTCACAGGATTCTGAGTGGAGGTGCCGACACAAACGCGTGACTTAAGCCTGATGG
>S.4012
CGAATATTGGTCATTGTGGTGGTTCTTGGTGAGCCTAATATAATCTGAGATGGTAGGCAGTGTAAAAAGTTTGAGAACCACTGC
>S.4013
CGAGGTGACACTGCATGAGAGCTCTTTTGGCTGGGCTGCTTCCATGCAGTCCAATCCTGAGGTAAAGGGACCACCCATTAGCCT
>S.4014
CGAATATTTGTGGGCAATTATTACAGAAGCTTCCAAACCCCAGAAATGGTATTCGGGACAGCCCTACAAAAATAAATCAATAAA
>S.4015
CGATTCTCCCCACCCACTGGAACACAAGCTAGGTGTTGTCAGGACCCTACAACACAGAGCTGATAACATACCTACCAGCACTCA
>S.4016
CGAGCATCTACAGGGTAAGTACCCAGATAATGAAGTGCCAAATACCTGCCTGGTTTCTCCCTGTCCCTCTTCTATCTATTGCAA
>S.4017
CGACCATCTGTCGCCTCGTGCAACCGCGCATGCGCACACACAGACATCATACCCCTCATGGAAGGTGTTTTGTACACACACCCT
>S.4018
CGACCATAACTTCAAACTGCGCCCCCTTAACAAGCATCCGCCAGGTTAGAGATGACATCCTCTAGGAAGCTTCTGGTTACATGG
>S.4019
CGACCTATAACATGTTTGGCTGGACAGTCAAAAACCTTTGAAGCCATTTTTCTGTTTCAGTGTTATTGTAGTTATTGCGGTTGG
>S.4020
CGACCAAACGTTAGATGACCAGAGAGGTTATTAGTCGGCAAGATTTCACTGGTTGCTTAGTTGCCAAAATAAATCAATGCCTAT
>S.4021
CGAAAAGTGAAAAGCTTATCCGAGATGATTCTGTTGAGTTTGAATGAAGTGTTTTAGGATGAGTAAACAAGACAATTAAGCTAA
>S.4022
CGAACTCTGACAGTTTTACAGCTGACAGGACAGCTGATTGCTGTCATAAAATGTAACAGGAGCCCATTGATTGGCTCATCAACC
>S.4023
CGATGTTACCAAAGCCAATGAATAATCATGTTAAATAACTGTGATCTCAATATCAATCAAAAATAATTGTGATTATGATTTTTG
>S.4024
CGATTATCATTGAATGCTTTTCAGTTTTATAGTATATTGTTACCTTTTGGGAAAGTGTTTGTTTAGTGTTTTGCAAATGTGTTT
>S.4025
CGATTTTCTGTGTTTTCCGCATCCGTCAGAGCCTTTGATCAAGAATCACTGAAGAAAATGTGGCGGCGGGACACAGCTGCAATA
>S.4026
CGAGGCAGAGATCTCTGCAAATCACACACAGGTCAAAGCTTTAACAACTAGAGTAAGCAGAGTGGCAAATCCTAAAGTGTTTTG
>S.4027
CGACTAGGCCTTCCGTGCTTGTCCCAGTATACAAGCACAGGAGGGGAATCCATTTATTGAGCCAAGTATGTGCGACTCCTCTAC
>S.4028
CGAGTGTGAGAGGGGAATGACCACTCATCATTTCAAAGCTCCCATACAGGCTTCCTTAGTTCAAATTGTTCTTTAAATTTCAGT
>S.4029
CGAACTAAACTTAAGGTTTGTTTATCTTTATAAATATCCAGAGCTTTTAACCTTGTGTCCATGAGCAGAGGCGTGGGTTACAGT
>S.4030
CGAGCAACATCTCCAGAACAGGGAGAGAGCATGACAATCTGGTAAGATGGAGGGAAGTTTACCACAGTTCATTTGCACATACTA
>S.4031
CGAAGCATTTTTGTTCTGCTATTGTTCATATCTTTACAGTCACTTCACACCATGTAATAGTTAACTGCATACCTGTGCTGAACA
>S.4032
CGACTGCTACTTCTTCTTTGTTTTAGCCACATAATGGCACACCTGTGCCACCCATGATCCCGTCTTGCCGGCTGTCCTGTTTAT
>S.4033
CGAAAAACGCCCCACATCATCTCTTTTTTCGTCATCTTTTACCCCATAGTCCAATCGGATGATATGAGAGGCGGGCCTTCTGTG
>S.4034
CGAACTGGCAACCCTCTTGCTGTGAGGCGAGAGTGCTAACCACCACACCACCGTGCCGCCCATATATATCTATATATACATATA
>S.4035
CGACGCTGCAGTTTAAAGAACAAATTCTACACACAGGAAACTAAACTCCTCCTCTTCCTCCTCCTCTTCTTCTTCCTCCTCCTC
>S.4036
CGAAGGTCAAAGGTCAGTGTGACCCTCACAAAATATGTTTTTGGTCATAACTAACAAATTCATGTGCTAATTATGACAAGACCT
>S.4037
CGACAGTGATAGTGCTTTACTGGGCCCTTTTGGGAAATGTTTTCTTGGCAGTTGTTTAGCGGTCACCACAAGTGCATATAGATT
>S.4038
CGAGGGTTGAGAGTTTGAGAACTGGGTGGTGCAGAATAAACATGTTAATGACTTCTCAGGTATTGTGCTGTGTGGATTTGAAAC
>S.4039
CGAACCAGGATCGCTCTTGCTGTGAGGCAACAATTTAAGCTAGCGTAAAGGTAGTGGTGTCGTGTAAGACGACCCAAGGTATAG
>S.4040
CGAACCAGTTCTGTCCTGCCACGTGGTGAAAGTGCTCCCCTGCTCGCCAGTTCCGGTAGGTGCTCCCTGAATGGTTGATTAGCC
>S.4041
CGACATCTTTAGCCTTTATGCTTAACGATTCCCTTATCAATTCTTTTCATTACGCCGAATCTATGTTTGTCAGTCAGCAGCACG
>S.4042
CGATTGATTTACAACCCGAGGCAGACTTTGTTTGGACAGAGTCTTCCTGTCTTTGTTAACCTATATGAGAACGTACAGTTTCCA
>S.4043
CGAGGGACATCTGAGCAGCAGCAGGATAAATCCCCACATGGAGTCCAGACACTGGTGGTGGTGGTGGCTGCTGACTCTGAGGCG
>S.4044
CGAGGTGTTAAGCTCATGCAAAATACCACCAACCACACCTCTGCATATTTTGGTGGCATCTCTGCATGCTGAATTGTCACCTCC
>S.4045
CGAGCTCTGGACAAGCAGCCCACTCCAGGCTGCAGGCTGCAGTCTCTCTGAACCATCATTACAGTCATTAGGCAAGAATAAGCT
>S.4046
CGAGTCCAGCCTGTGGCCCTTTGCTGCGTGTTTCTCCCTCTCTCTCTCCCCTTCTCACACTTAGCTGTACTGTCCATTAAAGGA
>S.4047
CGACTGCTTCAACCTATTTTGACGACTTTTACGAGTGCCAGGAATGTGTCGTTTAACTATCCGATGAGTTGTGAACTTAATGCT
>S.4048
CGACCAAGACTCCCTCTGAAGTTGTTTAAAACCGCTGCTTGGTCAGTGGCTTCCTGTGTCAGATACTGACGATAAAGACGTTCT
>S.4049
CGAGCAGAATAAACTAGCTAGCACTAGCTAAACTGGCGGCTAATTAATGACGAGCATAATTAAAACGTTCTGAGTATATCTAGG
>S.4050
CGAGGATGTGCGACCGCCGACTCTCAACAGTCCATCTTGGTCCAGAAATGGAGACAACTTCACAAGAGGACTTTGTCTTGGGAT
>S.4051
CGAAATTAAGAAGCAAAAAAGGGAAGGGCAGACATGAGGAGAGCTGCTATGGGGTAAAAGTATTTGTGTTATGACGGGGTGACT
>S.4052
CGAGTTTTAATGCATTTTTAAGTTCATTCATAATTTAATGCAGTGGACTTGAAAGTTTTCTCATGTTCAGTATTAAGTCACAGG
>S.4053
CGACAAGAAACTATTGAATCTTCATGTGAAGCCTCACAAGGAGCTTTTCACTAAACTGATTGGATGTGGTAAGCACTGTCCATT
>S.4054
CGAAGTCCTCATGAACAGAAAATCGCACATGTAGACAGTTTGTGTGTGTTAGCTCTCTTCCTCCTTCCTCCCCCTCCTCCTCCT
>S.4055
CGATGACACGGACACGATGACCAGCGCTAAAAATCAACCTGCATAGTTGTCGTCTTCTTCAACGTTTTGTTTACTTCCTGGATT
>S.4056
CGACCCAAAACAAACACACACACGGAAGAGGGATCTTGACGTCTAAATTCAACATAGTCAGGAGTTAATTACACAGAAGCACAC
>S.4057
CGAAGTGATGTCTGGAAGACTAAGAAAACTTTCCGAGAGAGCTGCTTGTAGGATTGTTAGACAGGCTAATCAAAACTAACTTTT
>S.4058
CGATAATGAAAACCATTAGTTGCATAAAAGTTGTACAATACATGTAAAAAAGTAGAAAAAACTCTCTTGAAAGTAAGGGTGTGT
>S.4059
CGACAGCATCGTCATCATCCTGCATTCTCTCATTATCACGTTTTCTCTTCCTCTCACGAAACCCTTTAATTGTTCGCCATATGG
>S.4060
CGAGTTTGCTAGAATGAGACAGACCAGATCACAGTGACCTTTGACCTTTGACCACTAAAATCTAATCAGTTCATGCTTGCATCC
>S.4061
CGACTGTCACGCCAAATATCTTTGTTCTGTTATGATGTCAGATTTGTTTAAGATCAAACAGCTGAGAGATTAAAGACCAAGGAT
>S.4062
CGAACTTTTTAAACTAAAAGGGTTCCACCAATGTGTCTACCCTGCGAGGTGGAAAATTGAGCACCTCAGATCAACTCGCCAATC
>S.4063
CGACTAGTTGCTCGCATGTTTACCATATTAATTTAATTATTAAAGTATATATTTAGGACGGGGCAACACAATGGTTTGAGTTGA
>S.4064
CGATGACATCCTCAGACGAGGCAAGACTCAGAGCCAGTTAGATGGTGATAGGCAGTCTGTCCTGGAGGAGCGCCTCGTTGAGCT
>S.4065
CGATGTTCTGTCTTTTTTAGTCTTTTAGATTATACTTGAATGGAAATTGAGCTTTGATCATTTTGTGCCTTTTTTTCGCGTTTC
>S.4066
CGATCTCATTTCCCACCCAACACAATATTGCTATAACTCCAAAAATAAAATGACTGCAACACTGAGATATTTGAAAAACTGGAA
>S.4067
CGAATCTCAACCTGCAACTTTGACCTGAAGGAAACTTTCCAAACGTCTCCTGATGAGCTGTACCGGACCTTCATTGGCCAGGAG
>S.4068
CGAAATCTATGTATCTCCTTTTCAAATAGTTTAGTGGGGAAAACCCTGCAGTTGCATTGTTTACCACTGAAATGACCCAGGCAC
>S.4069
CGAATAATCCGATCACTATAAAGCCTCCAGGCTTCGTTAATACTGTGTGTCACATGGACGGTTGTTTCTGTTGCACGAGCTGCG
>S.4070
CGAATGGGTGTCAGCCGACGTACAATTCTGACTGCAGACGCCTCAGTGACAAAAATCAATAATCCACATGTTCTGTGATACAGT
>S.4071
CGAAGCTTAAAATGAAAATGTGCACTGATATATATATATATATATAGGAACAAGTTCCTGTTTCAGTGTCAACTGCACAATAAT
>S.4072
CGATACTTTATACTGACCTGTCTCATCTGTCTGTCTCACCTGTCTCTTTCACCTGTCCCTTTTACCTGTCCCTCTCAGTCTGTC
>S.4073
CGACAGCTACAGAAAATTTATTTGCCCTTATGTTACATTCTGTACGTTTATCCAGTGGAAATTACAGTTATAATTTGATTACAC
>S.4074
CGAACAGCTGATTCTAAAAAAAATGCAGCTGAACGCACTGCAGTGGCAGCTGAGGAGCGATCGTATTAACACACATACACTCAC
>S.4075
CGATCTCACCCACCCTCCTTCTACGTAGGCTCCTCTAAATAGCTCAAGGGTAGCTTTCCTCACTTCCTGTCCATTTGTAAGAAG
>S.4076
CGACCTCCACAGGGTCATGAATCAAAGCTTCCTGACATCTGAAGCCCAAATATGTTATGAAGCTGTGTTAACTCACATTATCAA
>S.4077
CGAGTTTTTGCATCAAAGCAAGTCACTTATGAAACTCTTTTTAAACAAAAGTAACGGAGCTTCATGTGTTGCATGTGAGCCGAA
>S.4078
CGACCCCTGCCTGTCATGCCATATGTCACAGACTCAACTGGAGCTCTGATCTTGGAAGCAAACAAGTACGTCGTCCCTCTTGTG
>S.4079
CGAGACGTGGGACAATAGAAACCTTGCTTACTGTATATCACTGAGAGCCTCATTAGCGTGCAGGATGTCAGGTTCCTGTGTGTG
>S.4080
CGACTATTAGGGGGCAGCCCTACATAAAACGTCTTGACATTCTGATAAAATCAAACATGTTTTATATCATAGTAAGTTTATAGT
>S.4081
CGAGAGGGTGAGGCTGAGGGAGCAGAGCAGAGGGTGGCTGGACCAGTCTGCCAGCGCCTGTCACATTCGTCTGAGGTGGGAAAG
>S.4082
CGATCGGCCACCATGAGAACCAAGGTGACACCAAGGTGTTCCAAGGCCGGACGATATATGCTATCCCTGCACCATGTTCTGGTT
>S.4083
CGATATGGTGGTTAGGCCTAGATAAGAAATTAGCTCTGTAGCGCCCTCATTTTGTTCAATCAGGTCAATAATGGAGGGGTCCCC
>S.4084
CGAATCCGGTCGGTTTTAATGCACTTCACAGAGGCAGACAACATTATTTATTTAACTGATAATTAGCCATGTAATAAGCAGGAT
>S.4085
CGACAAATTCAGTGAGTAAACTTAGTGAACTTCATCACCCCTGACAGTTCTGCCATAATTGCAGTTAAACTTTATTTAGACTTT
>S.4086
CGATGGCTGGTGGCTCCATCCATCCACCCTGCCGTACCATGACAGCAGCAGACCGGCAGCAGCATAAAGCTCAGCAGCTGGTGG
>S.4087
CGAGCAAAAACTCTGCAAAGTGATCTTATGAAATGTATGATTATCCTTGAAATTCTGCAGTGGGTGTTAAAAGTATTGGGTGGA
>S.4088
CGACGTATAGAGGGATATTTACAAGTACAGATGATGTGAGATAGCACTGTTTTGTTCCACGGAGATGTACGTCAGTATACGACA
>S.4089
CGATAAGAGCGCAGGCATCTGGAGGAAACAGAGCCAGAAGTTATTTATAGCAACCACACTGACTAAGACAATGTAATTAACAGG
>S.4090
CGAAAATTAAAACACTGTACCAGTGAATTCACATCATCATCATCATCATCATGATCGCTGTTTGAAACAGGCTCAGCATCAAAC
>S.4091
CGAAATATCACATCTGCCATCTCCGTCTGAATCCACAGTGGTGGATTATGTTTGTGAGTGTGAGATGGAGAGCAAGAGAGGGTA
>S.4092
CGACAACGTCATGGCGCTAAATCCAACTTGTATCACATTCGTAATAAGCGACATGATAATCTCTATAAGCCAATATCTGCATAT
>S.4093
CGAGTTACTCATCCTATGGTCAAGTAACTTCTCACGACTTTTTCAACCAGATAAAACGTGATTTGAAGTTTAAGTACGATGCTC
>S.4094
CGATTCAACATGGAAGAAGACACTCTTGTAACGTGTGCTGCCGTGTGGTACCTGCGCCGCCGTCAGGTCTGGGTTCACGATATC
>S.4095
CGACTGTGCCACTGACCTGCTACCTGGCGCGCCCATCCCCAAGGGGCGCCTCTACTCCATCTCTGGGCCGGAGAGAGCGACCAT
>S.4096
CGAACCAAACAGGGCAGGTGTGAAAGCACCCTAACACTGACATGTTCCTAGCTGGCTAGCATCTTAGCAGTTAGTTCACCAGCC
>S.4097
CGAGGCCTTGATCTCATAACAAACTGTGTGTGATTTAACAGTGAATCCCTTTAGTTAACAGTCACAATTTTAAATACTACACAG
>S.4098
CGAAGGCAGGAACACAGGAGGGATCCCGGGAGTGAGACTGAATGGGGGAGTTGCCTCTTCGTGAGCTTGGCTTCAGATAGAGCC
>S.4099
CGACAAACCAATGCATGAATTTTCATGTTTTCACACTTTTGCATTTCTGTGTCGGCCACTGTAGTTCATCTACACGCCACACAG
>S.4100
CGAGATATTCTACCAATCTACATTAAGGCCATCATGTCAATATTTTCCTTTGAGTTGCATTAAAGGTATAGTATGCAGGATTCT
>S.4101
CGATTCAGACTAAGTGAGGCTGCATTTGACCATAGATGAATGTCACAGCAACATTTCTTTTTATTGACAATGATTCAACTCACT
>S.4102
CGACTGCAGATAGAAGTGATCCAGCTAAAATTATTGCGGTTTTGCGAGAGCTGTATGGTTGTTCCGATTCGTACGTTGCTTTGC
>S.4103
CGATAGTTGCAGTGCTTCCCCTACAATGCTACAGGCCCGGCGAGCCGCCGTGCGTACGAGACCCCCCCCCAATGGACCTATGCC
>S.4104
CGATAAGCCAGCAAGACGACCTGTGACGGGGACATATGGCATGTTTGACAGGGAGAGAGGGTGCGAATCGCACTGAATGATAAA
>S.4105
CGACATTATGAAGAGACTCCCAGACCAAACCCTCTTCCTGTAGGAATCCCTGATCTGTCACCAACAGATACAGGTGACCCTGAG
>S.4106
CGAAAATGTGTTAATCAAAAATGATGAAAATTAGCTAAAGCTAATTTATCTGTCTTTGTCTTTCAATTTCAGTCAAGCGCCGAA
>S.4107
CGAAATTTATGAGTTCCCAGATGGAAGCTTCAGCCTTAACAAGTCAGATTTCAAATTGAAAAGTCGCAGGAACCCCTCCAACCC
>S.4108
CGACAGTGAATTGATCACATTTTGGTGGTCAAAGTTCAGTGTCACTGTGATATTGCATTTGTCTCATTTTTGAAAGCCTAATAT
>S.4109
CGAACAATCAAACAGCACTGAGCACATACATGAACAGACGGAAGTGAGCAAGTGTAATTAAATATCACTGCATGAAGATCAATA
>S.4110
CGAATCCTGTATGCATGTATTGTAATTGGTGGATTCAAATTAAGTATCTAAAACTACAGATGAGCCCCTGCTATCTCTGCAGCC
>S.4111
CGAATATTCACTCAACTTTTGGGCCTGATCTGGTTTACTGAACATCTTGCTTTTGTCTTTAGTGGGAAAGGTTACAATCGGCAT
>S.4112
CGATATGGCAGTCCTCTCGCTCCCATAAATTTAATAACAGCAACCACACGTCTAAGGACTTCTTTCCAGTAGGCCTACTGCTGT
>S.4113
CGACGTTCAAATGTCAAGTTCTGGTTTAATTTCCTGACATGAATCATTCCACTTTGTTTCACTCCAGATTTTCCCGTTCGTCCA
>S.4114
CGAATGCCAAACTCTGTGCTAACTGAACTGCACCTGACAAACAGTACCTTTTGTGAGAACACTCTTGAGAGCTTCCTTGAGGGA
>S.4115
CGATGTGTCTGTCGGGGTCTTGGAAGTTAAAAACCAGCCAAAAGAGGATGAAGCCAACAGGGGTTTGAGTCAATGTGATGCAAA
>S.4116
CGAGAGAAAAAAAACTCTCTGTTTTTGTCAGAGAACAGAAGAAGCAGGTGGGGGGCCTGAGAGTGTGTTTGTGTGTTTGTGTAT
>S.4117
CGAGGATTCCCCCTATGAGGGAAGGCGGAAGTGGAGCCTGCTGGGGTAATTCAAGCACAACAAGACGATTATTCACGACGATTA
>S.4118
CGAATCCAGGGTGGAGTTTGCATGTTCTCTCCGTGGTTTTCTTCGGGTACTCCGGCTTCCTCCCACAATCCAAAGACATGCAGG
>S.4119
CGATATTTGCTCTGGATGGGGACTTTAGGTGGTGACCCACCAGTTCCCAACCCAAGTTCCCATTGACTGAGCTACTGCCGCCCC
>S.4120
CGAGACTGATCCAATGTACCCTGCAGCAGTCCCGTCAAAGAGGACTGTTCTTTGTGAGTTTGGAGACACTGGACTGACTATCAA
>S.4121
CGAAAGTGGTCATTTGAGGTGGTTCAACATCTGATCAGGATCCTCCTGGTCCCACTGGCAGGAGGCCCCGGGGCAGACCCAGAA
>S.4122
CGACCTCTTTCCAAGCTATGCTTTGTGGATGACTCACTGTCCCAGCTGCTGTCTGGTGTCTGCACTGCATGATATAATCATGAC
>S.4123
CGAAAATGTCTAACTGGAGAGATGATGAGATTCAGGAACCTCAGTCCGTAAGGGCTGAAGCCGAAATCGTCAGACAAATTCAAG
>S.4124
CGAAGCAGATTTGTGTGAGAGACGCTGACAACATTAGAGAATTACACTAATGCATTTCTATGGCTATTTCGCATTGATACAGAT
>S.4125
CGAACAAAGAATCAGATCCCGAAACATGTTATTGATTACACATAAGTGATACAAAGATGAAATGTTTCCAAAGAGGAGAAAAGT
>S.4126
CGAGGCACACTGGGAAAAGAGATAATAATGGGGAGACAACTCCACCCACCACCCATCTGTTACGCACAAGCTCTGCACCACACA
>S.4127
CGAGGCAAGGATAGCTTTCAAGGGACCTGTGCTCTTAATGGTGAGTGTGTGAATGCTTGTGTCTGTGTTTTAAAAGTCAAATCC
>S.4128
CGAGGTGTCATAAAGCTGCATCTCCTGCTAGTCCTCAGCTTCCTCTTGCATCATATACTTGATGGACATTTTCTGTGCAGTTGC
>S.4129
CGACCCTGCACAGAGCAGGGTGCCTAGGCCTTGACTCACTGTCTCACCATAGCTTTTTGTCTGAACAGCACTGAGATATATTGC
>S.4130
CGAAGCTTTATCACTGTAAAAGTATTTCAGGAGTTCATAAGGGGTCTGCTGTACACGCCGCGGTAGTAGTTGGTGTCGGTGTGA
>S.4131
CGAGCTCTCTAATTTGATCTACAGTCCCCAAACATGACTGTGTGGATGTGTATGGCTTTAATTCAGATTTTAATAACTAGAAGT
>S.4132
CGACTCACATTTGATCAACTATTAGGGGGCAGCCCTAATTACAAGGTGGAAAACAACTAAAAATACGCTCAACATCAACATTTT
>S.4133
CGAGGGGCAACACACTTCGGTTACTGTATGTTGACAAAGCTTAAAAACAGGGCACAAAATGGAGAAAATCAATAGTAAGTTATG
>S.4134
CGACAAATTATACAATGTACATTAGTAAAGATTTTCAACTTGAATAATTCGGTCATCAAGATATGATGTGTGATTTTAGTGTTC
>S.4135
CGACAATCGGTCGGTGCCTTCTTTCCAGCATCCTGGAATAAACTTTCCCAGGGTGGCTGAGCAGTGTGATACCCTGATAATTGG
>S.4136
CGAGTGACGACTTGTCCAACTTCCGAGACAAAAAGTGGATCTGTGGATGAAGCGCTTTTAGAGTTTCGGAATGACAAATAACTA
>S.4137
CGAGGTCCTCCAGCGATATCACACTGAGGCTGCACTCTGCTGTGCAAGTGTCCTCATCAGGCCTCCACTGCAGTCCTGAGCTCT
>S.4138
CGAGAAAACTAGATACAGTGTATCCCGATTCCCGGGTATAAATTTGATCTTTTGCACCGTGGGGCCCATAAAACAAGCACATTT
>S.4139
CGATAATTCGGCTCCCGCTAAAACCCCCTGGACAATGAGCACTAAAGGAAATCTAACCGGGAGAAGTTTAAGCTGGTTGCAATC
>S.4140
CGAACCTCCTGCTGCTGCGTGGAGCCGCGAGTGTGCCAAGTCGTCTGATGTAGCTGTAACACTGCAGGCATCCTGCTGAGGAAG
>S.4141
CGAAAACAAAATACCATATTAACGAGCAATTTCAATATTAAATGTTAAAAATATGTGTATTCAATATGATAGTATTTGACACTA
>S.4142
CGAGTGCTGGTAGGCGCTCGGCCAGGCCTATCATGTCCATGAAAGGCCAGGGCTCGTACTGCTTTTGTCCATTAGGTTATGTTA
>S.4143
CGACCGCCTTTTCCATATCTCATCTCCCATGAACTCCCCAGTGCATGCTAAAGCCAAACTGTCAAAAATAATTCTCCAAAACAA
>S.4144
CGATAGGGTCAAGTGGTCATTTCTCATATCAACAATGCAAAAATGTGGCTTTGGGGAATAATTTATTGACTGGTTAAAATTCTA
>S.4145
CGAATTGTATTTTGCCATTCTCATCGCTTCAGCCTAAAATTACATCCAGCCATGTGTTGCAAATTACTTTCCCAAAACAATATT
>S.4146
CGAACGGGAGGCGCCCAGGAGGTGTCCTGATCAGAACGACCCGAACGACCTCAGCTGACCCTTTTCACGGCAAAGAGCAGCACC
>S.4147
CGAGGGAACCTGCGAGACAGTGGAGCAGAATTTAGAATCCTGCTACAGTACACGTCATTGAAGGAGTACTGGTATTTTTGTGGC
>S.4148
CGATAAAAAGAAAGATGAGGAGATGCTGTTCAATAAAGCAGCCAGGCCCTGCCAGGCTACGATCTCCCCGCAGGGATTGCCAGA
>S.4149
CGAACACAGCTACTGTGATGCTTTTCAGTGGGCGGGGCTTAGCTGGAGGCAAAACAATCCTCCACAGACGTTAGCTAGGGCTAG
>S.4150
CGAATGGTTTGGATGTAATGGCGCGTTTCAGGTGACGTGCTCCAAAACCTCCTGAGGATTTCTTGTGCCACCTAGACACACTAA
>S.4151
CGAGGTCCCTTTCCATTTCAACCTTCCTCCATACCCTCACTTCTGAACCAGGGGGTGCCAGTCGTACCATCTGTTGTATCCATC
>S.4152
CGAGAGAGCAAACAATGAATAGTGTTTGAACATCTCTGCTGCTGGAGTTCACTGCTTCAAGGCTGCCTACCTCTGCAGATAGAA
>S.4153
CGAGTCAACACCTCTGCTAAACAGAATTTTAAGGATCTAAAAACATTATATAAATTGCACATGAAATAAGTTTCTATTTAGAGA
>S.4154
CGAGCGCTGCTTGGACGGAGACACAGTGGTATTATGTGATGGTGCACCATTGCATCCCGATGGCAAAGGGACTTAAATTGGCAC
>S.4155
CGAGCCAAGATGGTCACCAGCTTCTGCAAGAGTGACTTTGTGATCCTCGGGCGTGTGACCGAACTGACAGAGGAGCAAGAGTCA
>S.4156
CGAGACACATTTTAACCACATTTAGGACAGATTTTTGGACAAATCATGTTTTACTTATTTCAGCATCGCAGGTAAGCATCGCAT
>S.4157
CGAGCATGATTTGCAAGTTTCTCGCTTGTATACAGACATTTTGAGGCCAGAGGCAATTGCTGGAATCAGGATGTTTCGGCTATC
>S.4158
CGAGTGCAAAGGATGGATTTCCCTAAAGGGTGAAATAAAGTACAGCTTAATACCATCAATCACCAGAGGCATCAATGTGAAAAG
>S.4159
CGAGCCGAGTACGCAGATTTGTAGAACTGAGCGGTCTCAGTAAACAGTGAGCCCAGAGGAGAAAACATGCTTCAGTCACCACCC
>S.4160
CGAGACTGACTCAGTGTTGTAAATCTTTAGGAGGAGGCATTAAGACGACAACGAGAGCAAGAGGAGGCACAGCGCAGACAAAAA
>S.4161
CGACGTATGGTCATGGACTTTCCACGTCTAGATATGACAGGGGAGGTACCCTGGCTGCGATGATTGTTGACGTTCTGGGACTCT
>S.4162
CGATTCCAACTTGCTGCCCTTTGCTGCGTGCCATCACCATCTCTCTTTCAATTCCCTGTCACCCTTTAGCTGCACTGCAGTAAA
>S.4163
CGACATGCACAGTTCATTCTGCCAACAGCCACACTGAACACGAACCCCGGCGCCATGACAACGAAAACACAAAACAAAAAAAGA
>S.4164
CGACATTCATACGTCGTAAACGCTGTCCAGAGACGTATCATACCACTGCGACAAGTGCCCTCTGCTCGCGTTATGAACTGGAGT
>S.4165
CGAAGACCTGCAAGCTCCTGCCTGTTCTGCCCAGCCTGGATGATTCGCTCCAGCACTTCCTGTGCCGCTGGACCAAATATCTCT
>S.4166
CGACTGGCCAGGACTGAAAACAGAAATCCATTGAGGGTAGCCACAAGCAACTGCGATATATAGCGCTCTGACCATATATTAGTA
>S.4167
CGAGAGACGACATTTTTTTGAAGCTTAAAATAACTTGATAATTTACCACTTTGTTAGCATGTAGGTCATAATAGCTTTACATAT
>S.4168
CGAGAAGACACTCTAAAAATACCCTGCTGTCCTGGCCATCGCTGAACATGATTGTTTTTCCCAGTCAGGTGGAGAAAAACTGTT
>S.4169
CGATGTCAGCTGGGAACTTCACTCGTTCGCCTTAGGTATGTTGTAACTTAGCTACTTCAGCCTAACATTTACACAGCTTAAATT
>S.4170
CGATGGGACACAAAAGAACTGTTGACACTGATAAGCACAAAACAGAACTTAAGACGCTCTGACCGGTGCGGTGTCAGGCCCCTT
>S.4171
CGACGCTTTACATAGAACTTCTGGGAAAAGCAGCCTCTTGCACACAGAACAGGAATCAGTTTACAGCACTTTTCTCACAAACAA
>S.4172
CGAAGCTAACGTTAGCCGCGAAGCCAACAGCTAGGTTACAACGAACAGGATGGCTGGAGACAACGCAGAGATACTGAGTGAAAT
>S.4173
CGAATTAACAGCATGTTTTGATCCGGTAAATGTCATTAGAAAGAAAGAAACAATCGCGTTTAAAGGGGCCTGGGTAATGCGCCA
>S.4174
CGATGGTTCCAAACTAAAATATTTTTTAAACTAATCTGTTATATCATCAAGGATATTGTTATCGCAAAAATACCCTGAAATATC
>S.4175
CGAACCAATGGGCTGTTGGACCAATGGGCAGTTCCCTCCTGAACACCACAAAACAAATTTGGAACTGCTTCAGACCAAATCTTG
>S.4176
CGAAAGGCATCATCTGGTGGATTTTTGCTGACTCTTTGGCTGTTGCTCAAACTACAGATTGCCCTTCTGCATTTTCATATGTCC
>S.4177
CGATGGGCTAGCACTCAGTGCCCAGCCAACATTTGTATGTAGGTCCCATGGGCTGAAAATGGCCCCCCTATGGGATTGGAAACA
>S.4178
CGAGGGTCGCGGGGGGGCTGAAGCTTATCCCAGCTGACATTGGGCGAGGCAGGGTACACCCTGGGCAGGTCACCAGACTATCAC
>S.4179
CGATTTTTTTATTATATAAATTATTAATATGACAAATACAAATTAAACTTTAGGTCGCCTACAAGAATAAAAAAATCAATTACT
>S.4180
CGACACTTAAGAGGAACGTGACGAAGGCTTGCCATGGAAAGAAAGACAAGAGTCAGCCTTCAATGTCCACGTTCGTATCCATAA
>S.4181
CGAGCTGCACTGATTCATACACACACGTCATACGTCACTTTCCATGTGTCATCCACAAAACACACCCTCCAAATGTGGCGGTCT
>S.4182
CGACGCCTGCCTGGTACCTGTCACCGGTCTGGTTGAGGGATTCTGGCCCTGCCGCCCCTGCTCTCCCCGGCTCTCTCAGAATCA
>S.4183
CGAAAATGACACCAGCTTTGGCGTTCAGTTACCTCGTCTTGTTCCCCGCCGTTAGCAGTATCGCCTCTGTGGCCCTGTGTTGCC
>S.4184
CGAGGCCCGGCTGCCACCGGTACTGATGGTCAGCGGGGTGCTACGGAAACAGATCATCCGCTGTGGTGACCCCCAACAGGAGCC
>S.4185
CGACGTGCTGTCAGACCGAGCTGTCCAAATGAAGTACCGAGATACAATGCCTCATCAACAAGTGTCTCCACACATTTGAGGGCA
>S.4186
CGAGTCAAAAATGTGGTCACCAGAGCGATTTACAAATGTGTTGCACCTCAGCTGTTTCCAGAAATTTGTCCTCTCAGTTTACAT
>S.4187
CGAAGACCATGCATTGGCCTTGGAAATTTAGATTTTTACATTTTATGGAAGATATACACTTCATCTAGAAAACAACTGGCAGAT
>S.4188
CGAGTATTTAATATTTTCCCACATACTATGGTTCAGAATTTTGAATAAAAAGTGTTGGCCGTTCTCTGCTCGCTTTCAAATAAA
>S.4189
CGACAGATATTCCCTCAAAAGCCTCGGAACAAAGCACGTTCAGTGTGCTCAGTCATCTGCTTTTTGCCTTCTTTACATAATCCT
>S.4190
CGAGAAGCGGGCTTAAGGACAGTTGCAAGTCGCGTAAAATGCACACGTATACAGGAAGAGAGACAAAGGCAGACAGACGGGCTG
>S.4191
CGAATTTACTTTATCTTGGTCAAACACTGCTTCCAAGAAAACCACAATGAGTTACTTGTAGAGTGGGAAATATCCTTCCCTGTT
>S.4192
CGAGGATGCTACTCAGGAGTTTAGTGCATGTTTTCATCACTTTATATGTCTGAGGGTGGGATGGTTAAGCAGAAATATAGCTGT
>S.4193
CGAAATATGTGTCAGATGAGGTTTTTACAGCAGTTTGCCTGTTTACGGTCAGCTCTGTGCGTTGTCATGGAAACATTGAACACA
>S.4194
CGAGCCTCACCAAATTTAACCTCAACGCCGGCCCCAGATTAAAGGTCACGACTTCACCCTTCACATCTTTCTTGACCTCTGATA
>S.4195
CGATGGTATTAGTGCACAGATGTTCCAACATCTGATGCTGAAACACTCCACTGAGCATTAAACCTTTTTCACGACGCTCACTCC
>S.4196
CGACTACAAACATGGCGTATCATCTGAAACATGGAAGTAGCTACATGCCCATTAGCCACTTAGCACAATCAAGTACTGAGGCGC
>S.4197
CGACTAATCATTTTTATCAAAAAATGTGTTAAAATGTTGAAAAATGCCAATCTGTCTCTCCCAAACTCCAAAATTATGTCATCT
>S.4198
CGACGTAACATAGCTCTAATGTACGTCAATGTGTGGCAATATTTTGTTTACCATCATGTAAGTTTCTTTTTTTTCAGTCTCTTC
>S.4199
CGAAATAGAAGCAGACCCAATACACGTGGCCATGTGCTCCTTGGTCAAGGTCAATTATAAGCTTACAATATCAGTATAATATAA
>S.4200
CGAGGCAGCATGTAGATGAACTCGGCAGTTGAGCTGGAGGGTTTGTTAATCTGTTCACTGTTGCAAATAAGACACGTGAGTTGT
>S.4201
CGACGTTGCTGTACCTGAATCCAAAGTATCGCCATATAATAGGCGTTGGGTTATTTTTCGCCACCAACTCGGCCTGTTTTTCGT
>S.4202
CGATAAACTGGCTCCCTTAAAAACCAAAACTGCCTCATTCACTCACTCATCTCCCTGGCACACTTCTGAACTACATCACATGAA
>S.4203
CGAACAAAAACACTCGCCGCTGCTCCTCAGTGACGAAATTAAGTTGTCATTGGAGCGTCTACCTAAATCCTGCACGCTTACGGG
>S.4204
CGAGAAATATCAGATCAGAGCAAGGCAAGTTTGTGTCCTTATTTTCCTTTTGGAGTATTTGATTACTTGAACTGTCTCTCTTGT
>S.4205
CGAATAACAATGTATCAGATGAGAACGTGAAAAAAATGTTTTGCTTAAAACTGAAGCTCCCCTCACATTATGGAGCTTTATAGT
>S.4206
CGAGCACTCAACAACAGTTCTGCAACAGTCTCATGCACCCCAGCAACTCAACTGACTGCACAACAGAACTCAAATGCATGCACT
>S.4207
CGAGTCTGTGTGCATGGAAATTGTAGGCGTCCTGGTTGCCTAAAATAAATGAGAAGTGAAAGTAGCCAAGTTTTGCCACCTTCT
>S.4208
CGAGGGAATAGGCTGTCCTATATTGTCATATAACCTTTCAGCATACTCACTTTCAGGTCCAGATGCACCACATTGTTGTGATGC
>S.4209
CGACTCAGGAAAAAAAACAAAACAACATAAGTGCCCCTGTTCTTCAAAATGAAGAGAGATGCCACTCAGTGCAGCAGTGTGGCT
>S.4210
CGAGGCGGCTGCTGTGAGCTGTGGCTGCAAGGCCGCGGGGGCCAGTCACGGCGGTAACCCCCGAACCCGCTGGTGGACACCAGA
>S.4211
CGACACAATGACACTAAGGTACAAACATTGATTTTTCATTTATTTCAGTTATTGGCTACCAAAGTAATTCCCTTCCCTTCCCTG
>S.4212
CGAGTGTTTTTACACCAGGACGTGACAATGAAGACATTAGCCAGCTTATAACGTGCACCGACACGTGCACTGCAGCTCAGACTT
>S.4213
CGAGTTTGTCCGAAGCCAAGAGAGAAAGAGCTGCCTCTGATCAGTGTCAACCTCGCCTCCGTTGGAACATCGTCACAAGCCAAA
>S.4214
CGAAGTCCTCCTGCAGTCAGTCAGACCCAAATCGGCCTCGGTGCTCGGCACATGCTCCACAGTTTCCACCCTGGGCTTTGAAAT
>S.4215
CGATGGTATCAAAGGCAGCAGTTCAATCAAGGAGAATAAGGATGTCGTTGGTCACCCTTAGTAATCCAGTCTTAGTACTATGCA
>S.4216
CGACAAGTGCACAAGTTAAACAATGGACACTGATGCTCAGTTTTGCCAAGTAACACTTGTATTGTTAACTAGTCAGGTTTTCTT
>S.4217
CGACTTAGGGCTGTGCCTAGCTCAACAGCAGGAAGTCCTGCCCAGACCCTACTGACTAACAAGCCCAAAATAGTCTACTACAGT
>S.4218
CGAAAAGCTACCGCAGGCCCACATGTTCATCATGGTTTTCTTTACTTTAACGTCGCTCTTTAATTTAAACTTTTTTCTTACTTC
>S.4219
CGACGCCAAAAACGATGTCAATATCCCCAGCTACGAAAATCAGCTGAACAGTACCCTTCTTTAACTTAAACCTAATTATTACAT
>S.4220
CGAAATTCTGTGCTTGGGTAGTGACTTGTGGCGTCGGAAACCAACAAAAAAGGCATACTTTAACGTCAGCATGTTACGTTGCCA
>S.4221
CGATCAGTTAATTTGTGTTATGTTGTGAGTTTGGTGTGTTAGTTCAGTTTCAGCAAGGTCACACAATAAGACAAACAAATTGCC
>S.4222
CGATATAGGGAGTGGATCTTAGTTTATGGAGATCTCCATGTTGCTCTGCCATGTTTCTGCAGTAGCCCAGAATGGACAAACCAA
>S.4223
CGATTTAAGAAATCTTGCTCATATGATATGCATTTTCATACTAATGCACATAAGCTAGAGGAGGGAAAACACACAAATGCTTTC
>S.4224
CGATTTGCTAGGGGCGGGGATTTCCAGATTACCTTTGAAAGGTGATAAATAAATTATGTATCAAAGAAGAAGAAGAAGAAGAAG
>S.4225
CGAATAAGCTGGGGGTGGGGCATCTGGATTTCCAGGTTAGTAGACACCCTAACATCATATATATAAAATGAAATGGTGCTGAGC
>S.4226
CGACCTCCAACACAGCCAGGGTCAACAGGTTTGCACCAACTTGATGGAGTAGTCCCCAGGGTGCACAGTGCTCTTGACATGGTA
>S.4227
CGAAACTGTGAACTGGCTGCCATAATTAACGGCTTGGGCTGCGCGAGGAACAATGTGCCAGAGCAGCTGAGAGGGAATCAGACA
>S.4228
CGAGAAACTGATACTTCTTTCCGACAAATACGGCATATTGCCTCATCCAAATTCATTGGCTGCCCCTTGTCATCTAGCACAAAT
>S.4229
CGACGTGCGAATTCGCGCTTGGTGTGAACGCCCCTTTAGCCTAGCAACGCTAACTGTCAAACCAACTTGCTCGGTGCTTTGTAG
>S.4230
CGACAACTATTGGTTGGATTGCCGTAAACACTGGATAGACGTTCATGATCCCCTCAGGATGACTTTGATGATGTCTTAATGTTT
>S.4231
CGAAACTTGGTGGGAAAAACTTGATAGTGTATTTGTAGAGCTTTTTAGATAAAGTCTGTTTCTTGACTAAAGCTACTTTCGCCT
>S.4232
CGAAGTATTCTTGAGCAAGATACTGAACCCCAAATTGCTCCCGATGACTGTTCCATCGGTGTGTGAGTGTGTTAAAACTGAGTA
>S.4233
CGATATTAAACATTGTACCAGCAAATCAGGAAGTTGTTTGGCCTCGGCAGGAAAACATCAGCATCAACTGACTTGTTGGTTAAA
>S.4234
CGAGCTCGTGGTGTGTTATTGAACGATGAGGAAGACGGACTCTGGTGAAGAAGAAGAAGGTGTGAATCTTTTTTTTTTTTTCCC
>S.4235
CGACACTGACTTTCAGAATTTAAAAAGACTTGAATTACACTGAGCTACAAGGACAAAAACACATGACATTCAGCTTCCTGTGCA
>S.4236
CGACGACTTCGCAGTGAGACCGGGCTCTACAATCATATGGGAAGTGAACACCAGCCGCCCATCCAAAAGTTGGTGGTTGTTGGG
>S.4237
CGAGCTGTCGGATGAAAACGCAGACTGGAAGCTGAGTTTAACAGAGTTCATCAACTGTCTGACACCCACCTACCATCCATATGA
>S.4238
CGATGCTCTCCGTCACCGTGGATGGGTGTATACTGCATATCCCTATCATGTCCTCTGCATATAATGTTGCATAAAGGAGAGGGA
>S.4239
CGATCATGTATTATACAATAGGCCTCCATTGCACTTAATAGGCTATTCATTCAATATTGATATCTGCAGCTGTAGATAATGCAC
>S.4240
CGATTTAAAGAAAAGTTGATATGCTGTGTATGAAATGTACAAATGTGACGTATCCAGGGTTTCCAGAAACATACAATGCCAACA
>S.4241
CGAAAGGGGTCAGTTGAGGTGGTTCGGGCATCTGATCAGGATGCCTCCTGGACGCCTCCCGTTAGAGGTGTTCCGGGCACGTCC
>S.4242
CGACGTCTGCCGAATTAAAAAGTGTCTCCTAATGAGTGCTATACTGACTTATAATATGCTAAAACAACGTTTAGCACTTAATTT
>S.4243
CGACTAACGTTTGGTCAACTATTACAGGGCAGCCCCAATGCTACATTCATTGTAGTGGTGGGACTAGTGTGTGATTGTCTTGCC
>S.4244
CGACACTCTCCTGATTCAGCAGGTTTAGACCTCCCAGGGTGCACCGGGGTCTGCTGACACATTTAACTACACACCACATAACAT
>S.4245
CGAAGTACAAGTACAATGCCTGTTCTAGTAAACATAGTTAAGTCTACTTAAAAAAATGTACAAACACAAAATAAGGGCCTATGG
>S.4246
CGAATTTAACCATAAATTATTCAACTCAAATGTTCTTAAAGTGGTATTAACATAGTCAGATTTTCAGTATTGTGCATTCACAGC
>S.4247
CGAAAAAATTAGTGAAGTTGAAAATTTTAATTATTTTTAGTCTAGTCGTTCAGACAACATTTGTATCAGTCAGATAGATGCACC
>S.4248
CGACATGCACACAGGAAGAGCCGGAATCCAACTACCAACCCTTCGGTCACTGAATGACCCACTCTACCAACTGAGCTACAGCCG
>S.4249
CGAGCTAAATATGATGCTTATACAGTTATTCATCCATCATTCAAACCTTAGAAGTTATCAAATGGAGATATCTTAGATAATCTT
>S.4250
CGATCCATGGCCCTTTGCTGCATGTCGTTCCCTCTCTCTCCCCTTTTTACGCTGAAGCTATAGAATAAAGGCCAAAAATAATCT
>S.4251
CGACCCTGCTTAAAATCTTCATTAGTAGGTCAACTGAGAGAAGTTCCACTTTTGGAAATGCATGAAAGCCCTGAGTCAGGAGCA
>S.4252
CGACTAGCCGCCAACAGGTTTCTGATGTGACTGTAATGATTAAATGATATATTCTGGTGGTTTGAGCTGAAGGTGTGAGAAAGA
>S.4253
CGAATTGCAGCTACGCCTGGATCATGTGTTGTGGTTACACTGCTGCTGTGGTCCTGTAATACAGCTAGTACAAGTACAGGTAGT
>S.4254
CGAGCACACTACTATCTTGTTCGTCAAAGTATATCTTTTAATAGATATGTATAAATAGTTATGCTCCTATTGCTGGACAGGTAA
>S.4255
CGAGAAACTTGTTTCAAAGTTTAAAATAGATGTGAGATATACAGATTTTCTCTTTGAAAGAAAAACAAAGAAGTGACTTTCAGC
>S.4256
CGACCTGTTCTGTCAGTCCGCTGCAGCAAGAGTTGCCAGACCACAAGAGGTGAATCCAGGACTGACTGCACATCACTTAAACTT
>S.4257
CGAGTTATTTTATATTTTATTATTTGATTACCCAAATGCTGAATTTAATAATCATATTCCACTTCAAAGCGTGTGTAAAAACGA
>S.4258
CGAGACGCTGCTGCTGAGCGATCGTTTCTTCAGGAAGGACTTTGCCGTCGTTCTCCAGCCCTTCCTGAAACACGCTGACCCTCC
>S.4259
CGAAAAATCGGGACGCAAAAATGTCTACAACAGCAACTGACGTTATATAATTCAAGGCACGGCTAAGAGGTGATCTGGTGCAAT
>S.4260
CGAGCAAGAGCAGAGCCTTTAAACCTTTGTGGTCAGATCCGCCGTCCTGCTGCACAATGCAGATGAGTCAATTAATACGAAAGC
>S.4261
CGAGCTCCGCCTTCTCTCGGACAGCCTGTGCCATCGTCTCGGCCTCCTGGTACTTCTTCCTGCTTTTGGTGAGCTCCTTCACCG
>S.4262
CGACGCTGCCTTATGAAGAGCAATTAACCGGCAGCGCAGACACAGACGAGCTCATTTCATTTCCAAAAGAAAATTAGAGAGATG
>S.4263
CGAGACACCCTACCCCTACGTAAATGCACAAAATGAATAGGTAAGAGCTAAGTAGTAGGGAAAAGAGCTGTTTTGGGACTGAGC
>S.4264
CGAAGTCCTATTGCAGCTAATCATCTGTTTGTTCCCTCATTGGCTGATGCCGCATTTAAGATGTGGCGCAAAAAAGGCTTGAGA
>S.4265
CGACAGCCCATTGGTTTGACAGCCCATTGTTCCGACCATATTAAACTCATTGTTCCTAAGTCCATTCCGAAATCATCATGATGC
>S.4266
CGAGGATGTTCCAACCAACCTCATCAGGCAGTTGGTTGACATGGGAGGGCCATTGCCTTGATTGAGCTCACCTGGGCCTTCCGA
>S.4267
CGATCTCACAGCTGGATGGGAGAGGGTTTGAGGGGAAAAATACCTCATTTTACAGCGACCACACTGATACGACCCAGATACAGA
>S.4268
CGACCTCAATAATATATCCTTTCAAACTAAATTACTGTCTGTGCAGGTCAACTGTGGTGACTAAGCTGGGATAGTCATGTACTC
>S.4269
CGATGTTTGCTCATGGACTTTTCATGTCCACAAGTGAAAGGTACCCTGGGTATGTTGGTTGTTGACGTTCTGGGACACCGCGTC
>S.4270
CGAGTGTAAACGATTTTTGGTCACGGACGCCTAGAGATGTGATTTTGTCTTCTACGGAAGCCGCGCATACGCAATACAGCCCCT
>S.4271
CGAATTTTTAGAGTCAAAACTCCTATGAGGGCTTTAGTTAAAAATCCATTCTAATCTGGCAGATGCTTCAACGTTATTAGCATT
>S.4272
CGATGTTTGAGCGCTGCTTGGGTGGAGACAGACGGTATTTTGTGGTGGCTCTTCACTGTATCTCACAGATAAAGGAGCTAAAAT
>S.4273
CGAGGCGGCTGCTGCGAGCTGTGGCTGCAAGGCCGCGGGGGCCAGTCGCGGCGGTAACCCCCGAACCCGCTGGTGCCGTCAGGC
>S.4274
CGACTGGACAACAGCAAGCAGCAACTACGCTGCTTTCAAGCCAGTAGTGATTGATGTGAGGATTCATGTGATGAGCGACTAGAG
>S.4275
CGATAAGAACGTCTCAAAATTACGTCATTGAAGAAAGCGATGCATGTGTGTGATTGGTGATCCACAAATGCTGAATCACACTTC
>S.4276
CGAAGGAGAGCTCTTTCTCTACCCAGTCCTTAGCCTCTGCAAACTCTGGAGTAAGAAAGAGTGGAAAGAAGAATGAGAAGAAAA
>S.4277
CGACAGGCTGCAACAACTGCTGGTTTTGTAAATGTGACATGAAGATGAACCAGAGGATTCAGCTCAAGGGCGTCCATGAAAGCA
>S.4278
CGACAGCATCATCCAGTGCACCACCACAACCACCTTTACATTAGTAAACACATAATTTTACATTATTGTCGGTAATAAATTAGT
>S.4279
CGAGTTTGAAATTTCTTTAATTGATTCTATAAATGTCAGTGATGTTGATCTGTTTGATATAAATTCATATTGATTATCAGTAAA
>S.4280
CGAGTTTGGCATTTTGGCCGTCGCCATCTTGTTGATTTTTTGGAGCTGGAAGTGACCATTTTTGGACGAGAGGGTAGAGCTGTG
>S.4281
CGATTTATTTTGTGCAGTAGAAGAAGCAGGTCAAATGACACTTTGAATGCATCATTGACCCAATTTATTTTATGGGAACGCGCA
>S.4282
CGAGCTGGGGAGTCTCCCTGTCAATCATTCGCTTTGCGCAACACTATTGGTTGATAAGAACGCCCATCATGTGTTAAATCCCCT
>S.4283
CGACTCCAGCCTGTGGCTCCTTGCTGCATGTCACTCCCCCTCTCTCTCTCTCTCTCTCTCCCCCCTTCACACTAACCTGTCCTG
>S.4284
CGAAACTAGCTCTGCGTGGGGTTCGCCACCCTGCGCCGCGCCGGGAAACTAGAGCCCATAATGTTCAAACGTTCATGTTCCCCA
>S.4285
CGACAACTTGCCCAGTGCATGTGAGCTGGGAAGCTCACTGGCTCCTAACCGTCGCTCCAGTGACCCGAGCCTCAATGAGAAGTG
>S.4286
CGAACACATGTAACACACACACACACACACACACACACACACACACACGATGAAGAATCACAGTTGACCTTTCTTTTTGTCTCT
>S.4287
CGACCTGCTACTGAAATATACATTCAGCATCTTAAAACAGCATAATGTATGTACGTGTGCGTGAGAGTGAGATGAGTGCTCGTT
>S.4288
CGAGCATCTCCAAAACAGAAAGTTCCAGTCCCTCTCTGCCTCTGTGCGCCTCTCTGTGTGTGTCTGCGCTGACTCTCTCTTCAG
>S.4289
CGAAAAACGTCATATGAATTCTGTTTTTAGCCTCACTGTAGCCTGTATCTCTGACTGCTTCTATGTGCTCTGCGTTCACGTGTG
>S.4290
CGAACAGTTTCAGTTTGTGCGTGCCCATGCTGTCAGGGAAAAAGATGGAGAACTTTATGTCCTGGCTCAGAGCTTCTTCTATGA
>S.4291
CGACAGATATCAATTGAATGCCAGCCAAATAAAAAAAAAAACAATGGTTTTCTGGCCATGTGTGTAAGTGTGTGGGAGGAGATA
>S.4292
CGATCTGATAAACAGTTTCATTTACTGCCAAAGCCCGCCATTCATACTCACAGACACACACACACACACACACACACACACACA
>S.4293
CGACCTTAGGTCCATTTAACGTTTCCTCCGCAAACAGTACCCTTAGAAGATGTGGCCGGGATTGTTGTCCATCATTGCTCCGTC
>S.4294
CGATGTCGCAGGTGTATGAATGGAAGCACACTGAACATGATAACACACAGTACGGCATGACCCAGATGTGCAGATAACTGGCAC
>S.4295
CGAAAGGAGGTGAAGAAATAAATCTAGGAAGCAACAAGTTGATAAGCTTAACTAAGATAGGAGGGGGAAAACATGTGTCTTCTA
>S.4296
CGATTGAAGAAATATAGTAGAAACTACCACTGAAATACACCCATCCTTGGTTTGAATAGTGAGCTGTTGATAGAAGAAAGAAAA
>S.4297
CGAAAACTCCTGGGGCTCGGCTTTAACTGACCAACAGAATATGAGTTTTTGAAACCATGAAAGAAACAACTGTAATATGTGGTT
>S.4298
CGACAATAACCTCTCATTTGAGCATCACATCAGCCGCCTCGCCCAAACTGCCTTCTTTCACCTCAGAAATATTGCCCAAGTCTG
>S.4299
CGACGATGATGATGATGATGATGATGATGATGATGATGAAGATGATGTACAGAACAAATTCATCTGAAACTTAAAAAGATGTTT
>S.4300
CGATTATTCTCCAAGAAAACGCAAGCATGGCCGTTAATCCGGCCGCGGACCAAGATTAACTCCACTGCAGCCTCTAACTCTCCC
>S.4301
CGAAGGTTTGTGAGGTCTTTTATAGATTGAGCAAGTTTCATGATCCACAGACCATGAAACCCTTTCAAACTCAGTGGAATTTCA
>S.4302
CGACACAAATGCAAGATTCATACCTAACATTTGTCATCTACCAGAAAATTCAAGGTTATCTTTCAGTGCGTGTATTTTCTCTCA
>S.4303
CGAGCTGCCCGCAGACCGGACAGCAGCAGCAGCGGCAGCGGCAGCAAAGCTCCAATCAGCAGGAAAATCACGTCTTTCTTTGGA
>S.4304
CGAGGCCTAAAAAACACACTAATGTTTTTTGCTCATTCCATATTGGGTCAGAATTCCTAACTTACCCCACTTGCTGTGTGATTT
>S.4305
CGAACTCTAGGACTTGAGACTAGACTTGAGAATGGCCTGCCATGACTTGGGACTTAACTCAGGACTTGCAAGACAATTACTTGA
>S.4306
CGACAAAGCCACTTGATGGATGATATTCTGATATTTACACTGAAGTGATGATTAAGTGACAAAAAGCTCAGAATGACCCCCCCC
>S.4307
CGAACAGTGCAAAGACAGGATTTGCGTTGACGCACATCAATTGGATTGTTATTTTTTTCTTAGAAAAAAAAAGGGAAATGCTTG
>S.4308
CGAAAAATATTTAACATGTAGATTGTATTTCTTTTACCATGGACGTGGCATAAGAGAAACATGTGATCACACATTGTTAAACAG
>S.4309
CGATAAGTTGCTCAAGAGAAAAATATAATTGATTACCTGCTGGTACCAGCTTCTCAAATGTGTGAATCTGATGCTTTTCTTCAT
>S.4310
CGATTTGTTGTCAACTATTAAATAATTCGTCAACTATTTTAATAACAGATTAATCATTTTGATTAATTTAATGGAAAATATATT
>S.4311
CGACTTTTCTGTTAACACCCTAATCGCTATTGTATATATGTATTAATTAATATATTTATTTATTCATGTGATTTGGTGAAGGCG
>S.4312
CGATGCCACAATAGAATATAGAGTTTTACAGAATTTTTATATCTGATAGATCTTAGCATCTATAATAATAATATCAGCAGACTC
>S.4313
[truncated: 39,763,564 more chars]
