# Supplementary material for: Construction of high-density genetic linkage maps for orange-spotted grouper Epinephelus coioides using multiplexed shotgun genotyping
Source: BMC Genet. 2013 Dec 1;14:113. doi: 10.1186/1471-2156-14-113 (PMC3890575; doi:10.1186/1471-2156-14-113)
Supplement: Additional file 4: Figure S3 — Oxford grids between genome of orange-spotted grouper and four model fishes. Each number in a cell denotes the number of homologous pair of loci in each genome. The homologous loci were inferred from sequence similarity searches of mapped MSG-tags against the genome sequences of model fishes. Cells with more than one pair are highlighted in yellow. [file 1471-2156-14-113-S4.zip]

Archive with 9 entries (8 files):
- Additional files 4/Figure S3-1.pptx
- Additional files 4/Figure S3-2.pptx
- Additional files 4/Figure S3-3.pptx
- Additional files 4/Figure S3-4.pptx
- Additional files 4/
- Figure 1-1.pptx
- Figure 1-4.pptx
- Figure 1-3.pptx
- Figure 1-2.pptx
